# Supplementary material for: Integrated Analysis of Summary Statistics to Identify Pleiotropic Genes and Pathways for the Comorbidity of Schizophrenia and Cardiometabolic Disease
Source: Front Psychiatry. 2020 Apr 17;11:256. doi: 10.3389/fpsyt.2020.00256 (PMC7212438; doi:10.3389/fpsyt.2020.00256)
Supplement: Supplementary file 2 [file Table_2.xlsx]

## Sheet: Summary_table
Supplemental Table S2. Causal genes identified for SCZ
To reveal the genes expression and genes prioritization associated with SCZ, we used 12 brain subregions (cerebellum, caudate, cortex, nucleus accumbens, cerebellar hemisphere, frontal cortex, putamen, hippocampus, anterior cingulate cortex, hypothalamus, amygdala and substantia nigra) and whole blood eQTL from GTEx V7, and brain eQTL from Myers et al. for Sherlock; 12 brain subregions and whole …
FUMA	Sherlock	SMR	UTMOST	FOCUS	DEPICT
ABCB9	LOC376138	FAM85B	TBC1D2B	GPER1	KDM4A
AC110781.3	KDELR1	ITIH4	CACNA2D4	RP11-397A16.2	ST3GAL3
ADAMTSL3	GLT8D1	AC103965.1	ABCB9	RP4-598G3.1	RPRD2
AMBRA1	ALMS1	SNX19	BAG5	CYP11B1	FAM5B
ANKRD44	SLITRK5	PCCB	GPR62	SMARCC2	AKT3
ARL6IP4	TBC1D15	RERE	OGFOD2	IMMP2L	EMX1
AS3MT	LOC375768	GATAD2A	NFKB2	AC091969.1	ZNF804A
ASPHD1	RCN1	CPEB1	LRRN3	CCDC39	SATB2
ATPAF2	ADAM15	SF3B1	NGEF	MGAT3	NGEF
C10orf32-ASMT	IQCB1	GNL3	NMB	RP11-114H24.4	TBC1D5
C12orf65	UBE2O	THOC7	ADAM10	OR8G7P	PBRM1
C2orf47	MEGF6	NAGA	SFR1	GPN3	ATXN7
C2orf69	LSAMP	FAM86B3P	APOPT1	NFAM1	MSL2
CACNA1C	THUMPD2	EFTUD1P1	PRPF3	RP5-998N21.4	STAG1
CACNB2	DDX17	ASPHD1	AS3MT	PPP1R16B	TMEM22
CCDC39	ARL6IP4	PPP2R3C	XRCC3	C1orf233	SOX2OT
CHRM4	NT5C2	MAP7D1	SNX19	ACP2	CLCN3
CLCN3	ENSG00000231621	SP4	TMEM110	NT5C2	NEK1
CNNM2	C2orf47	ARL6IP4	PPP1R13B	EMB	GPM6A
CNTN4	SETD8	DUS2L	CSDC2	RP11-753C18.8	HCN1
CREB3L1	PCCB	NUTF2	NT5C2	LYSMD3	ADGRV1
CTC-260F20.3	TMEM110	MAPK3	TBX4	RP5-994D16.3	EGR1
CUL3	PSMA4	FURIN	CACNA1C	ZCCHC17	PCDHA3
DGKI	SREBF1	ZNF823	ZFYVE21	SLC12A4	PCDHA5
DGKZ	GOLGA6L5P	KLC1	SETD8	C1orf100	PCDHAC2
DNAJC19	BAG5	SCAND2	CACNA1I	AC078842.3	GRIA1
DOC2A	ENSG00000255455	BC039681	INO80E	C2orf47	PHF3
DPYD	GOLGA2P7	NMB	TAOK2	RP11-289A15.1	PTP4A1
DRD2	IMMP2L	SREBF1	PCCB	FCF1P7	SNAP91
FANCL	NT5DC2	PITPNM2	C12orf65	PCNX	MAGI2
FES	CEP170	PRR12	VRK2	CALHM1	DMTF1
FHIT	ZSCAN2	FOXN2	PCDHA11	GATAD2A	GRM3
FURIN	CLP1	RP4-669P10.16	ADAMTS8	GSTO1	KIAA1324L
FXR1	TOM1L2	RP11-102M11.2	TRAF3	ABCB9	MLL5
GATAD2A	MUSTN1	C17ORF39	TLR9	SREBF1	SRPK2
GID4	ABCB9	ENDOG	DPYD	MMP16	LRRN3
GIGYF2	ENSG00000243410	ZDHHC5	TSSK6	PRSS35	CSMD1
GLT8D1	AS3MT	PSMA4	GMIP	REEP2	MSRA
GLYCTK	IGSF9B	C12ORF24	C2orf69	NRIP2	ZDHHC2
GNL3	INO80E	KCTD13	CCDC134	TVP23A	BNIP3L
HARBI1	ENSG00000237513	FES	RERE	PSMC3	PPP2R2A
HIRIP3	XRCC3	IRF3	TNFAIP2	INO80E	WHSC1L1
HSPD1	ACTR5	ABCB9	ACY1	SDCCAG8	MMP16
HSPE1	ITIH4	BAG5	FAM53C	ALG1L13P	KCNV1
HSPE1-MOB4	SNX19	NT5C2	UBXN2B	MARCKSL1P1	CACNB2
IMMP2L	FAM109B	C2orf47	RIPPLY2	L3MBTL2	JMJD1C
INO80E	CDK2AP1	RP11-890B15.3	MGAT3	NFRKB	AMBRA1
ITIH4	FES	KCNG2	IMMP2L	VPS29	CHRM4
KCTD13	PLCL1	SDCCAG8	C2orf82	RP11-53O19.3	DGKZ
KLC1	FTCDNL1	SMDT1	PHF7	RP11-890B15.3	YPEL4
KMT2E	SFMBT1		SNAP91	OGFOD2	C11orf87
L3MBTL2	ANKS3		MPHOSPH9	ARL6IP4	DRD2
LRP1	TSSK6		APOBEC3D	PSMA4	GRAMD1B
MAD1L1	YPEL3		ELOVL7	FAM57B	NRGN
MDK	ENSG00000262319		ZNF689	SLC39A8	IGSF9B
MPHOSPH9	ALMS1P		SF3B1	ARPC3	ATP2A2
MSL2	KLC1		FURIN	FAM86B3P	ABCB9
MUSTN1	KCNG2		THOC7	ITIH3	PITPNM2
NDUFA13	C2orf69		ZNF804A	TOM1L2	SETD8
NGEF	ZBED4		CKB	CLCN3	AKAP6
NMB	FTSJ2		EXOC3L4	DUS2L	NPAS3
NT5C2	ENSG00000270083		UBE2Q2L	FURIN	RGS6
OGFOD2	SRPK2		ST3GAL3	TRANK1	BCL11B
PBRM1	LPAR2		NUP210L	CCDC147	AP3B2
PCCB	CYP2D8P		GNL3	DNAH10OS	POLG
PITPNM2	GLYCTK		C2orf47	FAM53C	CORO7
PJA1	ENSG00000269958		LPAR2	PITPNM2	GRIN2A
PLCL1	MAPK3		CPEB1	CEP170	ASPHD1
PLEKHO1	DIRAS1		CDK2AP1	SNX19	DOC2A
PPP1R13B	RNF112		CLCN3	SLC45A1	FAM57B
PPP1R16B	FAM50A		FCGR1A	DNAJC19	INO80E
PTPRF	GMIP		TRAPPC2L	AC011816.1	KCTD13
R3HDM2	SH3RF1		FTSJ2	DOC2A	TAOK2
RERE	DNASE1L1		DNAH10	TM6SF2	YPEL3
RGS6	CYP2D6		IFNE	AC007238.1	RAI1
RILPL2	SMDT1		GRIA1	SRP14	TOM1L2
RP11-123K3.4	TAZ		NAGA	SNAP91	AKAP10
RP11-73M18.2	GATAD2A		MAPK3	FTSJ2	SPECC1
RP11-894J14.5	TBX6		SEMA4B	IGSF9B	TCF4
RP5-966M1.6	PEMT		SP4	AC122129.1	ZNF536
SEC11A	CRELD2		PRKCD	CNNM2	EP300
SETD8	SDCCAG8		FAM109B	PTK6	ZC3H7B
SF3B1	MRPS21		MLH1	FAM227A	DGKI
SFMBT1	DPYD		MDK	PCCB	NCAN
SLC39A8	GDPD3		PRSS35	CARD11	SEP3
SMG6	LCAT		RCOR1	THOC7	PPP1R16B
SNAP91	ENSG00000261758		SH3PXD2A	BAHD1	KCNB1
SNX19	CORO7		NEK4	JRK	PLCH2
SPATS2L	TYW5		RPL3	RP11-671M22.4	CNTN4
SRPK2	OLA1P1		KCNV1	LRRC48	INA
STAG1	PRSS51		DEPDC1B	GNL3	CACNA1I
SUFU	ELAC2		FAM114A2	ZNF564	CALHM2
TAOK2	ENSG00000259775		FES	ERMAP	PLCL1
TCF4	C10orf32		TNFRSF13C	BUB1B	MAPK3
TMEM110	ENSG00000228389		NHP2L1	RP11-724N1.1	LUZP2
TMEM110-MUSTN1	ENSG00000232710		ACTR5	RP11-115J16.2	REEP2
TMEM219	ENSG00000272505		SLC4A9	ZGPAT	ANKRD44
TRANK1	GNL3		PLCL2	RP5-952N6.1	MBD5
TSNARE1	POC1A		SREBF1	C1orf50	RIMS1
TSSK6	NAGA		NKX2-2	MCHR1	PLCB2
TYW5	APOPT1		ATG13	NAGA	FUT9
VPS45	FOXN2		ARL6IP4	ELOVL7	PPP1R13B
VRK2	LINC00577		ALMS1	DRG2	R3HDM2
WBP1L	GIGYF1		MAD1L1	CIB2	PCDHA10
WDR73	ENSG00000227603		CNNM2	MSL2	SLC45A1
WDR82	ADAMTS7P1		ITIH3	POLR3H	TRANK1
YJEFN3	VSIG2		ALDOA	EIF2AK4
ZNF592	RERE		ANKRD42	MAPK3
ZSCAN2	LRRC48		SUGP1	FAM216A
ZSWIM6	ALG12		NGF
	VPS29		CCDC39
	PCNX		C16orf96
	CENPM		ITIH4
	THOC7		KCTD13
	ENSG00000204055		NOLC1
	NDUFAF2		HIST2H2AA3
	ENSG00000249106		NT5DC2
	SETD6		FAM178B
	PPM1M		FAM124B
	CSPG4P12		HCN1
	EFTUD1P1		PSMD6
	WBP2NL		GLYCTK
	PPP2R4		ZNF688
	ENSG00000273486		ATXN7
	FAM86B3P		RFTN2
	SMIM2-AS1		CLP1
	ENSG00000227370		DESI1
	LINC00606		GDPD3
	PCDHA4		STAB1
	DSTYK		RBBP5
	BLOC1S2		PPP1R16B
	NMRAL1		WDR82
	DNM1P51		WBP1L
	BTBD1		KIAA0391
	ENSG00000176349		EFNA3
	PRR12		PBXIP1
	MED30		MZB1
	PRMT7		DNAH1
	TSNAXIP1		CDC25C
	DDHD2		PGAP1
	ENSG00000243224		PCDHA3
	ANKRD45		OR8G5
	ENSG00000233609		SATB2
	NAT8		PCDHA2
	JRK		PRRG2
	RPL10		GPN3
	SMG6		SGSM3
	CDIP1		ZC3H7B
	RFT1		PBRM1
	PCDHA7		PRR12
	SERBP1P3		PPP1R3B
	TLK1		ZNF764
	DRG2		PPM1M
	GOLGA6L10		SREBF2
	CSPG4P11		CORO7
	PITPNM2		C10orf32
	ARL3		MARS2
	SF3B1		SLK
	ENSG00000235266		GLB1L3
	ENSG00000235423		COQ10B
	PBX4		GRM2
	B9D1		C1orf56
	TM6SF2		HARS2
	SMCR5		DFNA5
	RORB		ATPAF2
	RPS20P22		SETD6
	CACNA1C		TMTC1
	NLGN4X		ASPHD1
	PPAPDC1B		FSD2
	EP300		ADAM20
	ENSG00000272912		ENSA
	TMTC1		LRRC48
	IRF3		ERCC8
	ENSG00000260613		PCDHA4
	PACSIN3		PLCL1
	ECM1		TRAPPC3
	NDUFA6-AS1		PIAS2
	PCDHA8		MOB4
	HMOX2		TKT
	SDAD1P1		SFXN2
	PHACTR3		WDR55
	ARC		RCN3
	ENSG00000237385		DRG2
	BUB1B		CLDN25
	FAM154B		PTN
	ENSG00000270941		TH
	ALG1L13P		TWF2
	CPEB1		B3GAT1
	CTSS		BCL11A
	ENSG00000244313		SLC25A17
	NMB		ELMO3
	CUL3		FCGRT
	SRR		SLC9C2
	MBTPS2		SMDT1
	SLC9C2		GRAP2
	PCDHA10		ZNF319
	PTK6		STARD7
	CDIPT-AS1		CYP46A1
			ZDHHC5
			TANK
			EFNA1
			YPEL3
			SRA1
			SLC23A1
			HIRIP3
			TSKS
			DBF4
			POC1A
			CADPS
			ZNF703
			BRD8
			TMEM81
			CSE1L
			LAPTM5
			RNF38
			RILPL2
			NES
			RGS6
			GLT8D1
			IGSF9B
			C1orf106
			ZCCHC7
			KCNK7
			PCDHA1
			CXXC5
			GATAD2A
			CELF1
			PQLC1
			DNAJA3
			CETN3
			CACNA1D
			TNFRSF13B
			NDUFA2
			ELP5
			KCNG2
			TOM1L2

## Sheet: FUMA
Causal genes identified for SCZ by FUMA
posMapSNPs: The number of SNPs mapped to gene based on positional mapping (after functional filtering if parameters are given). posMapMaxCADD: The maximum CADD score of mapped SNPs by positional mapping. minGwasP: The minimum P-value of mapped SNPs. IndSigSNPs: rsID of the all independent significant SNPs of mapped SNPs.
Gene	Chr	Start	End	Type	posMapSNPs	posMapMaxCADD	minGwasP	IndSigSNPs
NT5C2	10	104845940	104953056	protein_coding	6	13.65	4.296e-16	rs11191582;rs75012432;rs11191419;rs7476192;rs7476196
CNNM2	10	104678050	104849978	protein_coding	6	18.07	1.802e-15	rs7476192;rs11191419;rs7476196;rs11191582;rs75012432
CACNA1C	12	2079952	2802108	protein_coding	3	18.11	4.494e-15	rs6489351;rs2007044;rs11062159;rs4765913
C10orf32-ASMT	10	104614029	104661656	protein_coding	3	14.9	5.698e-15	rs11191419;rs7476192;rs7476196;rs11191582;rs75012432
AS3MT	10	104629273	104661656	protein_coding	3	14.9	5.698e-15	rs11191419;rs7476192;rs7476196;rs11191582;rs75012432
TSNARE1	8	143293441	143484601	protein_coding	1	14.3	2.853e-13	rs4129585
C2orf69	2	200775979	200820658	protein_coding	4	18.36	3.618e-13	rs281768;rs143911669;rs812760;rs11890894
TYW5	2	200794698	200820459	protein_coding	2	18.36	4.416e-13	rs812760;rs281768;rs143911669;rs11890894
C2orf47	2	200820040	200873263	protein_coding	4	18.36	4.416e-13	rs281768;rs143911669;rs11890894;rs812760
MPHOSPH9	12	123636867	123728561	protein_coding	4	17.2	4.636e-13	rs2851447;rs7975763
C12orf65	12	123717463	123742506	protein_coding	4	17.2	4.636e-13	rs2851447;rs7975763
IMMP2L	7	110303110	111202573	protein_coding	4	16.48	7.745e-13	rs13240464;rs37742
SLC39A8	4	103172198	103352415	protein_coding	1	23.1	1.536e-12	rs35225200;rs1813006
FURIN	15	91411822	91426688	protein_coding	2	17.36	2.298e-12	rs8032315;rs4702
FES	15	91426925	91439006	protein_coding	1	17.36	2.298e-12	rs4702
ZSWIM6	5	60628100	60841997	protein_coding	6	17.08	2.541e-12	rs4391122;rs72761442
PITPNM2	12	123468027	123634562	protein_coding	5	16.51	1.418e-11	rs2851447;rs7975763
GIGYF2	2	233562009	233725285	protein_coding	1	13.49	1.824e-11	rs6704768;rs778371
KLC1	14	104028233	104167888	protein_coding	1	14.34	3.884e-11	rs12887734;rs4906364
RP11-73M18.2	14	104029299	104152261	protein_coding	1	14.34	3.884e-11	rs12887734;rs4906364
R3HDM2	12	57643392	57824788	protein_coding	1	16.5	4.588e-11	rs12826178
RP11-123K3.4	12	57643392	57690267	protein_coding	1	16.5	4.588e-11	rs12826178
ABCB9	12	123405498	123466196	protein_coding	3	16.51	4.908e-11	rs2851447;rs7975763
OGFOD2	12	123459127	123464590	protein_coding	3	16.51	4.908e-11	rs2851447;rs7975763
ARL6IP4	12	123464607	123467456	protein_coding	3	16.51	4.908e-11	rs2851447;rs7975763
ADAMTSL3	15	84322838	84708594	protein_coding	1	21.6	7.62e-11	rs950169
SF3B1	2	198254508	198299815	protein_coding	2	18.96	7.996e-11	rs6434928
CACNB2	10	18429606	18830798	protein_coding	2	17.23	9.947e-11	rs7893279;rs12784387
DPYD	1	97543299	98386605	protein_coding	9	24.9	1.135e-10	rs56012174;rs1702294;rs7526108;rs4271249;rs61786697
NGEF	2	233743396	233877982	protein_coding	4	16.74	1.614e-10	rs778371;rs895435
CCDC39	3	180320646	180588793	protein_coding	1	13.05	1.712e-10	rs34796896
FXR1	3	180585929	180700541	protein_coding	4	15.37	1.712e-10	rs34796896
VRK2	2	58134786	58387055	protein_coding	11	20	1.836e-10	rs908730;rs75575209;rs7596038
FANCL	2	58386378	58468507	protein_coding	4	21.1	1.836e-10	rs7596038;rs75575209
TCF4	18	52889562	53332018	protein_coding	21	22	2.269e-10	rs78322266;rs72930787;rs587136
HSPD1	2	198351305	198381461	protein_coding	2	18.44	2.397e-10	rs6434928;rs2564388
HSPE1	2	198364718	198368181	protein_coding	1	18.44	2.397e-10	rs6434928
HSPE1-MOB4	2	198365137	198415450	protein_coding	2	18.44	2.397e-10	rs6434928;rs2564388
CNTN4	3	2140497	3099645	protein_coding	1	15.71	2.472e-10	rs17194490
DNAJC19	3	180701497	180707562	protein_coding	1	12.57	2.532e-10	rs34796896
PJA1	23	68380694	68385636	protein_coding	1	16	2.84e-10	rs5937157
TMEM219	16	29952206	29984373	protein_coding	2	18	3.179e-10	rs12691307
PPP1R13B	14	104200089	104313927	protein_coding	3	14.01	3.743e-10	rs17292804;rs4906364
TAOK2	16	29984962	30003582	protein_coding	3	18.16	4.268e-10	rs12691307
HIRIP3	16	30003645	30007757	protein_coding	2	18.16	4.268e-10	rs12691307
INO80E	16	30006615	30017114	protein_coding	3	18.17	4.268e-10	rs12691307
AMBRA1	11	46417964	46615675	protein_coding	2	16.75	5.366e-10	rs7951870
TRANK1	3	36868311	36986548	protein_coding	1	12.46	5.836e-10	rs75968099;rs11129743
MAD1L1	7	1855429	2272878	protein_coding	4	16.24	6.013e-10	rs140364877;rs58120505
RP11-894J14.5	3	53003135	53133469	protein_coding	2	13.18	7.309e-10	rs2710313;rs4687663
PCCB	3	135969148	136056738	protein_coding	1	14.81	8.05e-10	rs7432375
STAG1	3	136055077	136471220	protein_coding	1	14.81	8.05e-10	rs7432375
WDR73	15	85185999	85197574	protein_coding	2	13.78	9.343e-10	rs17598603
NMB	15	85198360	85201794	protein_coding	2	13.99	9.343e-10	rs17598603
SEC11A	15	85212775	85259947	protein_coding	3	15.71	9.405e-10	rs17598603
DOC2A	16	30016830	30034591	protein_coding	1	18.17	1.192e-09	rs12691307
LRP1	12	57522276	57607134	protein_coding	1	18	1.477e-09	rs12826178
PLEKHO1	1	150121373	150136916	protein_coding	1	15.25	1.569e-09	rs140505938
VPS45	1	150039369	150117505	protein_coding	4	19.7	1.569e-09	rs140505938
ASPHD1	16	29911696	29931185	protein_coding	1	13.7	2.076e-09	rs12691307
KCTD13	16	29916333	29938356	protein_coding	1	13.7	2.076e-09	rs12691307
PBRM1	3	52579368	52719933	protein_coding	9	21.5	2.847e-09	rs6805539;rs2535627
GNL3	3	52715172	52728508	protein_coding	3	21.5	2.847e-09	rs2535627;rs6805539
GLT8D1	3	52728505	52740048	protein_coding	4	21.5	2.847e-09	rs2535627;rs6805539
ZSCAN2	15	85144217	85171027	protein_coding	1	13.78	2.876e-09	rs17598603
CREB3L1	11	46299212	46342972	protein_coding	2	13.12	3.131e-09	rs7951870
DGKZ	11	46354455	46402104	protein_coding	2	19.06	3.131e-09	rs7951870
MDK	11	46402306	46405375	protein_coding	1	19.06	3.259e-09	rs7951870
CHRM4	11	46406640	46408107	protein_coding	1	19.06	3.259e-09	rs7951870
MSL2	3	135867764	135916083	protein_coding	2	22.4	3.319e-09	rs9845457
SNX19	11	130745331	130786404	protein_coding	8	24.4	4.428e-09	rs4936123;rs35274053
SNAP91	6	84262599	84419410	protein_coding	1	19.76	4.678e-09	rs3798869
RGS6	14	72399156	73030654	protein_coding	4	16.99	5.091e-09	rs714975;rs2190864
WBP1L	10	104503727	104576021	protein_coding	3	19.26	5.427e-09	rs11191419;rs619824
PPP1R16B	20	37434348	37551667	protein_coding	2	17.41	5.681e-09	rs6065094
SMG6	17	1963133	2207065	protein_coding	9	19.23	6.438e-09	rs4523957
HARBI1	11	46624411	46639459	protein_coding	1	13.93	6.516e-09	rs7951870
KMT2E	7	104654626	104754808	protein_coding	1	22.3	6.631e-09	rs6466055;rs2428162
SFMBT1	3	52937588	53080766	protein_coding	3	13.12	6.693e-09	rs2710313;rs4687663
RERE	1	8412457	8877702	protein_coding	3	18.7	6.854e-09	rs301797
RILPL2	12	123899936	123921264	protein_coding	1	14.37	7.006e-09	rs2851447
SETD8	12	123868320	123893905	protein_coding	2	14.64	7.006e-09	rs7312955;rs2851447
ZNF592	15	85291866	85349659	protein_coding	1	15.65	9.038e-09	rs17598603
CLCN3	4	170533784	170644824	protein_coding	1	13.71	1.02e-08	rs10520163
SRPK2	7	104751151	105039755	protein_coding	3	15.45	1.178e-08	rs6466055;rs2428162
WDR82	3	52288437	52322036	protein_coding	2	14.8	1.273e-08	rs11717383
GLYCTK	3	52321105	52329272	protein_coding	1	14.8	1.273e-08	rs11717383
PTPRF	1	43990858	44089343	protein_coding	1	12.97	1.384e-08	rs11210892
SUFU	10	104263744	104393292	protein_coding	3	16.45	1.388e-08	rs4244354
GID4	17	17942606	17971718	protein_coding	4	15.93	1.626e-08	rs8082590
ATPAF2	17	17880723	17942523	protein_coding	5	25.8	1.626e-08	rs8082590
DGKI	7	137065783	137531838	protein_coding	2	14.59	1.64e-08	rs3735025
ANKRD44	2	197831741	198175897	protein_coding	7	18.47	1.885e-08	rs2564388;rs6434928
GATAD2A	19	19496635	19619740	protein_coding	3	19.09	1.938e-08	rs2905426
TSSK6	19	19623227	19626838	protein_coding	1	19.09	1.938e-08	rs2905426
NDUFA13	19	19626545	19644285	protein_coding	1	19.09	1.938e-08	rs2905426
YJEFN3	19	19627036	19648390	protein_coding	1	19.09	1.938e-08	rs2905426
CTC-260F20.3	19	19627036	19646885	protein_coding	1	19.09	1.938e-08	rs2905426
SPATS2L	2	201170604	201346986	protein_coding	5	20.4	2.33e-08	rs1367858
L3MBTL2	22	41601209	41627275	protein_coding	1	15.1	2.38e-08	rs9607782;rs61298040
DRD2	11	113280318	113346413	protein_coding	1	19.05	2.708e-08	rs2514218
AC110781.3	7	1878222	1889567	protein_coding	2	16.24	2.762e-08	rs58120505;rs140364877
PLCL1	2	198669426	199437305	protein_coding	8	15.42	3.977e-08	rs6434928;rs2564388
ITIH4	3	52846991	52865495	protein_coding	5	22.3	4.098e-08	rs4687663;rs2710313
RP5-966M1.6	3	52847298	52869745	protein_coding	5	22.3	4.098e-08	rs4687663;rs2710313
MUSTN1	3	52867130	52869235	protein_coding	5	22.3	4.098e-08	rs4687663;rs2710313
TMEM110-MUSTN1	3	52867137	52931578	protein_coding	5	22.3	4.098e-08	rs4687663;rs2710313
TMEM110	3	52870235	52931612	protein_coding	5	22.3	4.098e-08	rs4687663;rs2710313
FHIT	3	59735036	61237133	protein_coding	1	17.95	4.255e-08	rs1353545
CUL3	2	225334867	225450110	protein_coding	1	12.88	4.417e-08	rs11685299

## Sheet: Sherlock
Causal genes identified for SCZ by Sherlock
Gene	Selected eQTL data	Tissue type	Log Bayes Factor (LBF)	P-value for this Gene
LOC376138	Myers et al.	Brain	7.58327	1.11e-06
KDELR1	Myers et al.	Brain	7.21728	1.11e-06
GLT8D1	Myers et al.	Brain	6.96701	1.11e-06
ALMS1	Myers et al.	Brain	6.42805	1.11e-06
SLITRK5	Myers et al.	Brain	6.37951	1.11e-06
TBC1D15	Myers et al.	Brain	5.83064	1.11e-06
LOC375768	Myers et al.	Brain	5.78733	1.11e-06
RCN1	Myers et al.	Brain	5.46075	1.11e-06
ADAM15	Myers et al.	Brain	5.43178	1.11e-06
IQCB1	Myers et al.	Brain	5.16677	1.11e-06
UBE2O	Myers et al.	Brain	5.07121	1.11e-06
MEGF6	Myers et al.	Brain	5.05758	1.11e-06
LSAMP	Myers et al.	Brain	4.99056	2.21e-06
THUMPD2	Myers et al.	Brain	4.9775	2.21e-06
DDX17	Myers et al.	Brain	4.8795	4.43e-06
ARL6IP4	GTEx V7	Whole blood	7.51392	1.72295e-06
NT5C2	GTEx V7	Whole blood	7.49354	1.72295e-06
ENSG00000231621	GTEx V7	Whole blood	7.48815	1.72295e-06
C2orf47	GTEx V7	Whole blood	7.48179	1.72295e-06
SETD8	GTEx V7	Whole blood	7.46944	1.72295e-06
PCCB	GTEx V7	Whole blood	7.46446	1.72295e-06
TMEM110	GTEx V7	Whole blood	7.45981	1.72295e-06
PSMA4	GTEx V7	Whole blood	7.45509	1.72295e-06
SREBF1	GTEx V7	Whole blood	7.4525	1.72295e-06
GOLGA6L5P	GTEx V7	Whole blood	7.4159	1.72295e-06
BAG5	GTEx V7	Whole blood	7.40614	1.72295e-06
ENSG00000255455	GTEx V7	Whole blood	7.40584	1.72295e-06
GOLGA2P7	GTEx V7	Whole blood	7.40551	1.72295e-06
IMMP2L	GTEx V7	Whole blood	7.38781	1.72295e-06
NT5DC2	GTEx V7	Whole blood	7.3699	1.72295e-06
CEP170	GTEx V7	Whole blood	7.36797	1.72295e-06
ZSCAN2	GTEx V7	Whole blood	7.35923	1.72295e-06
CLP1	GTEx V7	Whole blood	7.33939	1.72295e-06
TOM1L2	GTEx V7	Whole blood	7.33683	1.72295e-06
MUSTN1	GTEx V7	Whole blood	7.31462	1.72295e-06
ABCB9	GTEx V7	Whole blood	7.29669	1.72295e-06
ENSG00000243410	GTEx V7	Whole blood	7.29434	1.72295e-06
AS3MT	GTEx V7	Whole blood	7.27175	1.72295e-06
IGSF9B	GTEx V7	Whole blood	7.23727	1.72295e-06
INO80E	GTEx V7	Whole blood	7.22801	1.72295e-06
ENSG00000237513	GTEx V7	Whole blood	7.21738	1.72295e-06
XRCC3	GTEx V7	Whole blood	7.19901	1.72295e-06
ACTR5	GTEx V7	Whole blood	7.19755	1.72295e-06
ITIH4	GTEx V7	Whole blood	7.17312	1.72295e-06
SNX19	GTEx V7	Whole blood	7.13458	1.72295e-06
FAM109B	GTEx V7	Whole blood	7.11908	1.72295e-06
CDK2AP1	GTEx V7	Whole blood	7.11005	1.72295e-06
FES	GTEx V7	Whole blood	7.07509	1.72295e-06
PLCL1	GTEx V7	Whole blood	7.05737	1.72295e-06
FTCDNL1	GTEx V7	Whole blood	7.05173	1.72295e-06
SFMBT1	GTEx V7	Whole blood	7.05116	1.72295e-06
ANKS3	GTEx V7	Whole blood	7.04016	1.72295e-06
TSSK6	GTEx V7	Whole blood	7.01415	1.72295e-06
YPEL3	GTEx V7	Whole blood	6.99796	3.4459e-06
ENSG00000262319	GTEx V7	Whole blood	6.99468	3.4459e-06
ALMS1P	GTEx V7	Whole blood	6.98353	3.4459e-06
KLC1	GTEx V7	Whole blood	6.98265	3.4459e-06
KCNG2	GTEx V7	Whole blood	6.91723	3.4459e-06
C2orf69	GTEx V7	Whole blood	6.91683	3.4459e-06
ZBED4	GTEx V7	Whole blood	6.90259	3.4459e-06
FTSJ2	GTEx V7	Whole blood	6.89174	3.4459e-06
ENSG00000270083	GTEx V7	Whole blood	6.86821	3.4459e-06
SRPK2	GTEx V7	Whole blood	6.86093	3.4459e-06
LPAR2	GTEx V7	Whole blood	6.84951	3.4459e-06
CYP2D8P	GTEx V7	Whole blood	6.84235	3.4459e-06
GLYCTK	GTEx V7	Whole blood	6.81757	3.4459e-06
ENSG00000269958	GTEx V7	Whole blood	6.80849	3.4459e-06
MAPK3	GTEx V7	Whole blood	6.80327	3.4459e-06
DIRAS1	GTEx V7	Whole blood	6.79646	3.4459e-06
RNF112	GTEx V7	Whole blood	6.78743	3.4459e-06
FAM50A	GTEx V7	Whole blood	6.787	3.4459e-06
GMIP	GTEx V7	Whole blood	6.77574	3.4459e-06
SH3RF1	GTEx V7	Whole blood	6.77148	3.4459e-06
DNASE1L1	GTEx V7	Whole blood	6.73257	3.4459e-06
CYP2D6	GTEx V7	Whole blood	6.7155	3.4459e-06
SMDT1	GTEx V7	Whole blood	6.70615	3.4459e-06
TAZ	GTEx V7	Whole blood	6.70581	3.4459e-06
GATAD2A	GTEx V7	Whole blood	6.69366	3.4459e-06
TBX6	GTEx V7	Whole blood	6.68626	3.4459e-06
PEMT	GTEx V7	Whole blood	6.68215	3.4459e-06
CRELD2	GTEx V7	Whole blood	6.56882	3.4459e-06
SDCCAG8	GTEx V7	Whole blood	6.5412	3.4459e-06
MRPS21	GTEx V7	Whole blood	6.52554	3.4459e-06
DPYD	GTEx V7	Whole blood	6.50074	3.4459e-06
GDPD3	GTEx V7	Whole blood	6.49821	3.4459e-06
ALMS1	GTEx V7	Whole blood	6.32263	6.8918e-06
LCAT	GTEx V7	Whole blood	6.30567	6.8918e-06
GOLGA2P7	GTEx V7	Substantia nigra	7.47817	7.08215e-06
ENSG00000261758	GTEx V7	Substantia nigra	7.4624	7.08215e-06
SNX19	GTEx V7	Substantia nigra	7.37494	7.08215e-06
CORO7	GTEx V7	Substantia nigra	7.26635	7.08215e-06
ITIH4	GTEx V7	Substantia nigra	7.21821	7.08215e-06
SMDT1	GTEx V7	Substantia nigra	7.17495	7.08215e-06
CYP2D6	GTEx V7	Substantia nigra	7.11076	7.08215e-06
TYW5	GTEx V7	Substantia nigra	6.71111	7.08215e-06
OLA1P1	GTEx V7	Substantia nigra	6.45899	1.41643e-05
PRSS51	GTEx V7	Substantia nigra	6.39141	1.41643e-05
ELAC2	GTEx V7	Substantia nigra	5.93461	1.41643e-05
ENSG00000259775	GTEx V7	Substantia nigra	5.93438	1.41643e-05
C10orf32	GTEx V7	Substantia nigra	5.89263	1.41643e-05
ENSG00000228389	GTEx V7	Substantia nigra	5.72816	2.83286e-05
ITIH4	GTEx V7	Putamen basal ganglia	7.47614	7.80031e-06
SNX19	GTEx V7	Putamen basal ganglia	7.4628	7.80031e-06
PCCB	GTEx V7	Putamen basal ganglia	7.43666	7.80031e-06
ENSG00000232710	GTEx V7	Putamen basal ganglia	7.36385	7.80031e-06
AS3MT	GTEx V7	Putamen basal ganglia	7.34278	7.80031e-06
ENSG00000272505	GTEx V7	Putamen basal ganglia	7.26391	7.80031e-06
GNL3	GTEx V7	Putamen basal ganglia	7.26088	7.80031e-06
POC1A	GTEx V7	Putamen basal ganglia	7.25169	7.80031e-06
NAGA	GTEx V7	Putamen basal ganglia	7.16836	7.80031e-06
GOLGA2P7	GTEx V7	Putamen basal ganglia	7.13486	7.80031e-06
CYP2D6	GTEx V7	Putamen basal ganglia	7.0197	7.80031e-06
APOPT1	GTEx V7	Putamen basal ganglia	6.99374	7.80031e-06
FOXN2	GTEx V7	Putamen basal ganglia	6.77731	7.80031e-06
CORO7	GTEx V7	Putamen basal ganglia	6.7078	7.80031e-06
FTSJ2	GTEx V7	Putamen basal ganglia	6.66975	7.80031e-06
LINC00577	GTEx V7	Putamen basal ganglia	6.65342	7.80031e-06
GIGYF1	GTEx V7	Putamen basal ganglia	6.55268	7.80031e-06
ALMS1P	GTEx V7	Putamen basal ganglia	6.46995	7.80031e-06
ENSG00000227603	GTEx V7	Putamen basal ganglia	6.46459	7.80031e-06
FTCDNL1	GTEx V7	Putamen basal ganglia	6.36761	7.80031e-06
ADAMTS7P1	GTEx V7	Nucleus accumbens basal ganglia	8.43884	3.39443e-06
ITIH4	GTEx V7	Nucleus accumbens basal ganglia	7.51448	3.39443e-06
SNX19	GTEx V7	Nucleus accumbens basal ganglia	7.45407	3.39443e-06
VSIG2	GTEx V7	Nucleus accumbens basal ganglia	7.43223	3.39443e-06
PCCB	GTEx V7	Nucleus accumbens basal ganglia	7.3441	3.39443e-06
RERE	GTEx V7	Nucleus accumbens basal ganglia	7.32114	3.39443e-06
TYW5	GTEx V7	Nucleus accumbens basal ganglia	7.3149	3.39443e-06
NAGA	GTEx V7	Nucleus accumbens basal ganglia	7.3094	3.39443e-06
LRRC48	GTEx V7	Nucleus accumbens basal ganglia	7.30689	3.39443e-06
SMDT1	GTEx V7	Nucleus accumbens basal ganglia	7.27345	3.39443e-06
ALG12	GTEx V7	Nucleus accumbens basal ganglia	7.25191	3.39443e-06
ALMS1	GTEx V7	Nucleus accumbens basal ganglia	7.25042	3.39443e-06
VPS29	GTEx V7	Nucleus accumbens basal ganglia	7.23895	3.39443e-06
PCNX	GTEx V7	Nucleus accumbens basal ganglia	7.20188	3.39443e-06
GOLGA2P7	GTEx V7	Nucleus accumbens basal ganglia	7.19554	3.39443e-06
FOXN2	GTEx V7	Nucleus accumbens basal ganglia	7.17474	3.39443e-06
CENPM	GTEx V7	Nucleus accumbens basal ganglia	7.00025	3.39443e-06
THOC7	GTEx V7	Nucleus accumbens basal ganglia	6.99355	3.39443e-06
ENSG00000204055	GTEx V7	Nucleus accumbens basal ganglia	6.46532	3.39443e-06
CYP2D6	GTEx V7	Nucleus accumbens basal ganglia	6.45286	3.39443e-06
NDUFAF2	GTEx V7	Nucleus accumbens basal ganglia	6.43808	3.39443e-06
GIGYF1	GTEx V7	Nucleus accumbens basal ganglia	6.40443	3.39443e-06
ENSG00000249106	GTEx V7	Nucleus accumbens basal ganglia	6.39414	3.39443e-06
SETD6	GTEx V7	Nucleus accumbens basal ganglia	6.34751	6.78887e-06
PPM1M	GTEx V7	Hypothalamus	7.5064	4.88043e-06
ITIH4	GTEx V7	Hypothalamus	7.50486	4.88043e-06
SMDT1	GTEx V7	Hypothalamus	7.49603	4.88043e-06
SNX19	GTEx V7	Hypothalamus	7.44839	4.88043e-06
CSPG4P12	GTEx V7	Hypothalamus	7.37145	4.88043e-06
EFTUD1P1	GTEx V7	Hypothalamus	7.35614	4.88043e-06
ENSG00000261758	GTEx V7	Hypothalamus	7.34926	4.88043e-06
GOLGA2P7	GTEx V7	Hypothalamus	7.27962	4.88043e-06
WBP2NL	GTEx V7	Hypothalamus	7.24563	4.88043e-06
AS3MT	GTEx V7	Hypothalamus	7.21429	4.88043e-06
ADAMTS7P1	GTEx V7	Hypothalamus	7.19561	4.88043e-06
FOXN2	GTEx V7	Hypothalamus	7.17623	4.88043e-06
CYP2D6	GTEx V7	Hypothalamus	7.09007	4.88043e-06
GIGYF1	GTEx V7	Hypothalamus	6.90527	4.88043e-06
FTCDNL1	GTEx V7	Hypothalamus	6.89658	4.88043e-06
GOLGA6L5P	GTEx V7	Hypothalamus	6.89256	4.88043e-06
C10orf32	GTEx V7	Hypothalamus	6.53026	9.76086e-06
ENSG00000204055	GTEx V7	Hypothalamus	6.38249	9.76086e-06
CORO7	GTEx V7	Hypothalamus	6.26146	1.95217e-05
PPP2R4	GTEx V7	Hypothalamus	5.79176	1.95217e-05
ITIH4	GTEx V7	Hippocampus	7.47495	4.77099e-06
SNX19	GTEx V7	Hippocampus	7.47078	4.77099e-06
GLYCTK	GTEx V7	Hippocampus	7.31006	4.77099e-06
NAGA	GTEx V7	Hippocampus	7.25157	4.77099e-06
ENSG00000232710	GTEx V7	Hippocampus	7.20526	4.77099e-06
ENSG00000273486	GTEx V7	Hippocampus	7.08991	4.77099e-06
ENSG00000261758	GTEx V7	Hippocampus	7.00824	4.77099e-06
FAM86B3P	GTEx V7	Hippocampus	6.96665	4.77099e-06
GOLGA2P7	GTEx V7	Hippocampus	6.9563	4.77099e-06
ENSG00000227603	GTEx V7	Hippocampus	6.90982	4.77099e-06
FOXN2	GTEx V7	Hippocampus	6.81767	4.77099e-06
FTCDNL1	GTEx V7	Hippocampus	6.8117	4.77099e-06
AS3MT	GTEx V7	Hippocampus	6.63892	9.54198e-06
SMIM2-AS1	GTEx V7	Hippocampus	6.61231	9.54198e-06
ENSG00000249106	GTEx V7	Hippocampus	6.60531	9.54198e-06
ENSG00000227370	GTEx V7	Hippocampus	6.55312	9.54198e-06
LINC00606	GTEx V7	Hippocampus	6.51124	9.54198e-06
PCNX	GTEx V7	Hippocampus	6.37908	9.54198e-06
PCDHA4	GTEx V7	Hippocampus	6.3418	9.54198e-06
CYP2D6	GTEx V7	Hippocampus	6.31577	9.54198e-06
THOC7	GTEx V7	Hippocampus	6.2802	9.54198e-06
CORO7	GTEx V7	Hippocampus	6.1039	9.54198e-06
DSTYK	GTEx V7	Hippocampus	5.94435	9.54198e-06
ELAC2	GTEx V7	Hippocampus	5.93454	9.54198e-06
BLOC1S2	GTEx V7	Hippocampus	5.89181	9.54198e-06
NMRAL1	GTEx V7	Hippocampus	5.80119	9.54198e-06
TOM1L2	GTEx V7	Hippocampus	5.78932	1.9084e-05
ADAMTS7P1	GTEx V7	Frontal cortex BA9	8.21471	3.45901e-06
CSPG4P12	GTEx V7	Frontal cortex BA9	7.55494	3.45901e-06
ENSG00000261758	GTEx V7	Frontal cortex BA9	7.53215	3.45901e-06
ENSG00000232710	GTEx V7	Frontal cortex BA9	7.4088	3.45901e-06
GNL3	GTEx V7	Frontal cortex BA9	7.39421	3.45901e-06
ITIH4	GTEx V7	Frontal cortex BA9	7.37619	3.45901e-06
TYW5	GTEx V7	Frontal cortex BA9	7.3281	3.45901e-06
DNM1P51	GTEx V7	Frontal cortex BA9	7.32355	3.45901e-06
GOLGA2P7	GTEx V7	Frontal cortex BA9	7.29491	3.45901e-06
BTBD1	GTEx V7	Frontal cortex BA9	7.14436	3.45901e-06
NAGA	GTEx V7	Frontal cortex BA9	7.13273	3.45901e-06
ENSG00000176349	GTEx V7	Frontal cortex BA9	7.0119	3.45901e-06
PRR12	GTEx V7	Frontal cortex BA9	6.97888	3.45901e-06
SNX19	GTEx V7	Frontal cortex BA9	6.95627	3.45901e-06
FTCDNL1	GTEx V7	Frontal cortex BA9	6.93294	3.45901e-06
ALG12	GTEx V7	Frontal cortex BA9	6.87962	3.45901e-06
MAPK3	GTEx V7	Frontal cortex BA9	6.75143	3.45901e-06
CORO7	GTEx V7	Frontal cortex BA9	6.73764	3.45901e-06
GLT8D1	GTEx V7	Frontal cortex BA9	6.73567	3.45901e-06
ALMS1P	GTEx V7	Frontal cortex BA9	6.65797	3.45901e-06
MED30	GTEx V7	Frontal cortex BA9	6.5564	3.45901e-06
CYP2D6	GTEx V7	Frontal cortex BA9	6.25551	3.45901e-06
AS3MT	GTEx V7	Frontal cortex BA9	6.2493	3.45901e-06
PRMT7	GTEx V7	Frontal cortex BA9	6.15383	3.45901e-06
TSNAXIP1	GTEx V7	Frontal cortex BA9	5.95181	1.3836e-05
DDHD2	GTEx V7	Frontal cortex BA9	5.93003	1.3836e-05
FOXN2	GTEx V7	Frontal cortex BA9	5.92416	1.3836e-05
SETD6	GTEx V7	Frontal cortex BA9	5.91074	1.3836e-05
ENSG00000243224	GTEx V7	Cortex	14.4334	2.70343e-06
ANKRD45	GTEx V7	Cortex	9.39001	2.70343e-06
ADAMTS7P1	GTEx V7	Cortex	8.45112	2.70343e-06
ENSG00000233609	GTEx V7	Cortex	7.54887	2.70343e-06
PCCB	GTEx V7	Cortex	7.50656	2.70343e-06
DNM1P51	GTEx V7	Cortex	7.42658	2.70343e-06
SNX19	GTEx V7	Cortex	7.414	2.70343e-06
NAGA	GTEx V7	Cortex	7.3898	2.70343e-06
INO80E	GTEx V7	Cortex	7.33108	2.70343e-06
FAM109B	GTEx V7	Cortex	7.31259	2.70343e-06
ABCB9	GTEx V7	Cortex	7.29735	2.70343e-06
GOLGA2P7	GTEx V7	Cortex	7.29563	2.70343e-06
ITIH4	GTEx V7	Cortex	7.26531	2.70343e-06
ENSG00000232710	GTEx V7	Cortex	7.2573	2.70343e-06
ENSG00000261758	GTEx V7	Cortex	7.24951	2.70343e-06
XRCC3	GTEx V7	Cortex	7.2458	2.70343e-06
ALG12	GTEx V7	Cortex	7.20585	2.70343e-06
ALMS1P	GTEx V7	Cortex	7.19784	2.70343e-06
AS3MT	GTEx V7	Cortex	6.94484	2.70343e-06
GOLGA6L5P	GTEx V7	Cortex	6.92437	2.70343e-06
NAT8	GTEx V7	Cortex	6.86038	2.70343e-06
PRR12	GTEx V7	Cortex	6.85734	2.70343e-06
BTBD1	GTEx V7	Cortex	6.78282	2.70343e-06
JRK	GTEx V7	Cortex	6.77086	2.70343e-06
GIGYF1	GTEx V7	Cortex	6.65274	2.70343e-06
SMDT1	GTEx V7	Cortex	6.59514	2.70343e-06
C10orf32	GTEx V7	Cortex	6.58084	2.70343e-06
VPS29	GTEx V7	Cortex	6.57772	2.70343e-06
RPL10	GTEx V7	Cortex	6.46573	2.70343e-06
SMG6	GTEx V7	Cortex	6.46224	2.70343e-06
CDIP1	GTEx V7	Cortex	6.42552	2.70343e-06
PPP2R4	GTEx V7	Cortex	6.41247	2.70343e-06
PCNX	GTEx V7	Cortex	6.39853	2.70343e-06
RFT1	GTEx V7	Cortex	6.34446	2.70343e-06
PCDHA7	GTEx V7	Cortex	6.25074	2.70343e-06
CORO7	GTEx V7	Cortex	6.25039	2.70343e-06
NMRAL1	GTEx V7	Cortex	6.16793	2.70343e-06
SERBP1P3	GTEx V7	Cortex	6.13111	5.40687e-06
ENSG00000204055	GTEx V7	Cortex	6.09244	5.40687e-06
SMIM2-AS1	GTEx V7	Cortex	6.05934	5.40687e-06
TLK1	GTEx V7	Cortex	6.03484	5.40687e-06
DRG2	GTEx V7	Cortex	5.98017	5.40687e-06
NAGA	GTEx V7	Cerebellum	14.3288	1.80668e-06
GOLGA6L10	GTEx V7	Cerebellum	11.6396	1.80668e-06
ADAMTS7P1	GTEx V7	Cerebellum	9.41314	1.80668e-06
CSPG4P11	GTEx V7	Cerebellum	7.58511	1.80668e-06
PITPNM2	GTEx V7	Cerebellum	7.46083	1.80668e-06
ARL3	GTEx V7	Cerebellum	7.45805	1.80668e-06
ENSG00000269958	GTEx V7	Cerebellum	7.45684	1.80668e-06
SF3B1	GTEx V7	Cerebellum	7.44746	1.80668e-06
SETD8	GTEx V7	Cerebellum	7.42927	1.80668e-06
ENSG00000235266	GTEx V7	Cerebellum	7.42621	1.80668e-06
ENSG00000235423	GTEx V7	Cerebellum	7.40951	1.80668e-06
TOM1L2	GTEx V7	Cerebellum	7.38613	1.80668e-06
THOC7	GTEx V7	Cerebellum	7.35797	1.80668e-06
INO80E	GTEx V7	Cerebellum	7.34133	1.80668e-06
GNL3	GTEx V7	Cerebellum	7.32529	1.80668e-06
PBX4	GTEx V7	Cerebellum	7.27579	1.80668e-06
B9D1	GTEx V7	Cerebellum	7.26484	1.80668e-06
TM6SF2	GTEx V7	Cerebellum	7.26248	1.80668e-06
PPM1M	GTEx V7	Cerebellum	7.25125	1.80668e-06
SMCR5	GTEx V7	Cerebellum	7.25013	1.80668e-06
GOLGA2P7	GTEx V7	Cerebellum	7.24523	1.80668e-06
ZBED4	GTEx V7	Cerebellum	7.20507	1.80668e-06
RORB	GTEx V7	Cerebellum	7.1377	1.80668e-06
SNX19	GTEx V7	Cerebellum	7.13205	1.80668e-06
YPEL3	GTEx V7	Cerebellum	7.11113	1.80668e-06
RPS20P22	GTEx V7	Cerebellum	7.04371	1.80668e-06
FTSJ2	GTEx V7	Cerebellum	7.01645	1.80668e-06
ENSG00000243410	GTEx V7	Cerebellum	6.97394	1.80668e-06
ENSG00000249106	GTEx V7	Cerebellum	6.96859	1.80668e-06
CACNA1C	GTEx V7	Cerebellum	6.9655	1.80668e-06
NAT8	GTEx V7	Cerebellum	6.94096	1.80668e-06
DDHD2	GTEx V7	Cerebellum	6.91426	1.80668e-06
GLYCTK	GTEx V7	Cerebellum	6.90086	1.80668e-06
NLGN4X	GTEx V7	Cerebellum	6.89635	1.80668e-06
PPAPDC1B	GTEx V7	Cerebellum	6.88853	1.80668e-06
EP300	GTEx V7	Cerebellum	6.88767	1.80668e-06
ITIH4	GTEx V7	Cerebellum	6.88181	1.80668e-06
CENPM	GTEx V7	Cerebellum	6.87455	1.80668e-06
ENSG00000272912	GTEx V7	Cerebellum	6.85694	1.80668e-06
IGSF9B	GTEx V7	Cerebellum	6.75162	1.80668e-06
TMTC1	GTEx V7	Cerebellum	6.73803	1.80668e-06
IRF3	GTEx V7	Cerebellum	6.72169	1.80668e-06
TYW5	GTEx V7	Cerebellum	6.70685	1.80668e-06
AS3MT	GTEx V7	Cerebellum	6.68939	1.80668e-06
VPS29	GTEx V7	Cerebellum	6.6721	1.80668e-06
ENSG00000260613	GTEx V7	Cerebellum	6.64763	1.80668e-06
PACSIN3	GTEx V7	Cerebellum	6.63354	1.80668e-06
ECM1	GTEx V7	Cerebellum	6.63137	1.80668e-06
ENSG00000232710	GTEx V7	Cerebellum	6.60956	1.80668e-06
C10orf32	GTEx V7	Cerebellum	6.58626	3.61337e-06
ENSG00000227370	GTEx V7	Cerebellum	6.54309	3.61337e-06
PRR12	GTEx V7	Cerebellum	6.54112	3.61337e-06
NDUFA6-AS1	GTEx V7	Cerebellum	6.53885	3.61337e-06
SMDT1	GTEx V7	Cerebellum	6.53239	3.61337e-06
PCDHA8	GTEx V7	Cerebellum	6.52276	3.61337e-06
SFMBT1	GTEx V7	Cerebellum	6.46689	7.22674e-06
CORO7	GTEx V7	Cerebellum	6.45498	7.22674e-06
SERBP1P3	GTEx V7	Cerebellum	6.41676	7.22674e-06
PCNX	GTEx V7	Cerebellum	6.36352	7.22674e-06
ENSG00000255455	GTEx V7	Cerebellum	6.35689	7.22674e-06
ALMS1P	GTEx V7	Cerebellum	6.35123	7.22674e-06
SDCCAG8	GTEx V7	Cerebellum	6.34429	7.22674e-06
HMOX2	GTEx V7	Cerebellum	6.30982	7.22674e-06
RFT1	GTEx V7	Cerebellum	6.30561	7.22674e-06
FAM50A	GTEx V7	Cerebellum	6.28199	7.22674e-06
SDAD1P1	GTEx V7	Cerebellum	6.27604	7.22674e-06
PHACTR3	GTEx V7	Cerebellum	6.19791	7.22674e-06
ARC	GTEx V7	Cerebellum	6.1532	7.22674e-06
CYP2D6	GTEx V7	Cerebellum	6.13651	7.22674e-06
ENSG00000237385	GTEx V7	Cerebellum	6.12078	7.22674e-06
BUB1B	GTEx V7	Cerebellum	6.08565	7.22674e-06
FAM154B	GTEx V7	Cerebellar hemisphere	10.4664	2.41779e-06
ADAMTS7P1	GTEx V7	Cerebellar hemisphere	9.82128	2.41779e-06
ENSG00000273486	GTEx V7	Cerebellar hemisphere	8.48364	2.41779e-06
CSPG4P11	GTEx V7	Cerebellar hemisphere	7.51828	2.41779e-06
PPM1M	GTEx V7	Cerebellar hemisphere	7.46996	2.41779e-06
INO80E	GTEx V7	Cerebellar hemisphere	7.46921	2.41779e-06
PITPNM2	GTEx V7	Cerebellar hemisphere	7.46869	2.41779e-06
CACNA1C	GTEx V7	Cerebellar hemisphere	7.43156	2.41779e-06
ENSG00000270941	GTEx V7	Cerebellar hemisphere	7.36732	2.41779e-06
LRRC48	GTEx V7	Cerebellar hemisphere	7.35323	2.41779e-06
ENSG00000255455	GTEx V7	Cerebellar hemisphere	7.35111	2.41779e-06
TM6SF2	GTEx V7	Cerebellar hemisphere	7.34758	2.41779e-06
SNX19	GTEx V7	Cerebellar hemisphere	7.28804	2.41779e-06
SFMBT1	GTEx V7	Cerebellar hemisphere	7.23911	2.41779e-06
GNL3	GTEx V7	Cerebellar hemisphere	7.2157	2.41779e-06
NLGN4X	GTEx V7	Cerebellar hemisphere	7.18999	2.41779e-06
ALG1L13P	GTEx V7	Cerebellar hemisphere	7.18745	2.41779e-06
GOLGA6L10	GTEx V7	Cerebellar hemisphere	7.18024	2.41779e-06
GOLGA2P7	GTEx V7	Cerebellar hemisphere	7.15188	2.41779e-06
CPEB1	GTEx V7	Cerebellar hemisphere	7.14588	2.41779e-06
YPEL3	GTEx V7	Cerebellar hemisphere	7.07909	2.41779e-06
ZBED4	GTEx V7	Cerebellar hemisphere	7.05131	2.41779e-06
DDHD2	GTEx V7	Cerebellar hemisphere	6.90079	2.41779e-06
ENSG00000235266	GTEx V7	Cerebellar hemisphere	6.8893	2.41779e-06
ITIH4	GTEx V7	Cerebellar hemisphere	6.86065	2.41779e-06
TYW5	GTEx V7	Cerebellar hemisphere	6.85659	2.41779e-06
ENSG00000235423	GTEx V7	Cerebellar hemisphere	6.81404	4.83559e-06
NAGA	GTEx V7	Cerebellar hemisphere	6.78786	4.83559e-06
ALMS1P	GTEx V7	Cerebellar hemisphere	6.71032	9.67118e-06
AS3MT	GTEx V7	Cerebellar hemisphere	6.693	9.67118e-06
ENSG00000260613	GTEx V7	Cerebellar hemisphere	6.66561	9.67118e-06
ENSG00000232710	GTEx V7	Cerebellar hemisphere	6.61548	9.67118e-06
CENPM	GTEx V7	Cerebellar hemisphere	6.61228	9.67118e-06
SMDT1	GTEx V7	Cerebellar hemisphere	6.60443	9.67118e-06
ENSG00000249106	GTEx V7	Cerebellar hemisphere	6.59744	9.67118e-06
SERBP1P3	GTEx V7	Cerebellar hemisphere	6.59081	9.67118e-06
ENSG00000227370	GTEx V7	Cerebellar hemisphere	6.53666	9.67118e-06
ENSG00000272912	GTEx V7	Cerebellar hemisphere	6.53361	9.67118e-06
SMCR5	GTEx V7	Cerebellar hemisphere	6.52666	9.67118e-06
NDUFA6-AS1	GTEx V7	Cerebellar hemisphere	6.35907	9.67118e-06
CTSS	GTEx V7	Caudate basal ganglia	7.56079	2.93169e-06
ITIH4	GTEx V7	Caudate basal ganglia	7.48633	2.93169e-06
ENSG00000244313	GTEx V7	Caudate basal ganglia	7.3972	2.93169e-06
ENSG00000261758	GTEx V7	Caudate basal ganglia	7.39558	2.93169e-06
NAGA	GTEx V7	Caudate basal ganglia	7.34444	2.93169e-06
NMB	GTEx V7	Caudate basal ganglia	7.34049	2.93169e-06
ENSG00000232710	GTEx V7	Caudate basal ganglia	7.32609	2.93169e-06
SF3B1	GTEx V7	Caudate basal ganglia	7.32228	2.93169e-06
CYP2D8P	GTEx V7	Caudate basal ganglia	7.2906	2.93169e-06
RERE	GTEx V7	Caudate basal ganglia	7.27345	2.93169e-06
ALG12	GTEx V7	Caudate basal ganglia	7.2653	2.93169e-06
INO80E	GTEx V7	Caudate basal ganglia	7.26212	2.93169e-06
ENSG00000235423	GTEx V7	Caudate basal ganglia	7.21815	2.93169e-06
SNX19	GTEx V7	Caudate basal ganglia	7.18595	2.93169e-06
VPS29	GTEx V7	Caudate basal ganglia	6.95321	5.86338e-06
ALMS1P	GTEx V7	Caudate basal ganglia	6.95031	5.86338e-06
NAT8	GTEx V7	Caudate basal ganglia	6.94426	5.86338e-06
SMDT1	GTEx V7	Caudate basal ganglia	6.75567	5.86338e-06
GOLGA2P7	GTEx V7	Caudate basal ganglia	6.7027	5.86338e-06
FTSJ2	GTEx V7	Caudate basal ganglia	6.67896	5.86338e-06
DDHD2	GTEx V7	Caudate basal ganglia	6.66322	5.86338e-06
OLA1P1	GTEx V7	Caudate basal ganglia	6.64612	5.86338e-06
CUL3	GTEx V7	Caudate basal ganglia	6.62437	5.86338e-06
TYW5	GTEx V7	Caudate basal ganglia	6.6197	5.86338e-06
WBP2NL	GTEx V7	Caudate basal ganglia	6.58507	5.86338e-06
ENSG00000249106	GTEx V7	Caudate basal ganglia	6.54273	1.17268e-05
SDAD1P1	GTEx V7	Caudate basal ganglia	6.5304	1.17268e-05
PCDHA4	GTEx V7	Caudate basal ganglia	6.47342	1.17268e-05
ADAMTS7P1	GTEx V7	Anterior cingulate cortex BA24	8.46545	4.08497e-06
ITIH4	GTEx V7	Anterior cingulate cortex BA24	7.49964	4.08497e-06
GOLGA2P7	GTEx V7	Anterior cingulate cortex BA24	7.36722	4.08497e-06
ENSG00000255455	GTEx V7	Anterior cingulate cortex BA24	7.36196	4.08497e-06
GLYCTK	GTEx V7	Anterior cingulate cortex BA24	7.35186	4.08497e-06
NAGA	GTEx V7	Anterior cingulate cortex BA24	7.33456	4.08497e-06
VPS29	GTEx V7	Anterior cingulate cortex BA24	7.13981	4.08497e-06
SNX19	GTEx V7	Anterior cingulate cortex BA24	7.09896	4.08497e-06
THOC7	GTEx V7	Anterior cingulate cortex BA24	7.04935	4.08497e-06
ENSG00000232710	GTEx V7	Anterior cingulate cortex BA24	7.02683	4.08497e-06
TSNAXIP1	GTEx V7	Anterior cingulate cortex BA24	6.93672	4.08497e-06
WBP2NL	GTEx V7	Anterior cingulate cortex BA24	6.79971	4.08497e-06
FOXN2	GTEx V7	Anterior cingulate cortex BA24	6.77113	4.08497e-06
SRR	GTEx V7	Anterior cingulate cortex BA24	6.7296	4.08497e-06
ENSG00000249106	GTEx V7	Anterior cingulate cortex BA24	6.72366	4.08497e-06
ENSG00000227370	GTEx V7	Anterior cingulate cortex BA24	6.65227	4.08497e-06
FTCDNL1	GTEx V7	Anterior cingulate cortex BA24	6.62996	4.08497e-06
SMDT1	GTEx V7	Anterior cingulate cortex BA24	6.62462	4.08497e-06
PPM1M	GTEx V7	Anterior cingulate cortex BA24	6.59811	4.08497e-06
GOLGA6L5P	GTEx V7	Anterior cingulate cortex BA24	6.58218	4.08497e-06
ALG12	GTEx V7	Anterior cingulate cortex BA24	6.58149	4.08497e-06
ENSG00000204055	GTEx V7	Anterior cingulate cortex BA24	6.41443	4.08497e-06
TYW5	GTEx V7	Anterior cingulate cortex BA24	6.3718	4.08497e-06
SERBP1P3	GTEx V7	Anterior cingulate cortex BA24	6.33399	4.08497e-06
CYP2D6	GTEx V7	Anterior cingulate cortex BA24	6.33351	4.08497e-06
MBTPS2	GTEx V7	Anterior cingulate cortex BA24	6.18959	1.63399e-05
ENSG00000227603	GTEx V7	Anterior cingulate cortex BA24	6.12019	1.63399e-05
SLC9C2	GTEx V7	Anterior cingulate cortex BA24	6.1013	1.63399e-05
CORO7	GTEx V7	Anterior cingulate cortex BA24	6.09444	1.63399e-05
NMRAL1	GTEx V7	Anterior cingulate cortex BA24	5.95777	1.63399e-05
AS3MT	GTEx V7	Anterior cingulate cortex BA24	5.83932	1.63399e-05
PCDHA10	GTEx V7	Anterior cingulate cortex BA24	5.74243	1.63399e-05
PTK6	GTEx V7	Anterior cingulate cortex BA24	5.59894	1.63399e-05
FAM86B3P	GTEx V7	Amygdala	8.675	6.34921e-06
ENSG00000232710	GTEx V7	Amygdala	7.51836	6.34921e-06
SMDT1	GTEx V7	Amygdala	7.50173	6.34921e-06
GOLGA2P7	GTEx V7	Amygdala	7.48998	6.34921e-06
ITIH4	GTEx V7	Amygdala	7.48913	6.34921e-06
SNX19	GTEx V7	Amygdala	7.37029	6.34921e-06
FOXN2	GTEx V7	Amygdala	6.8184	6.34921e-06
ENSG00000249106	GTEx V7	Amygdala	6.71688	6.34921e-06
CDIPT-AS1	GTEx V7	Amygdala	6.5783	6.34921e-06
ENSG00000261758	GTEx V7	Amygdala	6.5491	6.34921e-06
CYP2D6	GTEx V7	Amygdala	6.41642	6.34921e-06
CORO7	GTEx V7	Amygdala	6.21351	1.26984e-05
ENSG00000204055	GTEx V7	Amygdala	6.14256	1.26984e-05
ELAC2	GTEx V7	Amygdala	5.71005	2.53968e-05
ENSG00000228389	GTEx V7	Amygdala	5.61859	2.53968e-05

## Sheet: SMR
Causal genes identified for SCZ by SMR
Columns are gene name, probe chromosome, probe position, the top associated SNP for the SMR test, topSNP chromosome, topSNP position, the effect (coded) allele, the other allele, frequency of the effect allele, effect size from GWAS, standard error (SE) from GWAS, p-value from GWAS, effect size from eQTL study, SE from eQTL study, p-value from eQTL study, effect size from SMR, SE from SMR, p-valu…
Gene	Probe_Chr	Probe_bp	topSNP	topSNP_chr	topSNP_bp	A1	A2	Freq	b_GWAS	se_GWAS	p_GWAS	b_eQTL	se_eQTL	p_eQTL	b_SMR	se_SMR	p_SMR	p_HEIDI	nsnp_HEIDI	Selected eQTL data	Tissue
FAM85B	8	8054738	rs2955581	8	8088877	C	G	0.449304	0.0597018	0.0115	2.143e-07	-1.01916	0.127086	1.0623e-15	-0.0585795	0.0134418	1.31257e-05	0.951318	20	GTEx V7	Amygdala
ITIH4	3	52855873	rs2071041	3	52864693	G	T	0.259443	-0.0663026	0.0124	9.137e-08	0.701701	0.115076	1.07602e-09	-0.0944884	0.0235031	5.81345e-05	0.798469	13	GTEx V7	Amygdala
AC103965.1	15	84883244	rs1848093	15	84755527	C	G	0.27336	-0.0744973	0.0121	8.775e-10	-0.797488	0.146027	4.72819e-08	0.0934149	0.0228647	4.39708e-05	0.131869	11	GTEx V7	Amygdala
FAM85B	8	8054738	rs2955581	8	8088877	C	G	0.449304	0.0597018	0.0115	2.143e-07	-1.0941	0.111953	1.47273e-22	-0.0545671	0.0119019	4.54568e-06	0.50944	20	GTEx V7	Anterior cingulate cortex
ITIH4	3	52855873	rs12496077	3	52886241	A	G	0.264414	-0.0677008	0.0124	4.491e-08	0.781586	0.103324	3.8953e-14	-0.0866198	0.019566	9.55243e-06	0.166432	14	GTEx V7	Anterior cingulate cortex
FAM85B	8	8054738	rs2955581	8	8088877	C	G	0.449304	0.0597018	0.0115	2.143e-07	-0.797512	0.100544	2.15761e-15	-0.0748601	0.0172338	1.40043e-05	0.752571	20	GTEx V7	Caudate basal ganglia
ITIH4	3	52855873	rs12496077	3	52886241	A	G	0.264414	-0.0677008	0.0124	4.491e-08	0.60403	0.0823132	2.16499e-13	-0.112082	0.0255875	1.18493e-05	0.0985706	16	GTEx V7	Caudate basal ganglia
FAM85B	8	8054738	rs2955581	8	8088877	C	G	0.449304	0.0597018	0.0115	2.143e-07	-0.869893	0.108709	1.22398e-15	-0.0686312	0.0157585	1.32947e-05	0.699865	20	GTEx V7	Cerebellar hemisphere
SNX19	11	130765867	rs139989165	11	130780865	G	A	0.198807	0.073399	0.0138	9.54e-08	0.735181	0.090115	3.39896e-16	0.099838	0.0224077	8.36923e-06	0.544915	14	GTEx V7	Cerebellar hemisphere
PITPNM2	12	123551294	rs1727293	12	123648032	T	C	0.688867	-0.0777994	0.0115	1.24e-11	0.439476	0.0688096	1.69346e-10	-0.177028	0.0381183	3.4145e-06	0.499066	14	GTEx V7	Cerebellum
PRR12	19	50112240	rs2379088	19	50087673	T	C	0.218688	-0.0620031	0.0127	1.17e-06	0.5894	0.0580365	3.12642e-24	-0.105197	0.0239078	1.082e-05	0.489228	18	GTEx V7	Cerebellum
FOXN2	2	48574104	rs79073127	2	48573895	C	G	0.12326	-0.0816982	0.0178	4.68e-06	1.37443	0.098477	2.85712e-44	-0.0594415	0.0136331	1.30016e-05	0.382244	20	GTEx V7	Cerebellum
FAM85B	8	8054738	rs2980439	8	8094870	A	G	0.454274	0.0600033	0.0108	2.698e-08	-0.950526	0.100645	3.57697e-21	-0.0631264	0.0131824	1.67865e-06	0.294424	20	GTEx V7	Cerebellum
SNX19	11	130765867	rs12420834	11	130781767	A	C	0.198807	0.074003	0.0131	1.485e-08	1.03863	0.0883842	6.95316e-32	0.0712506	0.0139944	3.55527e-07	0.143356	20	GTEx V7	Cerebellum
NAGA	22	42460653	rs133358	22	42442539	T	A	0.473161	0.0546991	0.0107	3.433e-07	0.757859	0.0736498	7.81501e-25	0.0721758	0.015765	4.68952e-06	0.0907929	20	GTEx V7	Cerebellum
FAM85B	8	8054738	rs2955581	8	8088877	C	G	0.449304	0.0597018	0.0115	2.143e-07	-0.963547	0.0991554	2.53839e-22	-0.0619605	0.0135315	4.67236e-06	0.745597	20	GTEx V7	Cortex
FAM86B3P	8	8094252	rs2980436	8	8092025	A	G	0.441352	0.0580991	0.0108	8.535e-08	-0.823055	0.0856497	7.28682e-22	-0.0705895	0.0150381	2.67835e-06	0.72432	20	GTEx V7	Cortex
RP4-669P10.16	22	42535780	rs28570317	22	42534276	G	C	0.662028	0.0623968	0.0116	6.778e-08	0.874614	0.115333	3.36592e-14	0.0713421	0.0162607	1.14719e-05	0.29449	19	GTEx V7	Cortex
FAM86B3P	8	8094252	rs1878561	8	8092405	C	A	0.480119	0.0586996	0.0108	6.099e-08	-0.81721	0.0897283	8.42205e-20	-0.0718293	0.0153901	3.05275e-06	0.758962	20	GTEx V7	Frontal cortex
FAM85B	8	8054738	rs2955581	8	8088877	C	G	0.449304	0.0597018	0.0115	2.143e-07	-0.930858	0.10615	1.79766e-18	-0.0641364	0.0143568	7.92033e-06	0.60369	20	GTEx V7	Frontal cortex
RP11-102M11.2	3	136473047	rs10935184	3	136153468	C	T	0.447316	-0.0672006	0.0108	4.368e-10	0.715871	0.104422	7.10496e-12	-0.0938725	0.020374	4.07611e-06	0.660188	20	GTEx V7	Hippocampus
FAM85B	8	8054738	rs2948305	8	8098577	A	G	0.424453	0.0565977	0.0109	1.872e-07	-0.969391	0.122854	3.0081e-15	-0.0583848	0.0134604	1.44089e-05	0.200893	20	GTEx V7	Hippocampus
AC103965.1	15	84883244	rs11638445	15	85137694	A	C	0.26839	-0.0770971	0.0122	2.758e-10	-0.809534	0.118944	1.0034e-11	0.0952363	0.020565	3.63927e-06	0.144443	20	GTEx V7	Hippocampus
SNX19	11	130765867	rs3751033	11	130786345	A	C	0.446322	-0.0548998	0.011	5.41e-07	-0.664301	0.0756753	1.65956e-18	0.0826429	0.019048	1.43342e-05	0.0644491	20	GTEx V7	Hippocampus
ITIH4	3	52855873	rs7638524	3	52874861	A	G	0.265408	-0.0677008	0.0123	3.99e-08	1.00723	0.119112	2.76381e-17	-0.0672149	0.0145708	3.96899e-06	0.0577567	18	GTEx V7	Hippocampus
FAM85B	8	8054738	rs2955581	8	8088877	C	G	0.449304	0.0597018	0.0115	2.143e-07	-0.833989	0.102517	4.11446e-16	-0.0715859	0.0163577	1.20717e-05	0.837434	20	GTEx V7	Hypothalamus
ITIH4	3	52855873	rs2071041	3	52864693	G	T	0.259443	-0.0663026	0.0124	9.137e-08	0.828296	0.119163	3.62778e-12	-0.080047	0.0188874	2.25396e-05	0.214895	14	GTEx V7	Hypothalamus
FAM85B	8	8054738	rs2955581	8	8088877	C	G	0.449304	0.0597018	0.0115	2.143e-07	-0.834462	0.0979492	1.60477e-17	-0.0715453	0.0161385	9.28429e-06	0.535541	20	GTEx V7	Nucleus accumbens basal ganglia
THOC7	3	63834562	rs832190	3	63842629	T	C	0.60338	-0.0608015	0.0109	2.689e-08	0.413744	0.0616719	1.96245e-11	-0.146954	0.0342617	1.79342e-05	0.520852	18	GTEx V7	Nucleus accumbens basal ganglia
FAM85B	8	8054738	rs2955581	8	8088877	C	G	0.449304	0.0597018	0.0115	2.143e-07	-0.898961	0.125686	8.52544e-13	-0.066412	0.0158071	2.65267e-05	0.935031	20	GTEx V7	Putamen basal ganglia
FAM85B	8	8054738	rs2948296	8	8089711	G	C	0.417495	0.0575973	0.0118	9.875e-07	-0.909462	0.125128	3.64239e-13	-0.0633312	0.015629	5.07491e-05	0.629482	20	GTEx V7	Substantia nigra
SNX19	11	130765867	rs3751033	11	130786345	A	C	0.446322	-0.0548998	0.011	5.41e-07	-0.602887	0.0897528	1.85262e-11	0.0910615	0.0227306	6.17224e-05	0.10955	17	GTEx V7	Substantia nigra
MAP7D1	1	36633815	rs11263861	1	36628033	A	G	0.66004	0.0533986	0.0113	2.432e-06	-0.303496	0.0241678	3.59913e-36	-0.175945	0.0397817	9.74461e-06	0.71696	20	GTEx V7	Whole blood
PPP2R3C	14	35573198	rs2415260	14	35570243	A	G	0.162028	-0.0711953	0.0139	3.261e-07	-0.409336	0.0306813	1.32701e-40	0.173929	0.0363739	1.73828e-06	0.60788	20	GTEx V7	Whole blood
C2orf47	2	200846651	rs281768	2	200825240	T	A	0.772366	-0.100397	0.0132	3.468e-14	-0.206777	0.0350208	3.5391e-09	0.485534	0.104102	3.1012e-06	0.478822	19	GTEx V7	Whole blood
RP11-890B15.3	11	130738145	rs139989165	11	130780865	G	A	0.198807	0.073399	0.0138	9.54e-08	0.301379	0.0303114	2.71217e-23	0.243544	0.0519294	2.73339e-06	0.454205	20	GTEx V7	Whole blood
KCNG2	18	77641926	rs56775891	18	77575613	T	C	0.249503	0.0613961	0.0118	2.173e-07	0.392503	0.0391617	1.21235e-23	0.156422	0.0338731	3.87676e-06	0.380535	9	GTEx V7	Whole blood
SDCCAG8	1	243541357	rs7535162	1	243425689	G	T	0.346918	-0.0587971	0.0114	2.706e-07	0.425138	0.0396565	8.15533e-27	-0.138301	0.0297567	3.35603e-06	0.226845	20	GTEx V7	Whole blood
KLC1	14	104098060	rs12884809	14	104095320	A	G	0.310139	0.0686955	0.0111	5.17e-10	0.202276	0.0269224	5.76504e-14	0.339613	0.071095	1.78029e-06	0.166222	20	GTEx V7	Whole blood
SMDT1	22	42477991	rs73421049	22	42492863	A	G	0.33499	-0.057502	0.0114	4.092e-07	-0.756666	0.0401232	2.49986e-79	0.0759939	0.0155957	1.10055e-06	0.0688789	20	GTEx V7	Whole blood
ITIH4	3	52855873	rs12496077	3	52886241	A	G	0.264414	-0.0677008	0.0124	4.491e-08	0.540997	0.0378105	1.94761e-46	-0.125141	0.0245327	3.37877e-07	0.05375	20	GTEx V7	Whole blood
SNX19	11	130765867	rs3751039	11	130773076	A	G	0.43837	-0.0562	0.0105	1.004e-07	-0.772564	0.0781486	4.79567e-23	0.0727448	0.0154553	2.5164e-06	0.200047	20	Qi et al.	Brain
PCCB	3	136012943	rs696520	3	136056861	T	C	0.55169	0.0661996	0.0108	8.05e-10	-0.416408	0.0379045	4.47689e-28	-0.158978	0.0297002	8.66243e-08	0.725896	20	Qi et al.	Brain
RERE	1	8645079	rs2784737	1	8463176	T	C	0.308151	0.0645979	0.0114	1.552e-08	0.481732	0.0501918	8.16477e-22	0.134095	0.0274811	1.06339e-06	0.682701	20	Qi et al.	Brain
GATAD2A	19	19558189	rs8101499	19	19476984	A	G	0.326044	0.0603987	0.0112	6.273e-08	-0.308031	0.0374853	2.07978e-16	-0.19608	0.0434905	6.52657e-06	0.476772	20	Qi et al.	Brain
CPEB1	15	83264781	rs8040293	15	83352056	A	G	0.419483	0.0546018	0.0108	4.113e-07	-0.483653	0.047732	3.95641e-24	-0.112895	0.0249553	6.07187e-06	0.438383	20	Qi et al.	Brain
SF3B1	2	198278256	rs6434928	2	198304577	A	G	0.725646	-0.0759959	0.0113	1.478e-11	-0.311246	0.0414773	6.1894e-14	0.244167	0.0487528	5.49241e-07	0.359877	20	Qi et al.	Brain
GNL3	3	52721840	rs7646741	3	52785238	A	G	0.479125	0.0645041	0.0106	1.244e-09	0.578901	0.0458817	1.69641e-36	0.111425	0.020329	4.2267e-08	0.299635	20	Qi et al.	Brain
THOC7	3	63834562	rs832190	3	63842629	T	C	0.60338	-0.0608015	0.0109	2.689e-08	0.385654	0.0395687	1.91079e-22	-0.157658	0.0325653	1.28996e-06	0.276622	20	Qi et al.	Brain
NAGA	22	42460602	rs133346	22	42420855	T	G	0.477137	0.0569	0.0109	1.739e-07	0.394255	0.0382099	5.83404e-25	0.144323	0.030984	3.19312e-06	0.181089	20	Qi et al.	Brain
FAM86B3P	8	8094252	rs2980438	8	8094825	C	T	0.488072	0.0548998	0.0108	4.039e-07	-0.692878	0.0413533	5.20023e-63	-0.0792344	0.0162887	1.14822e-06	0.171031	20	Qi et al.	Brain
EFTUD1P1	15	84772138	rs4842937	15	84814202	C	T	0.717694	0.0782967	0.0122	1.286e-10	-0.365047	0.0555999	5.18243e-11	-0.214484	0.0467345	4.4448e-06	0.129856	20	Qi et al.	Brain
ASPHD1	16	29921440	rs8059619	16	29925445	C	T	0.486083	0.0626949	0.0106	2.891e-09	-0.284786	0.0398591	9.01129e-13	-0.220147	0.0483196	5.21209e-06	0.129491	20	Qi et al.	Brain
SNX19	11	130765867	rs3751039	11	130773076	G	A	0.56163	0.0562	0.0105	1.004e-07	0.996074	0.0273419	1.41169e-290	0.0564215	0.0106545	1.18668e-07	0.0578764	20	Qi et al.	Brain
C17ORF39	17	17971193	rs2955354	17	17948716	G	C	0.375746	0.0618967	0.0114	4.987e-08	-0.203843	0.0205617	3.62788e-23	-0.303648	0.0637634	1.91582e-06	0.797581	20	Westra et al.	Peripheral blood
ENDOG	9	131583099	rs3115874	9	131579338	G	C	0.296223	-0.0533038	0.0117	5.339e-06	-0.455095	0.0207144	5.57553e-107	0.117127	0.0262559	8.15883e-06	0.78687	15	Westra et al.	Peripheral blood
FURIN	15	91426358	rs17514846	15	91416550	A	C	0.461233	-0.0708947	0.011	1.213e-10	-0.219107	0.0192639	5.63592e-30	0.323561	0.0577033	2.05475e-08	0.764134	7	Westra et al.	Peripheral blood
ZDHHC5	11	57468527	rs499188	11	57434122	A	C	0.311133	0.0579009	0.0113	2.754e-07	0.296732	0.020283	1.81793e-48	0.195128	0.0403497	1.32522e-06	0.67978	20	Westra et al.	Peripheral blood
NMB	15	85200458	rs4603535	15	85173872	T	C	0.263419	-0.0717968	0.0121	2.514e-09	-0.296447	0.0211228	9.59601e-45	0.242191	0.0443149	4.62302e-08	0.575374	20	Westra et al.	Peripheral blood
PCCB	3	136048794	rs1153877	3	136004925	T	C	0.44831	-0.065798	0.0108	1.042e-09	0.492373	0.0184559	8.401e-157	-0.133634	0.0224993	2.85894e-09	0.44129	20	Westra et al.	Peripheral blood
DUS2L	16	68113151	rs6499163	16	68243486	T	G	0.177932	0.064701	0.0138	2.619e-06	0.706448	0.0233273	1.85378e-201	0.0915863	0.0197671	3.59913e-06	0.420498	20	Westra et al.	Peripheral blood
PSMA4	15	78838064	rs7164594	15	78803057	T	C	0.240557	-0.0719042	0.0126	1.257e-08	-0.230326	0.0230906	1.96355e-23	0.312185	0.0630251	7.29486e-07	0.361469	20	Westra et al.	Peripheral blood
C12ORF24	12	110924421	rs7976889	12	110857694	G	A	0.38668	-0.054403	0.0112	1.124e-06	-0.258971	0.0196998	1.79848e-39	0.210074	0.0461061	5.2059e-06	0.352439	20	Westra et al.	Peripheral blood
KCTD13	16	29917858	rs12716973	16	29937652	G	A	0.482107	0.0623968	0.0106	3.675e-09	-0.136563	0.0193993	1.92785e-12	-0.456908	0.101181	6.3089e-06	0.277555	19	Westra et al.	Peripheral blood
FES	15	91438855	rs2521501	15	91437388	T	A	0.319085	-0.0656005	0.012	4.21e-08	-0.457456	0.0196169	2.81283e-120	0.143403	0.0269432	1.024e-07	0.262083	8	Westra et al.	Peripheral blood
GATAD2A	19	19617681	rs6909	19	19619542	G	A	0.32505	0.0611948	0.011	2.524e-08	0.5788	0.0187148	5.12168e-210	0.105727	0.0193099	4.36802e-08	0.229921	20	Westra et al.	Peripheral blood
IRF3	19	50163023	rs7251	19	50162909	G	C	0.333002	-0.0546018	0.0119	4.063e-06	0.443747	0.019964	1.86644e-109	-0.123047	0.0273825	7.00151e-06	0.189244	16	Westra et al.	Peripheral blood
ABCB9	12	123413677	rs1051434	12	123641200	C	T	0.311133	0.0774968	0.0115	1.418e-11	0.209189	0.0211441	4.44234e-23	0.370464	0.0665155	2.55352e-08	0.140988	9	Westra et al.	Peripheral blood
SNX19	11	130746279	rs12420834	11	130781767	A	C	0.198807	0.074003	0.0131	1.485e-08	0.568154	0.0229219	1.2519e-135	0.130252	0.0236484	3.6325e-08	0.107959	20	Westra et al.	Peripheral blood
BAG5	14	104023375	rs2296482	14	104029819	G	T	0.261431	0.0807004	0.0116	3.19e-12	0.126827	0.0217119	5.17824e-09	0.636305	0.142238	7.6939e-06	0.104651	14	Westra et al.	Peripheral blood
SREBF1	17	17715617	rs3183702	17	17747289	A	G	0.410537	0.0555955	0.0111	6.12e-07	-0.39244	0.0194254	9.33116e-91	-0.141666	0.0291409	1.16541e-06	0.0986889	20	Westra et al.	Peripheral blood
SF3B1	2	198257745	rs4685	2	198257795	T	C	0.274354	0.0729995	0.0112	8.199e-11	0.13711	0.0206555	3.18097e-11	0.532416	0.114481	3.30843e-06	0.094123	15	Westra et al.	Peripheral blood
NT5C2	10	104847962	rs11191593	10	104939215	C	T	0.0874751	-0.146003	0.0182	1.065e-15	0.530796	0.0334273	8.84387e-57	-0.275065	0.0384154	8.05153e-13	0.0559787	7	Westra et al.	Peripheral blood
PPP2R3C	14	35554850	rs2415261	14	35594106	G	C	0.164016	-0.0716041	0.0139	2.847e-07	-1.04825	0.036122	3.71193e-185	0.0683083	0.0134675	3.93485e-07	0.981771	20	Lloyd-Jones et al.	Peripheral blood
PPP2R3C	14	35564295	rs2415261	14	35594106	G	C	0.164016	-0.0716041	0.0139	2.847e-07	-1.11552	0.0362911	1.76282e-207	0.064189	0.0126343	3.76395e-07	0.979729	20	Lloyd-Jones et al.	Peripheral blood
PCCB	3	136048795	rs556788	3	136027549	G	A	0.449304	-0.0660967	0.0108	8.459e-10	0.50548	0.0274924	1.69537e-75	-0.13076	0.0225184	6.36699e-09	0.868893	20	Lloyd-Jones et al.	Peripheral blood
MAP7D1	1	36646391	rs11263861	1	36628033	G	A	0.33996	-0.0533986	0.0113	2.432e-06	0.635566	0.0286304	3.51245e-109	-0.0840174	0.0181778	3.801e-06	0.721029	20	Lloyd-Jones et al.	Peripheral blood
SP4	7	21553630	rs73060317	7	21520212	G	T	0.261431	-0.0614995	0.0124	6.604e-07	-0.375098	0.0309325	7.65973e-34	0.163956	0.0357161	4.42122e-06	0.646739	20	Lloyd-Jones et al.	Peripheral blood
ARL6IP4	12	123467218	rs7957096	12	123544878	A	G	0.308151	0.0762015	0.0114	2.461e-11	-0.261111	0.028494	5.01395e-20	-0.291836	0.0540406	6.6527e-08	0.615947	20	Lloyd-Jones et al.	Peripheral blood
ARL6IP4	12	123467069	rs4275659	12	123447928	T	C	0.310139	0.073204	0.0114	1.547e-10	-0.21681	0.02767	4.6675e-15	-0.337641	0.0679819	6.81258e-07	0.540435	20	Lloyd-Jones et al.	Peripheral blood
DUS2L	16	68113152	rs56303487	16	68029739	T	C	0.184891	0.0673969	0.0136	7.201e-07	0.759513	0.0341879	2.41415e-109	0.088737	0.0183463	1.3196e-06	0.506271	20	Lloyd-Jones et al.	Peripheral blood
NUTF2	16	67904912	rs9922934	16	68258981	A	G	0.161034	0.075497	0.0143	1.346e-07	-0.342434	0.0361277	2.58131e-21	-0.220472	0.047801	3.98263e-06	0.431804	20	Lloyd-Jones et al.	Peripheral blood
GATAD2A	19	19617682	rs4808203	19	19568659	C	T	0.32505	0.0622052	0.011	1.497e-08	0.650761	0.0292901	2.31221e-109	0.0955885	0.0174422	4.24628e-08	0.35385	20	Lloyd-Jones et al.	Peripheral blood
GNL3	3	52727043	rs1108842	3	52720080	C	A	0.520875	-0.0632001	0.0106	2.265e-09	-0.196762	0.0272681	5.36057e-13	0.321201	0.0698831	4.30147e-06	0.332854	20	Lloyd-Jones et al.	Peripheral blood
MAPK3	16	30125608	rs55732507	16	30141985	C	T	0.437376	0.0532004	0.0112	2.109e-06	0.626448	0.0273781	7.12598e-116	0.0849239	0.0182598	3.3053e-06	0.317893	20	Lloyd-Jones et al.	Peripheral blood
MAPK3	16	30125473	rs55732507	16	30141985	C	T	0.437376	0.0532004	0.0112	2.109e-06	0.573575	0.02734	1.01301e-97	0.0927523	0.0200209	3.60803e-06	0.29972	20	Lloyd-Jones et al.	Peripheral blood
FURIN	15	91426359	rs4702	15	91426560	G	A	0.437376	0.0784049	0.0112	2.298e-12	0.235128	0.0278839	3.38668e-17	0.333456	0.0619092	7.19559e-08	0.200257	12	Lloyd-Jones et al.	Peripheral blood
ZNF823	19	11832131	rs72986630	19	11849736	T	C	0.0586481	0.145104	0.0266	4.636e-08	0.486104	0.0554612	1.87177e-18	0.298504	0.0644536	3.63367e-06	0.17567	6	Lloyd-Jones et al.	Peripheral blood
KLC1	14	104145823	rs11846838	14	104184737	A	G	0.295229	0.0772018	0.0114	1.11e-11	0.24646	0.027585	4.08779e-19	0.313243	0.0580405	6.77777e-08	0.132533	20	Lloyd-Jones et al.	Peripheral blood
SCAND2	15	85183639	rs11631921	15	85143277	A	G	0.327038	-0.0638987	0.0115	3.153e-08	0.282681	0.0300687	5.39594e-21	-0.226045	0.0472562	1.72355e-06	0.0994402	20	Lloyd-Jones et al.	Peripheral blood
BC039681	3	52274896	rs1060330	3	52288945	C	T	0.517893	-0.0598997	0.0106	1.577e-08	-0.237808	0.0269308	1.04362e-18	0.251882	0.0529195	1.93858e-06	0.0908001	20	Lloyd-Jones et al.	Peripheral blood
NMB	15	85200459	rs62021193	15	85170583	G	C	0.263419	-0.0723021	0.0122	2.808e-09	-0.391598	0.0318668	1.04312e-34	0.184633	0.0345882	9.39507e-08	0.0636584	20	Lloyd-Jones et al.	Peripheral blood
SREBF1	17	17715618	rs9915776	17	17749056	A	G	0.410537	0.0556996	0.0111	5.837e-07	-0.379473	0.0278101	2.15768e-42	-0.146781	0.0311663	2.48187e-06	0.059431	20	Lloyd-Jones et al.	Peripheral blood
SP4	7	21554008	rs73060317	7	21520212	G	T	0.261431	-0.0614995	0.0124	6.604e-07	-0.432808	0.0310587	3.87323e-44	0.142094	0.0304106	2.97519e-06	0.0572693	20	Lloyd-Jones et al.	Peripheral blood

## Sheet: UTMOST
Causal genes identified for SCZ by UTMOST
Gene	Test_score	P_value
TBC1D2B	28.5677	1.49658e-13
CACNA2D4	29.2539	1.97287e-13
ABCB9	27.7888	7.40519e-13
BAG5	27.9724	8.43547e-13
GPR62	26.4542	1.91513e-12
OGFOD2	24.7227	5.1088e-12
NFKB2	24.9146	6.67522e-12
LRRN3	25.7685	7.6027e-12
NGEF	25.2247	8.747e-12
NMB	24.3846	1.39558e-11
ADAM10	25.6719	1.67143e-11
SFR1	206.968	1.81934e-11
APOPT1	24.4757	1.90495e-11
PRPF3	23.3643	2.05376e-11
AS3MT	490.71	2.11658e-11
XRCC3	560.729	2.21078e-11
SNX19	503.41	2.2874e-11
TMEM110	396.031	2.34622e-11
PPP1R13B	339.969	2.37446e-11
CSDC2	290.211	2.54397e-11
NT5C2	147.645	2.91628e-11
TBX4	25.2298	3.19359e-11
CACNA1C	113.832	3.21358e-11
ZFYVE21	21.8131	8.2557e-11
SETD8	23.1837	1.13551e-10
CACNA1I	22.0782	1.15903e-10
INO80E	20.949	1.22167e-10
TAOK2	22.5334	1.46689e-10
PCCB	20.964	1.62016e-10
C12orf65	21.4865	1.85639e-10
VRK2	22.3786	2.07048e-10
PCDHA11	21.3732	2.33757e-10
ADAMTS8	21.9541	2.53141e-10
TRAF3	21.3932	3.58689e-10
TLR9	21.5746	4.38854e-10
DPYD	20.5503	4.69722e-10
TSSK6	21.3866	5.42047e-10
GMIP	20.8877	5.78352e-10
C2orf69	19.7446	5.94948e-10
CCDC134	19.8188	6.5849e-10
RERE	19.7546	6.65931e-10
TNFAIP2	20.0136	7.3933e-10
ACY1	20.49	8.07921e-10
FAM53C	20.4258	8.09682e-10
UBXN2B	20.292	9.16398e-10
RIPPLY2	19.9659	9.53231e-10
MGAT3	19.5963	9.60186e-10
IMMP2L	19.1976	9.93608e-10
C2orf82	19.2077	1.50873e-09
PHF7	20.2642	1.51575e-09
SNAP91	19.849	1.52632e-09
MPHOSPH9	19.2921	1.54628e-09
APOBEC3D	18.5489	1.75407e-09
ELOVL7	19.2209	1.80552e-09
ZNF689	19.6849	1.95859e-09
SF3B1	18.8391	2.01028e-09
FURIN	19.3101	2.86515e-09
THOC7	17.2022	2.90335e-09
ZNF804A	19.2808	3.17331e-09
CKB	19.084	3.37347e-09
EXOC3L4	18.5729	3.55638e-09
UBE2Q2L	18.1088	3.7789e-09
ST3GAL3	19.5813	4.17899e-09
NUP210L	17.6364	4.18188e-09
GNL3	17.8652	5.23599e-09
C2orf47	18.0987	5.90358e-09
LPAR2	17.4136	7.44067e-09
CPEB1	17.1516	8.8045e-09
CDK2AP1	17.3296	8.99152e-09
CLCN3	17.3449	9.10979e-09
FCGR1A	17.7857	1.0172e-08
TRAPPC2L	18.1586	1.01766e-08
FTSJ2	16.4241	1.02322e-08
DNAH10	17.5259	1.03012e-08
IFNE	18.9807	1.08744e-08
GRIA1	17.9586	1.10725e-08
NAGA	16.4382	1.1335e-08
MAPK3	16.7214	1.13978e-08
SEMA4B	17.1301	1.23292e-08
SP4	17.5617	1.25548e-08
PRKCD	248.687	1.32909e-08
FAM109B	16.8761	1.38194e-08
MLH1	16.9191	1.42065e-08
MDK	18.0467	1.62185e-08
PRSS35	17.3055	2.16921e-08
RCOR1	16.9138	2.25367e-08
SH3PXD2A	16.7898	3.22273e-08
NEK4	15.7237	3.49607e-08
RPL3	16.7364	3.68548e-08
KCNV1	16.7956	4.10665e-08
DEPDC1B	16.6966	4.15407e-08
FAM114A2	16.2691	4.19877e-08
FES	15.7253	4.25181e-08
TNFRSF13C	16.5237	4.43857e-08
NHP2L1	16.05	4.55864e-08
ACTR5	15.7808	5.76137e-08
SLC4A9	15.9806	5.87612e-08
PLCL2	16.2065	5.99016e-08
SREBF1	15.951	6.09015e-08
NKX2-2	15.6515	6.41931e-08
ATG13	15.3737	6.48169e-08
ARL6IP4	15.9272	6.61654e-08
ALMS1	15.7416	6.95613e-08
MAD1L1	16.2452	7.06049e-08
CNNM2	16.1863	7.1796e-08
ITIH3	15.8608	7.87463e-08
ALDOA	16.2239	8.11161e-08
ANKRD42	15.3632	8.56989e-08
SUGP1	16.2298	9.30942e-08
NGF	15.3553	1.07669e-07
CCDC39	15.5529	1.12216e-07
C16orf96	16.0593	1.15049e-07
ITIH4	14.8715	1.16869e-07
KCTD13	15.6556	1.18296e-07
NOLC1	15.7999	1.24345e-07
HIST2H2AA3	14.9507	1.27e-07
NT5DC2	14.9978	1.3148e-07
FAM178B	15.9894	1.36634e-07
FAM124B	14.6179	1.45818e-07
HCN1	15.2496	1.46295e-07
PSMD6	15.7056	1.46612e-07
GLYCTK	14.5144	1.47027e-07
ZNF688	14.6843	1.64363e-07
ATXN7	15.4321	1.66685e-07
RFTN2	15.0075	1.71405e-07
CLP1	15.7091	1.72425e-07
DESI1	14.1648	1.72863e-07
GDPD3	14.3776	1.73792e-07
STAB1	15.3205	1.94333e-07
RBBP5	14.4447	1.99219e-07
PPP1R16B	15.2333	2.06275e-07
WDR82	15.1235	2.25153e-07
WBP1L	14.3298	2.48185e-07
KIAA0391	14.1269	2.51401e-07
EFNA3	14.4977	2.63147e-07
PBXIP1	14.4113	2.65945e-07
MZB1	15.1595	2.77175e-07
DNAH1	13.9365	2.77611e-07
CDC25C	15.0347	2.8916e-07
PGAP1	14.8121	2.91986e-07
PCDHA3	14.7038	2.97047e-07
OR8G5	15.0001	3.02655e-07
SATB2	15.1471	3.19975e-07
PCDHA2	14.5421	3.27314e-07
PRRG2	14.838	3.38473e-07
GPN3	15.1368	3.4577e-07
SGSM3	218.828	3.60021e-07
ZC3H7B	14.613	3.61575e-07
PBRM1	268.63	3.68475e-07
PRR12	13.4126	3.6894e-07
PPP1R3B	127.375	3.8159e-07
ZNF764	14.4725	3.90545e-07
PPM1M	13.4903	4.62906e-07
SREBF2	14.4007	5.03972e-07
CORO7	13.5546	5.06327e-07
C10orf32	12.8742	5.15605e-07
MARS2	13.2874	5.28784e-07
SLK	14.3332	5.82916e-07
GLB1L3	14.171	5.99916e-07
COQ10B	13.7556	6.03849e-07
GRM2	13.1707	6.33265e-07
C1orf56	14.1594	6.57382e-07
HARS2	13.384	6.65177e-07
DFNA5	14.116	6.73538e-07
ATPAF2	13.4705	6.78198e-07
SETD6	13.0042	6.94656e-07
TMTC1	13.6177	6.94687e-07
ASPHD1	13.8692	6.97117e-07
FSD2	13.3851	7.53619e-07
ADAM20	13.9821	7.9568e-07
ENSA	13.6189	8.13444e-07
LRRC48	13.1187	8.33403e-07
ERCC8	12.8596	8.94619e-07
PCDHA4	12.9161	9.09061e-07
PLCL1	13.6215	9.29757e-07
TRAPPC3	13.2644	9.47954e-07
PIAS2	13.0543	9.81154e-07
MOB4	13.4736	9.82753e-07
TKT	12.7002	1.05374e-06
SFXN2	12.4859	1.06938e-06
WDR55	12.5779	1.1149e-06
RCN3	13.5025	1.11543e-06
DRG2	12.5241	1.14973e-06
CLDN25	13.7008	1.15905e-06
PTN	13.5259	1.15932e-06
TH	13.8993	1.28415e-06
TWF2	13.5722	1.28915e-06
B3GAT1	12.8699	1.29288e-06
BCL11A	13.4061	1.31947e-06
SLC25A17	12.8694	1.35703e-06
ELMO3	12.9834	1.36995e-06
FCGRT	12.4481	1.40523e-06
SLC9C2	12.6913	1.44186e-06
SMDT1	11.7321	1.45396e-06
GRAP2	13.0002	1.46253e-06
ZNF319	12.7119	1.49417e-06
STARD7	13.236	1.50265e-06
CYP46A1	12.7531	1.52564e-06
ZDHHC5	13.9239	1.53374e-06
TANK	12.9674	1.63589e-06
EFNA1	12.8767	1.68273e-06
YPEL3	11.9298	1.70265e-06
SRA1	12.3831	1.72707e-06
SLC23A1	13.0071	1.79087e-06
HIRIP3	12.9696	1.798e-06
TSKS	218.504	1.80906e-06
DBF4	13.065	1.83359e-06
POC1A	12.8999	1.84534e-06
CADPS	12.6719	1.91445e-06
ZNF703	13.1159	1.93946e-06
BRD8	13.576	1.94067e-06
TMEM81	11.8638	2.00334e-06
CSE1L	11.9941	2.03325e-06
LAPTM5	12.6317	2.07265e-06
RNF38	12.3208	2.09814e-06
RILPL2	12.4902	2.10903e-06
NES	13.1128	2.12388e-06
RGS6	12.346	2.12759e-06
GLT8D1	13.0404	2.23906e-06
IGSF9B	11.981	2.24664e-06
C1orf106	12.5099	2.29723e-06
ZCCHC7	12.8743	2.31693e-06
KCNK7	12.8459	2.37109e-06
PCDHA1	12.2225	2.44234e-06
CXXC5	12.5771	2.45388e-06
GATAD2A	13.5029	2.47979e-06
CELF1	12.7669	2.5055e-06
PQLC1	12.1419	2.57711e-06
DNAJA3	12.1494	2.7597e-06
CETN3	12.8962	2.77296e-06
CACNA1D	12.2582	2.8873e-06
TNFRSF13B	12.1709	2.93584e-06
NDUFA2	12.4465	2.98991e-06
ELP5	11.9757	2.99008e-06
KCNG2	13.0592	3.118e-06
TOM1L2	11.5201	3.24501e-06

## Sheet: FOCUS
Causal genes identified for SCZ by FOCUS
Columns are ensembl gene ID, name of the gene/linc/pseudogene, tissue the original expression was measured in, name of the QTL reference panel, type of molecular feature (gene, lncRNA, lincRNA, pseudogene), chromosome, transcription start site, transcription stop site, inference procedure for model (e.g., LASSO, BSLMM), cross-validation predictive Rsquared, P-value of the cross-validation, margin…
ens_gene_id	mol_name	tissue	ref_name	type	chrom	tx_start	tx_stop	inference	cv.R2	cv.R2.pval	twas_z	pip	in_cred_set	region	prioritzing genes by tissue type
ENSG00000164850	GPER1	minor_salivary_gland	gtex	protein_coding	7	1121844	1133451	ElasticNet	0.191058	0.0375546	6.97	1	1	7:1353181-7:2062398	Amygdala
ENSG00000267325	RP11-397A16.2	nerve_tibial	gtex	lincRNA	18	53443958	53448952	ElasticNet	0.0904145	6.85056e-05	-6.5	1	1	18:51554175-18:55213838	Amygdala
ENSG00000233973	RP4-598G3.1	testis	gtex	lincRNA	1	73771853	73820934	ElasticNet	0.623062	1.44295e-42	6.17	1	1	1:71684546-1:74326484	Amygdala
ENSG00000160882	CYP11B1	skin_not_sun_exposed_suprapubic	gtex	protein_coding	8	143953772	143961262	ElasticNet	0.0143679	0.2302	5.57	0.999	1	8:143045166-8:144236881	Amygdala
ENSG00000139613	SMARCC2	spleen	gtex	protein_coding	12	56556767	56583351	ElasticNet	0.114566	0.00190109	-5.77	0.999	1	12:57548860-12:59308666	Amygdala
ENSG00000184903	IMMP2L	blood	yfs	protein_coding	7	110303110	111202573	enet	0.271685	4.05817e-89	-5.55	0.998	1	7:109647594-7:112618577	Amygdala
ENSG00000249484	AC091969.1	brain_caudate_basal_ganglia	gtex	lincRNA	5	151998525	152603103	ElasticNet	0.100874	0.00155621	5.32	0.989	1	5:150561298-5:152867774	Amygdala
ENSG00000145075.7	CCDC39	testis	gtex	protein_coding	3	180601384	180601384	ElasticNet	0.133283	1.75432e-08	4.9	0.947	1	3:179374586-3:181511166	Amygdala
ENSG00000128268	MGAT3	testis	gtex	protein_coding	22	39853349	39888199	ElasticNet	0.317838	4.52919e-18	4.87	0.941	1	22:39307894-22:40545606	Amygdala
ENSG00000214646	RP11-114H24.4	thyroid	gtex	pseudogene	15	78232253	78236924	ElasticNet	0.316473	5.46361e-28	5.09	0.921	1	15:78516053-15:80860978	Amygdala
ENSG00000254845.1	OR8G7P	testis	gtex	pseudogene	11	1.24036e+08	1.24036e+08	ElasticNet	0.0575144	0.000669932	5.48	0.898	1	11:124495528-11:126311264	Amygdala
ENSG00000111231	GPN3	whole_blood	gtex	protein_coding	12	110890289	110907073	ElasticNet	0.374675	1.23911e-33	4.83	0.891	1	12:110336719-12:113263518	Amygdala
ENSG00000235568	NFAM1	brain_caudate_basal_ganglia	gtex	protein_coding	22	42776416	42828401	ElasticNet	0.126432	0.00118973	5.98	0.887	1	22:40545828-22:42690610	Amygdala
ENSG00000234571	RP5-998N21.4	nerve_tibial	gtex	lincRNA	1	149372292	149379646	ElasticNet	0.0592427	0.00228803	5.96	0.877	1	1:148512062-1:151538881	Amygdala
ENSG00000101445	PPP1R16B	esophagus_gastroesophageal_junction	gtex	protein_coding	20	37434348	37551667	ElasticNet	0.0572936	0.102364	-5.83	0.846	1	20:36909530-20:38436761	Amygdala
ENSG00000228594	C1orf233	thyroid	gtex	protein_coding	1	1533392	1535476	ElasticNet	0.0907865	3.48554e-11	-4.67	0.842	1	1:1892607-1:3582736	Amygdala
ENSG00000134575	ACP2	skin_sun_exposed_lower_leg	gtex	protein_coding	11	47260853	47270457	ElasticNet	0.224694	1.68157e-19	-5.17	0.839	1	11:44693873-11:47005633	Amygdala
ENSG00000076685	NT5C2	brain_amygdala	gtex	protein_coding	10	104845940	104953056	ElasticNet	0.122107	0.00425238	-4.65	0.813	1	10:104380410-10:106695048	Amygdala
ENSG00000170571	EMB	brain_dorsolateral_prefrontal_cortex	cmc	protein_coding	5	49692030	49737234	blup	0.292983	5.534e-36	4.84	0.806	1	5:43983499-5:50163178	Amygdala
ENSG00000235266	RP11-753C18.8	brain_cerebellar_hemisphere	gtex	pseudogene	10	104647631	104647945	ElasticNet	0.231008	1.93984e-07	8.22	0.775	1	10:104380410-10:106695048	Amygdala
ENSG00000176018	LYSMD3	brain_frontal_cortex_ba9	gtex	protein_coding	5	89811428	89825401	ElasticNet	0.0477338	0.0490851	4.52	0.758	1	5:87390031-5:88891530	Amygdala
ENSG00000234917	RP5-994D16.3	prostate	gtex	lincRNA	1	43144406	43147325	ElasticNet	0.0996498	0.0909608	-4.51	0.757	1	1:43758457-1:44969043	Amygdala
ENSG00000121766	ZCCHC17	thyroid	gtex	protein_coding	1	31769842	31837783	ElasticNet	0.103106	6.84633e-07	-4.81	0.737	1	1:30161881-1:32438685	Amygdala
ENSG00000124067	SLC12A4	nerve_tibial	gtex	protein_coding	16	67977377	68003504	ElasticNet	0.0396053	0.00055242	4.99	0.702	1	16:65938566-16:68841030	Amygdala
ENSG00000173728	C1orf100	brain_spinal_cord_cervical_c-1	gtex	protein_coding	1	244515937	244552965	ElasticNet	0.0396614	0.130158	-4.06	0.696	1	1:242071602-1:244109327	Amygdala
ENSG00000228031	AC078842.3	thyroid	gtex	lincRNA	7	137029676	137039229	ElasticNet	0.354378	5.84958e-36	-4.39	0.66	1	7:136876562-7:138744679	Amygdala
C2orf47	C2orf47	brain_dorsolateral_prefrontal_cortex	cmc	NA	2	200820039	200828847	blup	0.0157816	0.00431034	-7.91	0.655	1	2:199311125-2:201576283	Amygdala
ENSG00000271639	RP11-289A15.1	stomach	gtex	pseudogene	2	234454128	234455678	ElasticNet	0.00899861	0.106666	-6.38	0.655	1	2:233550003-2:235150987	Amygdala
ENSG00000224727	FCF1P7	thyroid	gtex	pseudogene	1	243430559	243431421	ElasticNet	0.011004	0.0336246	5.34	0.631	1	1:242071602-1:244109327	Amygdala
ENSG00000100731	PCNX	nerve_tibial	gtex	protein_coding	14	71374122	71582099	ElasticNet	0.495703	1.9493e-45	-4.43	0.631	1	14:71131957-14:72889573	Amygdala
ENSG00000185933	CALHM1	brain_spinal_cord_cervical_c-1	gtex	protein_coding	10	105213144	105218645	ElasticNet	0.0638317	0.38366	-4.57	0.626	1	10:102949239-10:104380410	Amygdala
ENSG00000167491	GATAD2A	brain_dorsolateral_prefrontal_cortex	cmc	protein_coding	19	19496641	19619741	lasso	0.288363	2.41506e-35	-5.26	0.626	1	19:18409862-19:19877471	Amygdala
ENSG00000148834	GSTO1	pancreas	gtex	protein_coding	10	105995114	106027217	ElasticNet	0.157131	1.36923e-05	-3.34	0.604	1	10:104380410-10:106695048	Amygdala
ENSG00000150967	ABCB9	liver	gtex	protein_coding	12	123405498	123466196	ElasticNet	0.225055	1.42651e-07	7.22	0.581	1	12:122007651-12:124977980	Amygdala
ENSG00000072310	SREBF1	blood	yfs	protein_coding	17	17713713	17740325	lasso	0.107935	2.18161e-33	-4.68	0.558	1	17:16412352-17:18856320	Amygdala
ENSG00000156103	MMP16	spleen	gtex	protein_coding	8	89044237	89340254	ElasticNet	0.521653	1.37815e-17	4.26	0.533	1	8:89085587-8:90638162	Amygdala
ENSG00000146250	PRSS35	adrenal_gland	gtex	protein_coding	6	84222194	84235423	ElasticNet	0.298801	7.17598e-15	-4.31	0.508	1	6:83127523-6:85209919	Amygdala
ENSG00000267325	RP11-397A16.2	nerve_tibial	gtex	lincRNA	18	53443958	53448952	ElasticNet	0.0904145	6.85056e-05	-6.5	1	1	18:51554175-18:55213838	Anterior cingulate cortex BA24
ENSG00000233973	RP4-598G3.1	testis	gtex	lincRNA	1	73771853	73820934	ElasticNet	0.623062	1.44295e-42	6.17	1	1	1:71684546-1:74326484	Anterior cingulate cortex BA24
ENSG00000160882	CYP11B1	skin_not_sun_exposed_suprapubic	gtex	protein_coding	8	143953772	143961262	ElasticNet	0.0143679	0.2302	5.57	0.999	1	8:143045166-8:144236881	Anterior cingulate cortex BA24
ENSG00000139613	SMARCC2	spleen	gtex	protein_coding	12	56556767	56583351	ElasticNet	0.114566	0.00190109	-5.77	0.999	1	12:57548860-12:59308666	Anterior cingulate cortex BA24
ENSG00000184903	IMMP2L	blood	yfs	protein_coding	7	110303110	111202573	enet	0.271685	4.05817e-89	-5.55	0.998	1	7:109647594-7:112618577	Anterior cingulate cortex BA24
ENSG00000249484	AC091969.1	brain_caudate_basal_ganglia	gtex	lincRNA	5	151998525	152603103	ElasticNet	0.100874	0.00155621	5.32	0.989	1	5:150561298-5:152867774	Anterior cingulate cortex BA24
ENSG00000132563	REEP2	heart_atrial_appendage	gtex	protein_coding	5	137774706	137782658	ElasticNet	0.240525	4.78215e-16	5.13	0.982	1	5:136376050-5:139265072	Anterior cingulate cortex BA24
ENSG00000235568	NFAM1	brain_caudate_basal_ganglia	gtex	protein_coding	22	42776416	42828401	ElasticNet	0.126432	0.00118973	5.98	0.939	1	22:40545828-22:42690610	Anterior cingulate cortex BA24
ENSG00000053702	NRIP2	brain_putamen_basal_ganglia	gtex	protein_coding	12	2934514	2944710	ElasticNet	0.164047	0.000867091	6.55	0.929	1	12:1080331-12:2544724	Anterior cingulate cortex BA24
ENSG00000214646	RP11-114H24.4	thyroid	gtex	pseudogene	15	78232253	78236924	ElasticNet	0.316473	5.46361e-28	5.09	0.922	1	15:78516053-15:80860978	Anterior cingulate cortex BA24
ENSG00000166676	TVP23A	brain_frontal_cortex_ba9	gtex	protein_coding	16	10854776	10912651	ElasticNet	0.114375	0.0470161	-5.05	0.896	1	16:9799495-16:10426032	Anterior cingulate cortex BA24
ENSG00000165916	PSMC3	liver	gtex	protein_coding	11	47440320	47447993	ElasticNet	0.164352	1.72152e-05	-6.06	0.895	1	11:44693873-11:47005633	Anterior cingulate cortex BA24
ENSG00000169592	INO80E	brain_anterior_cingulate_cortex_ba24	gtex	protein_coding	16	30006615	30017114	ElasticNet	0.0894412	0.0107962	5.38	0.89	1	16:29036613-16:31382942	Anterior cingulate cortex BA24
ENSG00000254845.1	OR8G7P	testis	gtex	pseudogene	11	1.24036e+08	1.24036e+08	ElasticNet	0.0575144	0.000669932	5.48	0.888	1	11:124495528-11:126311264	Anterior cingulate cortex BA24
ENSG00000234571	RP5-998N21.4	nerve_tibial	gtex	lincRNA	1	149372292	149379646	ElasticNet	0.0592427	0.00228803	5.96	0.878	1	1:148512062-1:151538881	Anterior cingulate cortex BA24
ENSG00000054282	SDCCAG8	brain_anterior_cingulate_cortex_ba24	gtex	protein_coding	1	243419320	243663394	ElasticNet	0.0359098	0.210921	-5.89	0.871	1	1:242071602-1:244109327	Anterior cingulate cortex BA24
ENSG00000128268	MGAT3	testis	gtex	protein_coding	22	39853349	39888199	ElasticNet	0.317838	4.52919e-18	4.87	0.844	1	22:39307894-22:40545606	Anterior cingulate cortex BA24
ENSG00000228594	C1orf233	thyroid	gtex	protein_coding	1	1533392	1535476	ElasticNet	0.0907865	3.48554e-11	-4.67	0.841	1	1:1892607-1:3582736	Anterior cingulate cortex BA24
ENSG00000101445	PPP1R16B	esophagus_gastroesophageal_junction	gtex	protein_coding	20	37434348	37551667	ElasticNet	0.0572936	0.102364	-5.83	0.831	1	20:36909530-20:38436761	Anterior cingulate cortex BA24
ENSG00000253981	ALG1L13P	cells_transformed_fibroblasts	gtex	pseudogene	8	8093525	8102189	ElasticNet	0.472454	1.55288e-33	5.38	0.788	1	8:7153139-8:9154694	Anterior cingulate cortex BA24
ENSG00000213277	MARCKSL1P1	lung	gtex	pseudogene	10	104935311	104935851	ElasticNet	0.169423	3.9712e-14	-6.95	0.762	1	10:104380410-10:106695048	Anterior cingulate cortex BA24
ENSG00000176018	LYSMD3	brain_frontal_cortex_ba9	gtex	protein_coding	5	89811428	89825401	ElasticNet	0.0477338	0.0490851	4.52	0.759	1	5:87390031-5:88891530	Anterior cingulate cortex BA24
ENSG00000235266	RP11-753C18.8	brain_cerebellar_hemisphere	gtex	pseudogene	10	104647631	104647945	ElasticNet	0.231008	1.93984e-07	8.22	0.746	1	10:104380410-10:106695048	Anterior cingulate cortex BA24
ENSG00000100395	L3MBTL2	brain_anterior_cingulate_cortex_ba24	gtex	protein_coding	22	41601209	41627275	ElasticNet	0.0243908	0.0274984	4.41	0.74	1	22:40545828-22:42690610	Anterior cingulate cortex BA24
ENSG00000121766	ZCCHC17	thyroid	gtex	protein_coding	1	31769842	31837783	ElasticNet	0.103106	6.84633e-07	-4.81	0.738	1	1:30161881-1:32438685	Anterior cingulate cortex BA24
ENSG00000234917	RP5-994D16.3	prostate	gtex	lincRNA	1	43144406	43147325	ElasticNet	0.0996498	0.0909608	-4.51	0.684	1	1:43758457-1:44969043	Anterior cingulate cortex BA24
ENSG00000228031	AC078842.3	thyroid	gtex	lincRNA	7	137029676	137039229	ElasticNet	0.354378	5.84958e-36	-4.39	0.66	1	7:136876562-7:138744679	Anterior cingulate cortex BA24
C2orf47	C2orf47	brain_dorsolateral_prefrontal_cortex	cmc	NA	2	200820039	200828847	blup	0.0157816	0.00431034	-7.91	0.655	1	2:199311125-2:201576283	Anterior cingulate cortex BA24
ENSG00000271639	RP11-289A15.1	stomach	gtex	pseudogene	2	234454128	234455678	ElasticNet	0.00899861	0.106666	-6.38	0.654	1	2:233550003-2:235150987	Anterior cingulate cortex BA24
ENSG00000100731	PCNX	brain_anterior_cingulate_cortex_ba24	gtex	protein_coding	14	71374122	71582099	ElasticNet	0.0397985	0.103278	-4.67	0.652	1	14:71131957-14:72889573	Anterior cingulate cortex BA24
ENSG00000170322	NFRKB	nerve_tibial	gtex	protein_coding	11	129733531	129765485	ElasticNet	0.385766	1.35538e-31	-5.76	0.651	1	11:130342767-11:131074612	Anterior cingulate cortex BA24
ENSG00000111237	VPS29	brain_anterior_cingulate_cortex_ba24	gtex	protein_coding	12	110928902	110939922	ElasticNet	0.0368239	0.268634	-4.98	0.645	1	12:110336719-12:113263518	Anterior cingulate cortex BA24
ENSG00000272335	RP11-53O19.3	brain_anterior_cingulate_cortex_ba24	gtex	lincRNA	5	44826178	44828694	ElasticNet	0.0788152	0.0928147	-4.99	0.643	1	5:43983499-5:50163178	Anterior cingulate cortex BA24
ENSG00000167491	GATAD2A	brain_dorsolateral_prefrontal_cortex	cmc	protein_coding	19	19496641	19619741	lasso	0.288363	2.41506e-35	-5.26	0.628	1	19:18409862-19:19877471	Anterior cingulate cortex BA24
ENSG00000255455.2	RP11-890B15.3	spleen	gtex	lincRNA	11	1.30779e+08	1.30779e+08	ElasticNet	0.450899	9.1794e-16	5.66	0.625	1	11:130342767-11:131074612	Anterior cingulate cortex BA24
ENSG00000185933	CALHM1	brain_spinal_cord_cervical_c-1	gtex	protein_coding	10	105213144	105218645	ElasticNet	0.0638317	0.38366	-4.57	0.618	1	10:102949239-10:104380410	Anterior cingulate cortex BA24
ENSG00000124067	SLC12A4	nerve_tibial	gtex	protein_coding	16	67977377	68003504	ElasticNet	0.0396053	0.00055242	4.99	0.611	1	16:65938566-16:68841030	Anterior cingulate cortex BA24
ENSG00000072310	SREBF1	blood	yfs	protein_coding	17	17713713	17740325	lasso	0.107935	2.18161e-33	-4.68	0.559	1	17:16412352-17:18856320	Anterior cingulate cortex BA24
ENSG00000111325	OGFOD2	cells_ebv-transformed_lymphocytes	gtex	protein_coding	12	123459127	123464590	ElasticNet	0.14379	0.00068946	7.12	0.545	1	12:122007651-12:124977980	Anterior cingulate cortex BA24
ENSG00000156103	MMP16	spleen	gtex	protein_coding	8	89044237	89340254	ElasticNet	0.521653	1.37815e-17	4.26	0.533	1	8:89085587-8:90638162	Anterior cingulate cortex BA24
ENSG00000148834	GSTO1	pancreas	gtex	protein_coding	10	105995114	106027217	ElasticNet	0.157131	1.36923e-05	-3.34	0.521	1	10:104380410-10:106695048	Anterior cingulate cortex BA24
ENSG00000146250	PRSS35	adrenal_gland	gtex	protein_coding	6	84222194	84235423	ElasticNet	0.298801	7.17598e-15	-4.31	0.508	1	6:83127523-6:85209919	Anterior cingulate cortex BA24
ENSG00000267325	RP11-397A16.2	nerve_tibial	gtex	lincRNA	18	53443958	53448952	ElasticNet	0.0904145	6.85056e-05	-6.5	1	1	18:51554175-18:55213838	Blood
ENSG00000233973	RP4-598G3.1	testis	gtex	lincRNA	1	73771853	73820934	ElasticNet	0.623062	1.44295e-42	6.17	1	1	1:71684546-1:74326484	Blood
ENSG00000139613	SMARCC2	spleen	gtex	protein_coding	12	56556767	56583351	ElasticNet	0.114566	0.00190109	-5.77	0.999	1	12:57548860-12:59308666	Blood
ENSG00000160882	CYP11B1	skin_not_sun_exposed_suprapubic	gtex	protein_coding	8	143953772	143961262	ElasticNet	0.0143679	0.2302	5.57	0.998	1	8:143045166-8:144236881	Blood
ENSG00000184903	IMMP2L	blood	yfs	protein_coding	7	110303110	111202573	enet	0.271685	4.05817e-89	-5.55	0.998	1	7:109647594-7:112618577	Blood
ENSG00000164850	GPER1	minor_salivary_gland	gtex	protein_coding	7	1121844	1133451	ElasticNet	0.191058	0.0375546	6.97	0.997	1	7:1353181-7:2062398	Blood
ENSG00000249484	AC091969.1	brain_caudate_basal_ganglia	gtex	lincRNA	5	151998525	152603103	ElasticNet	0.100874	0.00155621	5.32	0.989	1	5:150561298-5:152867774	Blood
ENSG00000132563	REEP2	heart_atrial_appendage	gtex	protein_coding	5	137774706	137782658	ElasticNet	0.240525	4.78215e-16	5.13	0.982	1	5:136376050-5:139265072	Blood
ENSG00000182196	ARL6IP4	whole_blood	gtex	protein_coding	12	123464607	123467456	ElasticNet	0.0286983	0.00072884	-6.33	0.968	1	12:122007651-12:124977980	Blood
ENSG00000041357	PSMA4	blood	yfs	protein_coding	15	78832747	78841604	lasso	0.112524	8.27144e-35	5.71	0.958	1	15:78516053-15:80860978	Blood
ENSG00000145075.7	CCDC39	testis	gtex	protein_coding	3	180601384	180601384	ElasticNet	0.133283	1.75432e-08	4.9	0.953	1	3:179374586-3:181511166	Blood
ENSG00000053702	NRIP2	brain_putamen_basal_ganglia	gtex	protein_coding	12	2934514	2944710	ElasticNet	0.164047	0.000867091	6.55	0.929	1	12:1080331-12:2544724	Blood
ENSG00000149926	FAM57B	muscle_skeletal	gtex	protein_coding	16	30035748	30064299	ElasticNet	0.109245	1.31902e-09	4.95	0.925	1	16:29036613-16:31382942	Blood
ENSG00000254845.1	OR8G7P	testis	gtex	pseudogene	11	1.24036e+08	1.24036e+08	ElasticNet	0.0575144	0.000669932	5.48	0.888	1	11:124495528-11:126311264	Blood
ENSG00000234571	RP5-998N21.4	nerve_tibial	gtex	lincRNA	1	149372292	149379646	ElasticNet	0.0592427	0.00228803	5.96	0.881	1	1:148512062-1:151538881	Blood
ENSG00000235568	NFAM1	brain_caudate_basal_ganglia	gtex	protein_coding	22	42776416	42828401	ElasticNet	0.126432	0.00118973	5.98	0.873	1	22:40545828-22:42690610	Blood
ENSG00000228594	C1orf233	thyroid	gtex	protein_coding	1	1533392	1535476	ElasticNet	0.0907865	3.48554e-11	-4.67	0.868	1	1:1892607-1:3582736	Blood
ENSG00000138821	SLC39A8	whole_blood	gtex	protein_coding	4	103172198	103352415	ElasticNet	0.0301745	0.0137221	-4.69	0.862	1	4:100678360-4:103221356	Blood
ENSG00000111229	ARPC3	blood	yfs	protein_coding	12	110872630	110888227	lasso	0.0494238	7.91895e-16	5.36	0.833	1	12:110336719-12:113263518	Blood
ENSG00000167491	GATAD2A	blood	yfs	protein_coding	19	19496639	19619740	blup	0.141194	7.53698e-44	5.45	0.833	1	19:18409862-19:19877471	Blood
ENSG00000128268	MGAT3	testis	gtex	protein_coding	22	39853349	39888199	ElasticNet	0.317838	4.52919e-18	4.87	0.816	1	22:39307894-22:40545606	Blood
ENSG00000173295	FAM86B3P	cells_transformed_fibroblasts	gtex	pseudogene	8	8086117	8102387	ElasticNet	0.646559	9.0365e-57	4.92	0.786	1	8:7153139-8:9154694	Blood
ENSG00000176018	LYSMD3	brain_frontal_cortex_ba9	gtex	protein_coding	5	89811428	89825401	ElasticNet	0.0477338	0.0490851	4.52	0.757	1	5:87390031-5:88891530	Blood
ENSG00000234917	RP5-994D16.3	prostate	gtex	lincRNA	1	43144406	43147325	ElasticNet	0.0996498	0.0909608	-4.51	0.755	1	1:43758457-1:44969043	Blood
ENSG00000185933	CALHM1	brain_spinal_cord_cervical_c-1	gtex	protein_coding	10	105213144	105218645	ElasticNet	0.0638317	0.38366	-4.57	0.74	1	10:102949239-10:104380410	Blood
ENSG00000076685	NT5C2	blood	yfs	protein_coding	10	104845940	104953056	bslmm	0.112707	7.25478e-35	-6.21	0.665	1	10:104380410-10:106695048	Blood
ENSG00000228031	AC078842.3	thyroid	gtex	lincRNA	7	137029676	137039229	ElasticNet	0.354378	5.84958e-36	-4.39	0.66	1	7:136876562-7:138744679	Blood
ENSG00000271639	RP11-289A15.1	stomach	gtex	pseudogene	2	234454128	234455678	ElasticNet	0.00899861	0.106666	-6.38	0.655	1	2:233550003-2:235150987	Blood
ENSG00000224727	FCF1P7	thyroid	gtex	pseudogene	1	243430559	243431421	ElasticNet	0.011004	0.0336246	5.34	0.649	1	1:242071602-1:244109327	Blood
ENSG00000162267	ITIH3	muscle_skeletal	gtex	protein_coding	3	52828784	52843025	ElasticNet	0.0225087	0.000712914	-6.42	0.648	1	3:51832353-3:54081247	Blood
ENSG00000175662	TOM1L2	whole_blood	gtex	protein_coding	17	17746828	17875736	ElasticNet	-0.0099901	0.00340831	-5.14	0.626	1	17:16412352-17:18856320	Blood
ENSG00000109572	CLCN3	blood	ntr	protein_coding	4	170541668	170644820	lasso	0.0117475	7.54059e-05	-4.68	0.594	1	4:169676941-4:170776510	Blood
DUS2L	DUS2L	blood	yfs	NA	16	68021649	68113223	enet	0.277059	3.76935e-91	4.76	0.574	1	16:65938566-16:68841030	Blood
ENSG00000140564	FURIN	blood	yfs	protein_coding	15	91411822	91426688	enet	0.0595681	8.3544e-19	4.29	0.551	1	15:90475671-15:92164284	Blood
ENSG00000168016	TRANK1	whole_blood	gtex	protein_coding	3	36868311	36986548	ElasticNet	0.0490889	0.392446	4.28	0.54	1	3:36486859-3:38356116	Blood
ENSG00000156103	MMP16	spleen	gtex	protein_coding	8	89044237	89340254	ElasticNet	0.521653	1.37815e-17	4.26	0.533	1	8:89085587-8:90638162	Blood
ENSG00000134575	ACP2	skin_sun_exposed_lower_leg	gtex	protein_coding	11	47260853	47270457	ElasticNet	0.224694	1.68157e-19	-5.17	0.526	1	11:44693873-11:47005633	Blood
ENSG00000235266	RP11-753C18.8	brain_cerebellar_hemisphere	gtex	pseudogene	10	104647631	104647945	ElasticNet	0.231008	1.93984e-07	8.22	0.526	1	10:104380410-10:106695048	Blood
ENSG00000120051	CCDC147	cells_ebv-transformed_lymphocytes	gtex	protein_coding	10	106113522	106214848	ElasticNet	0.128346	0.00318789	3.88	0.52	1	10:104380410-10:106695048	Blood
ENSG00000250091	DNAH10OS	esophagus_muscularis	gtex	protein_coding	12	124410971	124419531	ElasticNet	0.380875	2.53315e-28	4.36	0.509	1	12:122007651-12:124977980	Blood
ENSG00000164850	GPER1	minor_salivary_gland	gtex	protein_coding	7	1121844	1133451	ElasticNet	0.191058	0.0375546	6.97	1	1	7:1353181-7:2062398	Brain
ENSG00000233973	RP4-598G3.1	testis	gtex	lincRNA	1	73771853	73820934	ElasticNet	0.623062	1.44295e-42	6.17	1	1	1:71684546-1:74326484	Brain
ENSG00000139613	SMARCC2	spleen	gtex	protein_coding	12	56556767	56583351	ElasticNet	0.114566	0.00190109	-5.77	0.999	1	12:57548860-12:59308666	Brain
ENSG00000249484	AC091969.1	brain_caudate_basal_ganglia	gtex	lincRNA	5	151998525	152603103	ElasticNet	0.100874	0.00155621	5.32	0.989	1	5:150561298-5:152867774	Brain
ENSG00000120709	FAM53C	brain_dorsolateral_prefrontal_cortex	cmc	protein_coding	5	137673223	137685418	bslmm	0.0252439	0.000408996	-5.17	0.984	1	5:136376050-5:139265072	Brain
ENSG00000090975	PITPNM2	brain_cerebellum	gtex	protein_coding	12	123468027	123634562	ElasticNet	0.0968486	0.000129021	-6.82	0.984	1	12:122007651-12:124977980	Brain
ENSG00000143702	CEP170	brain_dorsolateral_prefrontal_cortex	cmc	protein_coding	1	243287729	243418708	bslmm	0.028253	0.000194821	6.15	0.957	1	1:242071602-1:244109327	Brain
ENSG00000101445	PPP1R16B	esophagus_gastroesophageal_junction	gtex	protein_coding	20	37434348	37551667	ElasticNet	0.0572936	0.102364	-5.83	0.955	1	20:36909530-20:38436761	Brain
ENSG00000120451	SNX19	brain_cerebellum	gtex	protein_coding	11	130745331	130786404	ElasticNet	0.502685	7.81926e-20	5.55	0.951	1	11:130342767-11:131074612	Brain
ENSG00000254845.1	OR8G7P	testis	gtex	pseudogene	11	1.24036e+08	1.24036e+08	ElasticNet	0.0575144	0.000669932	5.48	0.901	1	11:124495528-11:126311264	Brain
RP11-397A16.2	RP11-397A16.2	adipose	metsim	NA	18	53443958	53448952	bslmm	0.0108896	0.00760428	-4.84	0.899	1	18:51554175-18:55213838	Brain
ENSG00000111231	GPN3	whole_blood	gtex	protein_coding	12	110890289	110907073	ElasticNet	0.374675	1.23911e-33	4.83	0.89	1	12:110336719-12:113263518	Brain
ENSG00000162426	SLC45A1	brain_dorsolateral_prefrontal_cortex	cmc	protein_coding	1	8384389	8404227	enet	0.0192703	0.00179872	-4.71	0.888	1	1:7247335-1:9365199	Brain
ENSG00000205981	DNAJC19	brain_frontal_cortex_ba9	gtex	protein_coding	3	180701497	180707562	ElasticNet	0.00189912	0.140179	5.03	0.88	1	3:179374586-3:181511166	Brain
ENSG00000234571	RP5-998N21.4	nerve_tibial	gtex	lincRNA	1	149372292	149379646	ElasticNet	0.0592427	0.00228803	5.96	0.88	1	1:148512062-1:151538881	Brain
ENSG00000100731	PCNX	brain_hippocampus	gtex	protein_coding	14	71374122	71582099	ElasticNet	0.306262	9.0467e-07	-4.93	0.861	1	14:71131957-14:72889573	Brain
ENSG00000234073	AC011816.1	brain_nucleus_accumbens_basal_ganglia	gtex	pseudogene	3	36921675	36922220	ElasticNet	0.0140941	0.0123518	5.26	0.849	1	3:36486859-3:38356116	Brain
ENSG00000149927	DOC2A	brain_dorsolateral_prefrontal_cortex	cmc	protein_coding	16	30016834	30024843	bslmm	0.0460838	2.45028e-06	5.03	0.848	1	16:29036613-16:31382942	Brain
ENSG00000271639	RP11-289A15.1	stomach	gtex	pseudogene	2	234454128	234455678	ElasticNet	0.00899861	0.106666	-6.38	0.847	1	2:233550003-2:235150987	Brain
ENSG00000213996	TM6SF2	brain_cerebellum	gtex	protein_coding	19	19375173	19384200	ElasticNet	0.0567527	0.00265295	5.61	0.844	1	19:18409862-19:19877471	Brain
ENSG00000228594	C1orf233	thyroid	gtex	protein_coding	1	1533392	1535476	ElasticNet	0.0907865	3.48554e-11	-4.67	0.839	1	1:1892607-1:3582736	Brain
ENSG00000231043	AC007238.1	adipose_visceral_omentum	gtex	pseudogene	2	58687427	58689167	ElasticNet	0.0335146	0.00376769	-4.84	0.836	1	2:57429100-2:58296915	Brain
ENSG00000185933	CALHM1	brain_spinal_cord_cervical_c-1	gtex	protein_coding	10	105213144	105218645	ElasticNet	0.0638317	0.38366	-4.57	0.812	1	10:102949239-10:104380410	Brain
ENSG00000076685	NT5C2	brain_amygdala	gtex	protein_coding	10	104845940	104953056	ElasticNet	0.122107	0.00425238	-4.65	0.777	1	10:104380410-10:106695048	Brain
ENSG00000235568	NFAM1	brain_caudate_basal_ganglia	gtex	protein_coding	22	42776416	42828401	ElasticNet	0.126432	0.00118973	5.98	0.769	1	22:40545828-22:42690610	Brain
ENSG00000124067	SLC12A4	nerve_tibial	gtex	protein_coding	16	67977377	68003504	ElasticNet	0.0396053	0.00055242	4.99	0.749	1	16:65938566-16:68841030	Brain
ENSG00000235266	RP11-753C18.8	brain_cerebellar_hemisphere	gtex	pseudogene	10	104647631	104647945	ElasticNet	0.231008	1.93984e-07	8.22	0.739	1	10:104380410-10:106695048	Brain
ENSG00000121766	ZCCHC17	thyroid	gtex	protein_coding	1	31769842	31837783	ElasticNet	0.103106	6.84633e-07	-4.81	0.737	1	1:30161881-1:32438685	Brain
ENSG00000176018	LYSMD3	brain_frontal_cortex_ba9	gtex	protein_coding	5	89811428	89825401	ElasticNet	0.0477338	0.0490851	4.52	0.708	1	5:87390031-5:88891530	Brain
ENSG00000140319	SRP14	brain_dorsolateral_prefrontal_cortex	cmc	protein_coding	15	40327890	40331389	lasso	0.0711879	4.99062e-09	-4.54	0.679	1	15:40384132-15:41177514	Brain
ENSG00000065609	SNAP91	brain_dorsolateral_prefrontal_cortex	cmc	protein_coding	6	84262604	84419127	lasso	0.0757816	1.5892e-09	4.44	0.646	1	6:83127523-6:85209919	Brain
ENSG00000272335	RP11-53O19.3	brain_anterior_cingulate_cortex_ba24	gtex	lincRNA	5	44826178	44828694	ElasticNet	0.0788152	0.0928147	-4.99	0.643	1	5:43983499-5:50163178	Brain
ENSG00000122687	FTSJ2	brain_cortex	gtex	protein_coding	7	2273866	2281840	ElasticNet	0.314621	1.71668e-05	-4.56	0.629	1	7:2062398-7:2772227	Brain
ENSG00000080854	IGSF9B	brain_cerebellum	gtex	protein_coding	11	133778459	133826880	ElasticNet	0.185263	8.64187e-06	-4.33	0.604	1	11:133000260-11:134205993	Brain
ENSG00000197815.3	AC122129.1	muscle_skeletal	gtex	pseudogene	17	17774118	17774118	ElasticNet	0.203531	2.60341e-19	-4.58	0.56	1	17:16412352-17:18856320	Brain
ENSG00000233973	RP4-598G3.1	testis	gtex	lincRNA	1	73771853	73820934	ElasticNet	0.623062	1.44295e-42	6.17	1	1	1:71684546-1:74326484	Caudate basal ganglia
ENSG00000267325	RP11-397A16.2	nerve_tibial	gtex	lincRNA	18	53443958	53448952	ElasticNet	0.0904145	6.85056e-05	-6.5	0.999	1	18:51554175-18:55213838	Caudate basal ganglia
ENSG00000139613	SMARCC2	spleen	gtex	protein_coding	12	56556767	56583351	ElasticNet	0.114566	0.00190109	-5.77	0.999	1	12:57548860-12:59308666	Caudate basal ganglia
ENSG00000184903	IMMP2L	blood	yfs	protein_coding	7	110303110	111202573	enet	0.271685	4.05817e-89	-5.55	0.998	1	7:109647594-7:112618577	Caudate basal ganglia
ENSG00000249484	AC091969.1	brain_caudate_basal_ganglia	gtex	lincRNA	5	151998525	152603103	ElasticNet	0.100874	0.00155621	5.32	0.989	1	5:150561298-5:152867774	Caudate basal ganglia
ENSG00000132563	REEP2	heart_atrial_appendage	gtex	protein_coding	5	137774706	137782658	ElasticNet	0.240525	4.78215e-16	5.13	0.982	1	5:136376050-5:139265072	Caudate basal ganglia
ENSG00000145075.7	CCDC39	testis	gtex	protein_coding	3	180601384	180601384	ElasticNet	0.133283	1.75432e-08	4.9	0.954	1	3:179374586-3:181511166	Caudate basal ganglia
ENSG00000235266	RP11-753C18.8	brain_cerebellar_hemisphere	gtex	pseudogene	10	104647631	104647945	ElasticNet	0.231008	1.93984e-07	8.22	0.945	1	10:104380410-10:106695048	Caudate basal ganglia
ENSG00000148842	CNNM2	brain_caudate_basal_ganglia	gtex	protein_coding	10	104678050	104849978	ElasticNet	0.0235375	0.0701739	-8.33	0.938	1	10:104380410-10:106695048	Caudate basal ganglia
ENSG00000101213	PTK6	brain_caudate_basal_ganglia	gtex	protein_coding	20	62159778	62168723	ElasticNet	0.0327229	0.0128542	-4.88	0.937	1	20:61301855-20:62190180	Caudate basal ganglia
ENSG00000053702	NRIP2	brain_putamen_basal_ganglia	gtex	protein_coding	12	2934514	2944710	ElasticNet	0.164047	0.000867091	6.55	0.929	1	12:1080331-12:2544724	Caudate basal ganglia
ENSG00000184949	FAM227A	brain_caudate_basal_ganglia	gtex	protein_coding	22	38974125	39052634	ElasticNet	0.107876	0.00318495	-4.83	0.922	1	22:39307894-22:40545606	Caudate basal ganglia
ENSG00000114054	PCCB	brain_caudate_basal_ganglia	gtex	protein_coding	3	135969148	136056738	ElasticNet	0.083972	0.000602223	-5.57	0.914	1	3:135457383-3:137370811	Caudate basal ganglia
ENSG00000235568	NFAM1	brain_caudate_basal_ganglia	gtex	protein_coding	22	42776416	42828401	ElasticNet	0.126432	0.00118973	5.98	0.893	1	22:40545828-22:42690610	Caudate basal ganglia
ENSG00000111231	GPN3	whole_blood	gtex	protein_coding	12	110890289	110907073	ElasticNet	0.374675	1.23911e-33	4.83	0.892	1	12:110336719-12:113263518	Caudate basal ganglia
ENSG00000253981	ALG1L13P	cells_transformed_fibroblasts	gtex	pseudogene	8	8093525	8102189	ElasticNet	0.472454	1.55288e-33	5.38	0.889	1	8:7153139-8:9154694	Caudate basal ganglia
ENSG00000254845.1	OR8G7P	testis	gtex	pseudogene	11	1.24036e+08	1.24036e+08	ElasticNet	0.0575144	0.000669932	5.48	0.888	1	11:124495528-11:126311264	Caudate basal ganglia
ENSG00000198286	CARD11	ovary	gtex	protein_coding	7	2945775	3083579	ElasticNet	0.293314	1.44462e-06	6.06	0.876	1	7:2062398-7:2772227	Caudate basal ganglia
ENSG00000234571	RP5-998N21.4	nerve_tibial	gtex	lincRNA	1	149372292	149379646	ElasticNet	0.0592427	0.00228803	5.96	0.876	1	1:148512062-1:151538881	Caudate basal ganglia
ENSG00000163634	THOC7	brain_caudate_basal_ganglia	gtex	protein_coding	3	63819546	63849579	ElasticNet	0.0827686	0.0345645	-4.73	0.863	1	3:63669286-3:65273538	Caudate basal ganglia
ENSG00000101445	PPP1R16B	esophagus_gastroesophageal_junction	gtex	protein_coding	20	37434348	37551667	ElasticNet	0.0572936	0.102364	-5.83	0.846	1	20:36909530-20:38436761	Caudate basal ganglia
ENSG00000228594	C1orf233	thyroid	gtex	protein_coding	1	1533392	1535476	ElasticNet	0.0907865	3.48554e-11	-4.67	0.841	1	1:1892607-1:3582736	Caudate basal ganglia
ENSG00000170571	EMB	brain_dorsolateral_prefrontal_cortex	cmc	protein_coding	5	49692030	49737234	blup	0.292983	5.534e-36	4.84	0.806	1	5:43983499-5:50163178	Caudate basal ganglia
ENSG00000224727	FCF1P7	thyroid	gtex	pseudogene	1	243430559	243431421	ElasticNet	0.011004	0.0336246	5.34	0.767	1	1:242071602-1:244109327	Caudate basal ganglia
ENSG00000176018	LYSMD3	brain_frontal_cortex_ba9	gtex	protein_coding	5	89811428	89825401	ElasticNet	0.0477338	0.0490851	4.52	0.759	1	5:87390031-5:88891530	Caudate basal ganglia
ENSG00000121766	ZCCHC17	thyroid	gtex	protein_coding	1	31769842	31837783	ElasticNet	0.103106	6.84633e-07	-4.81	0.737	1	1:30161881-1:32438685	Caudate basal ganglia
ENSG00000234917	RP5-994D16.3	prostate	gtex	lincRNA	1	43144406	43147325	ElasticNet	0.0996498	0.0909608	-4.51	0.699	1	1:43758457-1:44969043	Caudate basal ganglia
ENSG00000140320	BAHD1	brain_caudate_basal_ganglia	gtex	protein_coding	15	40731920	40760441	ElasticNet	-0.0366442	0.152404	4.42	0.685	1	15:40384132-15:41177514	Caudate basal ganglia
ENSG00000234616	JRK	brain_dorsolateral_prefrontal_cortex	cmc	protein_coding	8	143738873	143751401	bslmm	0.319073	1.12405e-39	4.4	0.665	1	8:143045166-8:144236881	Caudate basal ganglia
ENSG00000173728	C1orf100	brain_spinal_cord_cervical_c-1	gtex	protein_coding	1	244515937	244552965	ElasticNet	0.0396614	0.130158	-4.06	0.663	1	1:242071602-1:244109327	Caudate basal ganglia
ENSG00000228031	AC078842.3	thyroid	gtex	lincRNA	7	137029676	137039229	ElasticNet	0.354378	5.84958e-36	-4.39	0.66	1	7:136876562-7:138744679	Caudate basal ganglia
C2orf47	C2orf47	brain_dorsolateral_prefrontal_cortex	cmc	NA	2	200820039	200828847	blup	0.0157816	0.00431034	-7.91	0.655	1	2:199311125-2:201576283	Caudate basal ganglia
ENSG00000271639	RP11-289A15.1	stomach	gtex	pseudogene	2	234454128	234455678	ElasticNet	0.00899861	0.106666	-6.38	0.654	1	2:233550003-2:235150987	Caudate basal ganglia
ENSG00000124067	SLC12A4	nerve_tibial	gtex	protein_coding	16	67977377	68003504	ElasticNet	0.0396053	0.00055242	4.99	0.648	1	16:65938566-16:68841030	Caudate basal ganglia
ENSG00000100731	PCNX	nerve_tibial	gtex	protein_coding	14	71374122	71582099	ElasticNet	0.495703	1.9493e-45	-4.43	0.632	1	14:71131957-14:72889573	Caudate basal ganglia
ENSG00000167491	GATAD2A	brain_dorsolateral_prefrontal_cortex	cmc	protein_coding	19	19496641	19619741	lasso	0.288363	2.41506e-35	-5.26	0.628	1	19:18409862-19:19877471	Caudate basal ganglia
ENSG00000185933	CALHM1	brain_spinal_cord_cervical_c-1	gtex	protein_coding	10	105213144	105218645	ElasticNet	0.0638317	0.38366	-4.57	0.618	1	10:102949239-10:104380410	Caudate basal ganglia
ENSG00000111325	OGFOD2	cells_ebv-transformed_lymphocytes	gtex	protein_coding	12	123459127	123464590	ElasticNet	0.14379	0.00068946	7.12	0.569	1	12:122007651-12:124977980	Caudate basal ganglia
ENSG00000072310	SREBF1	blood	yfs	protein_coding	17	17713713	17740325	lasso	0.107935	2.18161e-33	-4.68	0.558	1	17:16412352-17:18856320	Caudate basal ganglia
ENSG00000156103	MMP16	spleen	gtex	protein_coding	8	89044237	89340254	ElasticNet	0.521653	1.37815e-17	4.26	0.533	1	8:89085587-8:90638162	Caudate basal ganglia
ENSG00000146250	PRSS35	adrenal_gland	gtex	protein_coding	6	84222194	84235423	ElasticNet	0.298801	7.17598e-15	-4.31	0.508	1	6:83127523-6:85209919	Caudate basal ganglia
ENSG00000259570	RP11-671M22.4	colon_sigmoid	gtex	pseudogene	15	84949210	84950212	ElasticNet	0.212291	7.73572e-12	-6.4	0.505	1	15:84260468-15:86652727	Caudate basal ganglia
ENSG00000267325	RP11-397A16.2	nerve_tibial	gtex	lincRNA	18	53443958	53448952	ElasticNet	0.0904145	6.85056e-05	-6.5	1	1	18:51554175-18:55213838	Cerebellar hemisphere
ENSG00000233973	RP4-598G3.1	testis	gtex	lincRNA	1	73771853	73820934	ElasticNet	0.623062	1.44295e-42	6.17	1	1	1:71684546-1:74326484	Cerebellar hemisphere
ENSG00000160882	CYP11B1	skin_not_sun_exposed_suprapubic	gtex	protein_coding	8	143953772	143961262	ElasticNet	0.0143679	0.2302	5.57	0.999	1	8:143045166-8:144236881	Cerebellar hemisphere
ENSG00000139613	SMARCC2	spleen	gtex	protein_coding	12	56556767	56583351	ElasticNet	0.114566	0.00190109	-5.77	0.999	1	12:57548860-12:59308666	Cerebellar hemisphere
ENSG00000184903	IMMP2L	blood	yfs	protein_coding	7	110303110	111202573	enet	0.271685	4.05817e-89	-5.55	0.998	1	7:109647594-7:112618577	Cerebellar hemisphere
ENSG00000235266	RP11-753C18.8	brain_cerebellar_hemisphere	gtex	pseudogene	10	104647631	104647945	ElasticNet	0.231008	1.93984e-07	8.22	0.981	1	10:104380410-10:106695048	Cerebellar hemisphere
ENSG00000149926	FAM57B	muscle_skeletal	gtex	protein_coding	16	30035748	30064299	ElasticNet	0.109245	1.31902e-09	4.95	0.932	1	16:29036613-16:31382942	Cerebellar hemisphere
ENSG00000053702	NRIP2	brain_putamen_basal_ganglia	gtex	protein_coding	12	2934514	2944710	ElasticNet	0.164047	0.000867091	6.55	0.929	1	12:1080331-12:2544724	Cerebellar hemisphere
ENSG00000134575	ACP2	skin_sun_exposed_lower_leg	gtex	protein_coding	11	47260853	47270457	ElasticNet	0.224694	1.68157e-19	-5.17	0.926	1	11:44693873-11:47005633	Cerebellar hemisphere
ENSG00000171962	LRRC48	brain_cerebellar_hemisphere	gtex	protein_coding	17	17876127	17920203	ElasticNet	0.0241562	0.119903	5.31	0.922	1	17:16412352-17:18856320	Cerebellar hemisphere
ENSG00000214646	RP11-114H24.4	thyroid	gtex	pseudogene	15	78232253	78236924	ElasticNet	0.316473	5.46361e-28	5.09	0.922	1	15:78516053-15:80860978	Cerebellar hemisphere
ENSG00000254845.1	OR8G7P	testis	gtex	pseudogene	11	1.24036e+08	1.24036e+08	ElasticNet	0.0575144	0.000669932	5.48	0.888	1	11:124495528-11:126311264	Cerebellar hemisphere
ENSG00000234571	RP5-998N21.4	nerve_tibial	gtex	lincRNA	1	149372292	149379646	ElasticNet	0.0592427	0.00228803	5.96	0.877	1	1:148512062-1:151538881	Cerebellar hemisphere
ENSG00000111231	GPN3	whole_blood	gtex	protein_coding	12	110890289	110907073	ElasticNet	0.374675	1.23911e-33	4.83	0.865	1	12:110336719-12:113263518	Cerebellar hemisphere
ENSG00000235568	NFAM1	brain_caudate_basal_ganglia	gtex	protein_coding	22	42776416	42828401	ElasticNet	0.126432	0.00118973	5.98	0.856	1	22:40545828-22:42690610	Cerebellar hemisphere
ENSG00000101445	PPP1R16B	esophagus_gastroesophageal_junction	gtex	protein_coding	20	37434348	37551667	ElasticNet	0.0572936	0.102364	-5.83	0.846	1	20:36909530-20:38436761	Cerebellar hemisphere
ENSG00000228594	C1orf233	thyroid	gtex	protein_coding	1	1533392	1535476	ElasticNet	0.0907865	3.48554e-11	-4.67	0.843	1	1:1892607-1:3582736	Cerebellar hemisphere
ENSG00000176018	LYSMD3	brain_frontal_cortex_ba9	gtex	protein_coding	5	89811428	89825401	ElasticNet	0.0477338	0.0490851	4.52	0.758	1	5:87390031-5:88891530	Cerebellar hemisphere
ENSG00000185933	CALHM1	brain_spinal_cord_cervical_c-1	gtex	protein_coding	10	105213144	105218645	ElasticNet	0.0638317	0.38366	-4.57	0.741	1	10:102949239-10:104380410	Cerebellar hemisphere
ENSG00000121766	ZCCHC17	thyroid	gtex	protein_coding	1	31769842	31837783	ElasticNet	0.103106	6.84633e-07	-4.81	0.721	1	1:30161881-1:32438685	Cerebellar hemisphere
ENSG00000173728	C1orf100	brain_spinal_cord_cervical_c-1	gtex	protein_coding	1	244515937	244552965	ElasticNet	0.0396614	0.130158	-4.06	0.696	1	1:242071602-1:244109327	Cerebellar hemisphere
ENSG00000234917	RP5-994D16.3	prostate	gtex	lincRNA	1	43144406	43147325	ElasticNet	0.0996498	0.0909608	-4.51	0.696	1	1:43758457-1:44969043	Cerebellar hemisphere
ENSG00000213277	MARCKSL1P1	lung	gtex	pseudogene	10	104935311	104935851	ElasticNet	0.169423	3.9712e-14	-6.95	0.676	1	10:104380410-10:106695048	Cerebellar hemisphere
ENSG00000228031	AC078842.3	thyroid	gtex	lincRNA	7	137029676	137039229	ElasticNet	0.354378	5.84958e-36	-4.39	0.66	1	7:136876562-7:138744679	Cerebellar hemisphere
ENSG00000271639	RP11-289A15.1	stomach	gtex	pseudogene	2	234454128	234455678	ElasticNet	0.00899861	0.106666	-6.38	0.655	1	2:233550003-2:235150987	Cerebellar hemisphere
ENSG00000124067	SLC12A4	nerve_tibial	gtex	protein_coding	16	67977377	68003504	ElasticNet	0.0396053	0.00055242	4.99	0.655	1	16:65938566-16:68841030	Cerebellar hemisphere
ENSG00000163938	GNL3	brain_cerebellar_hemisphere	gtex	protein_coding	3	52715172	52728508	ElasticNet	0.281912	1.02088e-06	6.52	0.652	1	3:51832353-3:54081247	Cerebellar hemisphere
ENSG00000224727	FCF1P7	thyroid	gtex	pseudogene	1	243430559	243431421	ElasticNet	0.011004	0.0336246	5.34	0.631	1	1:242071602-1:244109327	Cerebellar hemisphere
ENSG00000213996	TM6SF2	brain_cerebellar_hemisphere	gtex	protein_coding	19	19375173	19384200	ElasticNet	0.0418657	0.211593	5.38	0.621	1	19:18409862-19:19877471	Cerebellar hemisphere
ENSG00000170571	EMB	brain_dorsolateral_prefrontal_cortex	cmc	protein_coding	5	49692030	49737234	blup	0.292983	5.534e-36	4.84	0.596	1	5:43983499-5:50163178	Cerebellar hemisphere
ENSG00000146250	PRSS35	adrenal_gland	gtex	protein_coding	6	84222194	84235423	ElasticNet	0.298801	7.17598e-15	-4.31	0.576	1	6:83127523-6:85209919	Cerebellar hemisphere
ENSG00000249709	ZNF564	brain_cerebellar_hemisphere	gtex	protein_coding	19	12636184	12662356	ElasticNet	0.106003	0.0745702	4.42	0.543	1	19:11284028-19:13471119	Cerebellar hemisphere
ENSG00000111325	OGFOD2	cells_ebv-transformed_lymphocytes	gtex	protein_coding	12	123459127	123464590	ElasticNet	0.14379	0.00068946	7.12	0.532	1	12:122007651-12:124977980	Cerebellar hemisphere
ENSG00000173295	FAM86B3P	brain_cerebellar_hemisphere	gtex	pseudogene	8	8086117	8102387	ElasticNet	0.391724	5.85389e-09	-5.4	0.524	1	8:7153139-8:9154694	Cerebellar hemisphere
ENSG00000120451	SNX19	brain_cerebellar_hemisphere	gtex	protein_coding	11	130745331	130786404	ElasticNet	0.263953	1.44207e-07	5.67	0.511	1	11:130342767-11:131074612	Cerebellar hemisphere
ENSG00000259570	RP11-671M22.4	colon_sigmoid	gtex	pseudogene	15	84949210	84950212	ElasticNet	0.212291	7.73572e-12	-6.4	0.506	1	15:84260468-15:86652727	Cerebellar hemisphere
ENSG00000267325	RP11-397A16.2	nerve_tibial	gtex	lincRNA	18	53443958	53448952	ElasticNet	0.0904145	6.85056e-05	-6.5	1	1	18:51554175-18:55213838	Cerebellum
ENSG00000160882	CYP11B1	skin_not_sun_exposed_suprapubic	gtex	protein_coding	8	143953772	143961262	ElasticNet	0.0143679	0.2302	5.57	0.999	1	8:143045166-8:144236881	Cerebellum
ENSG00000184903	IMMP2L	blood	yfs	protein_coding	7	110303110	111202573	enet	0.271685	4.05817e-89	-5.55	0.999	1	7:109647594-7:112618577	Cerebellum
ENSG00000139613	SMARCC2	spleen	gtex	protein_coding	12	56556767	56583351	ElasticNet	0.114566	0.00190109	-5.77	0.999	1	12:57548860-12:59308666	Cerebellum
ENSG00000249484	AC091969.1	brain_caudate_basal_ganglia	gtex	lincRNA	5	151998525	152603103	ElasticNet	0.100874	0.00155621	5.32	0.989	1	5:150561298-5:152867774	Cerebellum
ENSG00000132563	REEP2	heart_atrial_appendage	gtex	protein_coding	5	137774706	137782658	ElasticNet	0.240525	4.78215e-16	5.13	0.982	1	5:136376050-5:139265072	Cerebellum
ENSG00000164010	ERMAP	brain_cerebellum	gtex	protein_coding	1	43282795	43310660	ElasticNet	0.0696994	0.000134719	5.51	0.972	1	1:43758457-1:44969043	Cerebellum
ENSG00000165916	PSMC3	liver	gtex	protein_coding	11	47440320	47447993	ElasticNet	0.164352	1.72152e-05	-6.06	0.954	1	11:44693873-11:47005633	Cerebellum
ENSG00000145075.7	CCDC39	testis	gtex	protein_coding	3	180601384	180601384	ElasticNet	0.133283	1.75432e-08	4.9	0.947	1	3:179374586-3:181511166	Cerebellum
ENSG00000128268	MGAT3	testis	gtex	protein_coding	22	39853349	39888199	ElasticNet	0.317838	4.52919e-18	4.87	0.937	1	22:39307894-22:40545606	Cerebellum
ENSG00000149926	FAM57B	muscle_skeletal	gtex	protein_coding	16	30035748	30064299	ElasticNet	0.109245	1.31902e-09	4.95	0.934	1	16:29036613-16:31382942	Cerebellum
ENSG00000111231	GPN3	whole_blood	gtex	protein_coding	12	110890289	110907073	ElasticNet	0.374675	1.23911e-33	4.83	0.92	1	12:110336719-12:113263518	Cerebellum
ENSG00000214646	RP11-114H24.4	thyroid	gtex	pseudogene	15	78232253	78236924	ElasticNet	0.316473	5.46361e-28	5.09	0.92	1	15:78516053-15:80860978	Cerebellum
ENSG00000213277	MARCKSL1P1	lung	gtex	pseudogene	10	104935311	104935851	ElasticNet	0.169423	3.9712e-14	-6.95	0.901	1	10:104380410-10:106695048	Cerebellum
ENSG00000254845.1	OR8G7P	testis	gtex	pseudogene	11	1.24036e+08	1.24036e+08	ElasticNet	0.0575144	0.000669932	5.48	0.899	1	11:124495528-11:126311264	Cerebellum
ENSG00000100731	PCNX	brain_cerebellum	gtex	protein_coding	14	71374122	71582099	ElasticNet	0.262034	4.91143e-09	-4.78	0.891	1	14:71131957-14:72889573	Cerebellum
ENSG00000234571	RP5-998N21.4	nerve_tibial	gtex	lincRNA	1	149372292	149379646	ElasticNet	0.0592427	0.00228803	5.96	0.87	1	1:148512062-1:151538881	Cerebellum
ENSG00000175662	TOM1L2	brain_cerebellum	gtex	protein_coding	17	17746828	17875736	ElasticNet	0.0638144	0.0206111	-5.19	0.866	1	17:16412352-17:18856320	Cerebellum
ENSG00000213996	TM6SF2	brain_cerebellum	gtex	protein_coding	19	19375173	19384200	ElasticNet	0.0567527	0.00265295	5.61	0.85	1	19:18409862-19:19877471	Cerebellum
ENSG00000101445	PPP1R16B	esophagus_gastroesophageal_junction	gtex	protein_coding	20	37434348	37551667	ElasticNet	0.0572936	0.102364	-5.83	0.846	1	20:36909530-20:38436761	Cerebellum
ENSG00000228594	C1orf233	thyroid	gtex	protein_coding	1	1533392	1535476	ElasticNet	0.0907865	3.48554e-11	-4.67	0.843	1	1:1892607-1:3582736	Cerebellum
ENSG00000156970	BUB1B	brain_cerebellum	gtex	protein_coding	15	40453224	40513337	ElasticNet	0.0558828	0.000359124	4.6	0.828	1	15:40384132-15:41177514	Cerebellum
ENSG00000120451	SNX19	brain_cerebellum	gtex	protein_coding	11	130745331	130786404	ElasticNet	0.502685	7.81926e-20	5.55	0.823	1	11:130342767-11:131074612	Cerebellum
ENSG00000170571	EMB	brain_dorsolateral_prefrontal_cortex	cmc	protein_coding	5	49692030	49737234	blup	0.292983	5.534e-36	4.84	0.806	1	5:43983499-5:50163178	Cerebellum
ENSG00000164850	GPER1	minor_salivary_gland	gtex	protein_coding	7	1121844	1133451	ElasticNet	0.191058	0.0375546	6.97	0.788	1	7:1353181-7:2062398	Cerebellum
ENSG00000272912	RP11-724N1.1	brain_cerebellum	gtex	lincRNA	10	104674342	104675161	ElasticNet	0.21665	2.10378e-08	7.53	0.787	1	10:104380410-10:106695048	Cerebellum
ENSG00000224727	FCF1P7	thyroid	gtex	pseudogene	1	243430559	243431421	ElasticNet	0.011004	0.0336246	5.34	0.767	1	1:242071602-1:244109327	Cerebellum
ENSG00000235568	NFAM1	brain_caudate_basal_ganglia	gtex	protein_coding	22	42776416	42828401	ElasticNet	0.126432	0.00118973	5.98	0.765	1	22:40545828-22:42690610	Cerebellum
ENSG00000121766	ZCCHC17	thyroid	gtex	protein_coding	1	31769842	31837783	ElasticNet	0.103106	6.84633e-07	-4.81	0.738	1	1:30161881-1:32438685	Cerebellum
ENSG00000162267	ITIH3	muscle_skeletal	gtex	protein_coding	3	52828784	52843025	ElasticNet	0.0225087	0.000712914	-6.42	0.727	1	3:51832353-3:54081247	Cerebellum
ENSG00000254237	RP11-115J16.2	testis	gtex	lincRNA	8	9229480	9293715	ElasticNet	0.266357	1.58038e-11	4.57	0.71	1	8:7153139-8:9154694	Cerebellum
ENSG00000176018	LYSMD3	brain_frontal_cortex_ba9	gtex	protein_coding	5	89811428	89825401	ElasticNet	0.0477338	0.0490851	4.52	0.707	1	5:87390031-5:88891530	Cerebellum
ENSG00000124067	SLC12A4	nerve_tibial	gtex	protein_coding	16	67977377	68003504	ElasticNet	0.0396053	0.00055242	4.99	0.701	1	16:65938566-16:68841030	Cerebellum
ENSG00000185933	CALHM1	brain_spinal_cord_cervical_c-1	gtex	protein_coding	10	105213144	105218645	ElasticNet	0.0638317	0.38366	-4.57	0.678	1	10:102949239-10:104380410	Cerebellum
ENSG00000197114	ZGPAT	brain_cerebellum	gtex	protein_coding	20	62338817	62367494	ElasticNet	0.0542986	4.58024e-05	5.23	0.666	1	20:61301855-20:62190180	Cerebellum
ENSG00000173728	C1orf100	brain_spinal_cord_cervical_c-1	gtex	protein_coding	1	244515937	244552965	ElasticNet	0.0396614	0.130158	-4.06	0.664	1	1:242071602-1:244109327	Cerebellum
ENSG00000228031	AC078842.3	thyroid	gtex	lincRNA	7	137029676	137039229	ElasticNet	0.354378	5.84958e-36	-4.39	0.66	1	7:136876562-7:138744679	Cerebellum
C2orf47	C2orf47	brain_dorsolateral_prefrontal_cortex	cmc	NA	2	200820039	200828847	blup	0.0157816	0.00431034	-7.91	0.655	1	2:199311125-2:201576283	Cerebellum
ENSG00000271639	RP11-289A15.1	stomach	gtex	pseudogene	2	234454128	234455678	ElasticNet	0.00899861	0.106666	-6.38	0.654	1	2:233550003-2:235150987	Cerebellum
ENSG00000259570	RP11-671M22.4	colon_sigmoid	gtex	pseudogene	15	84949210	84950212	ElasticNet	0.212291	7.73572e-12	-6.4	0.614	1	15:84260468-15:86652727	Cerebellum
ENSG00000233973	RP4-598G3.1	testis	gtex	lincRNA	1	73771853	73820934	ElasticNet	0.623062	1.44295e-42	6.17	0.591	1	1:71684546-1:74326484	Cerebellum
ENSG00000229051	RP5-952N6.1	uterus	gtex	lincRNA	1	71172136	71252151	ElasticNet	-0.0312249	0.194105	-4.41	0.585	1	1:71684546-1:74326484	Cerebellum
ENSG00000146250	PRSS35	adrenal_gland	gtex	protein_coding	6	84222194	84235423	ElasticNet	0.298801	7.17598e-15	-4.31	0.579	1	6:83127523-6:85209919	Cerebellum
ENSG00000148834	GSTO1	pancreas	gtex	protein_coding	10	105995114	106027217	ElasticNet	0.157131	1.36923e-05	-3.34	0.556	1	10:104380410-10:106695048	Cerebellum
ENSG00000156103	MMP16	spleen	gtex	protein_coding	8	89044237	89340254	ElasticNet	0.521653	1.37815e-17	4.26	0.533	1	8:89085587-8:90638162	Cerebellum
ENSG00000111325	OGFOD2	cells_ebv-transformed_lymphocytes	gtex	protein_coding	12	123459127	123464590	ElasticNet	0.14379	0.00068946	7.12	0.513	1	12:122007651-12:124977980	Cerebellum
ENSG00000267325	RP11-397A16.2	nerve_tibial	gtex	lincRNA	18	53443958	53448952	ElasticNet	0.0904145	6.85056e-05	-6.5	1	1	18:51554175-18:55213838	Cortex
ENSG00000233973	RP4-598G3.1	testis	gtex	lincRNA	1	73771853	73820934	ElasticNet	0.623062	1.44295e-42	6.17	1	1	1:71684546-1:74326484	Cortex
ENSG00000160882	CYP11B1	skin_not_sun_exposed_suprapubic	gtex	protein_coding	8	143953772	143961262	ElasticNet	0.0143679	0.2302	5.57	0.999	1	8:143045166-8:144236881	Cortex
ENSG00000139613	SMARCC2	spleen	gtex	protein_coding	12	56556767	56583351	ElasticNet	0.114566	0.00190109	-5.77	0.999	1	12:57548860-12:59308666	Cortex
ENSG00000184903	IMMP2L	blood	yfs	protein_coding	7	110303110	111202573	enet	0.271685	4.05817e-89	-5.55	0.998	1	7:109647594-7:112618577	Cortex
ENSG00000111325	OGFOD2	cells_ebv-transformed_lymphocytes	gtex	protein_coding	12	123459127	123464590	ElasticNet	0.14379	0.00068946	7.12	0.998	1	12:122007651-12:124977980	Cortex
ENSG00000249484	AC091969.1	brain_caudate_basal_ganglia	gtex	lincRNA	5	151998525	152603103	ElasticNet	0.100874	0.00155621	5.32	0.989	1	5:150561298-5:152867774	Cortex
ENSG00000132563	REEP2	heart_atrial_appendage	gtex	protein_coding	5	137774706	137782658	ElasticNet	0.240525	4.78215e-16	5.13	0.982	1	5:136376050-5:139265072	Cortex
ENSG00000145075.7	CCDC39	testis	gtex	protein_coding	3	180601384	180601384	ElasticNet	0.133283	1.75432e-08	4.9	0.947	1	3:179374586-3:181511166	Cortex
ENSG00000128268	MGAT3	testis	gtex	protein_coding	22	39853349	39888199	ElasticNet	0.317838	4.52919e-18	4.87	0.941	1	22:39307894-22:40545606	Cortex
ENSG00000164008	C1orf50	brain_cortex	gtex	protein_coding	1	43232940	43263968	ElasticNet	0.372306	2.97545e-13	-5.25	0.936	1	1:43758457-1:44969043	Cortex
ENSG00000053702	NRIP2	brain_putamen_basal_ganglia	gtex	protein_coding	12	2934514	2944710	ElasticNet	0.164047	0.000867091	6.55	0.929	1	12:1080331-12:2544724	Cortex
ENSG00000128285	MCHR1	brain_cortex	gtex	protein_coding	22	41074754	41078818	ElasticNet	0.102895	0.0105473	-4.89	0.926	1	22:40545828-22:42690610	Cortex
ENSG00000255455.2	RP11-890B15.3	spleen	gtex	lincRNA	11	1.30779e+08	1.30779e+08	ElasticNet	0.450899	9.1794e-16	5.66	0.923	1	11:130342767-11:131074612	Cortex
ENSG00000214646	RP11-114H24.4	thyroid	gtex	pseudogene	15	78232253	78236924	ElasticNet	0.316473	5.46361e-28	5.09	0.922	1	15:78516053-15:80860978	Cortex
ENSG00000111231	GPN3	whole_blood	gtex	protein_coding	12	110890289	110907073	ElasticNet	0.374675	1.23911e-33	4.83	0.919	1	12:110336719-12:113263518	Cortex
ENSG00000254845.1	OR8G7P	testis	gtex	pseudogene	11	1.24036e+08	1.24036e+08	ElasticNet	0.0575144	0.000669932	5.48	0.888	1	11:124495528-11:126311264	Cortex
ENSG00000234571	RP5-998N21.4	nerve_tibial	gtex	lincRNA	1	149372292	149379646	ElasticNet	0.0592427	0.00228803	5.96	0.875	1	1:148512062-1:151538881	Cortex
ENSG00000101445	PPP1R16B	esophagus_gastroesophageal_junction	gtex	protein_coding	20	37434348	37551667	ElasticNet	0.0572936	0.102364	-5.83	0.846	1	20:36909530-20:38436761	Cortex
ENSG00000228594	C1orf233	thyroid	gtex	protein_coding	1	1533392	1535476	ElasticNet	0.0907865	3.48554e-11	-4.67	0.845	1	1:1892607-1:3582736	Cortex
ENSG00000173295	FAM86B3P	brain_cortex	gtex	pseudogene	8	8086117	8102387	ElasticNet	0.332321	8.27285e-12	-4.96	0.827	1	8:7153139-8:9154694	Cortex
ENSG00000170571	EMB	brain_dorsolateral_prefrontal_cortex	cmc	protein_coding	5	49692030	49737234	blup	0.292983	5.534e-36	4.84	0.806	1	5:43983499-5:50163178	Cortex
ENSG00000163634	THOC7	brain_cortex	gtex	protein_coding	3	63819546	63849579	ElasticNet	0.0786786	0.00328973	-4.42	0.786	1	3:63669286-3:65273538	Cortex
ENSG00000224727	FCF1P7	thyroid	gtex	pseudogene	1	243430559	243431421	ElasticNet	0.011004	0.0336246	5.34	0.764	1	1:242071602-1:244109327	Cortex
ENSG00000122687	FTSJ2	brain_cortex	gtex	protein_coding	7	2273866	2281840	ElasticNet	0.314621	1.71668e-05	-4.56	0.763	1	7:2062398-7:2772227	Cortex
ENSG00000235266	RP11-753C18.8	brain_cerebellar_hemisphere	gtex	pseudogene	10	104647631	104647945	ElasticNet	0.231008	1.93984e-07	8.22	0.761	1	10:104380410-10:106695048	Cortex
ENSG00000176018	LYSMD3	brain_frontal_cortex_ba9	gtex	protein_coding	5	89811428	89825401	ElasticNet	0.0477338	0.0490851	4.52	0.759	1	5:87390031-5:88891530	Cortex
ENSG00000213277	MARCKSL1P1	lung	gtex	pseudogene	10	104935311	104935851	ElasticNet	0.169423	3.9712e-14	-6.95	0.758	1	10:104380410-10:106695048	Cortex
ENSG00000121766	ZCCHC17	thyroid	gtex	protein_coding	1	31769842	31837783	ElasticNet	0.103106	6.84633e-07	-4.81	0.737	1	1:30161881-1:32438685	Cortex
ENSG00000169592	INO80E	brain_cortex	gtex	protein_coding	16	30006615	30017114	ElasticNet	0.0560986	0.0677734	5.16	0.727	1	16:29036613-16:31382942	Cortex
ENSG00000124067	SLC12A4	nerve_tibial	gtex	protein_coding	16	67977377	68003504	ElasticNet	0.0396053	0.00055242	4.99	0.694	1	16:65938566-16:68841030	Cortex
ENSG00000198951	NAGA	brain_cortex	gtex	protein_coding	22	42454358	42466846	ElasticNet	0.156819	0.00680863	6.19	0.692	1	22:40545828-22:42690610	Cortex
ENSG00000173728	C1orf100	brain_spinal_cord_cervical_c-1	gtex	protein_coding	1	244515937	244552965	ElasticNet	0.0396614	0.130158	-4.06	0.662	1	1:242071602-1:244109327	Cortex
ENSG00000228031	AC078842.3	thyroid	gtex	lincRNA	7	137029676	137039229	ElasticNet	0.354378	5.84958e-36	-4.39	0.66	1	7:136876562-7:138744679	Cortex
C2orf47	C2orf47	brain_dorsolateral_prefrontal_cortex	cmc	NA	2	200820039	200828847	blup	0.0157816	0.00431034	-7.91	0.655	1	2:199311125-2:201576283	Cortex
ENSG00000271639	RP11-289A15.1	stomach	gtex	pseudogene	2	234454128	234455678	ElasticNet	0.00899861	0.106666	-6.38	0.655	1	2:233550003-2:235150987	Cortex
ENSG00000167491	GATAD2A	brain_dorsolateral_prefrontal_cortex	cmc	protein_coding	19	19496641	19619741	lasso	0.288363	2.41506e-35	-5.26	0.628	1	19:18409862-19:19877471	Cortex
ENSG00000185933	CALHM1	brain_spinal_cord_cervical_c-1	gtex	protein_coding	10	105213144	105218645	ElasticNet	0.0638317	0.38366	-4.57	0.617	1	10:102949239-10:104380410	Cortex
ENSG00000072310	SREBF1	blood	yfs	protein_coding	17	17713713	17740325	lasso	0.107935	2.18161e-33	-4.68	0.556	1	17:16412352-17:18856320	Cortex
ENSG00000148834	GSTO1	pancreas	gtex	protein_coding	10	105995114	106027217	ElasticNet	0.157131	1.36923e-05	-3.34	0.555	1	10:104380410-10:106695048	Cortex
ENSG00000156103	MMP16	spleen	gtex	protein_coding	8	89044237	89340254	ElasticNet	0.521653	1.37815e-17	4.26	0.533	1	8:89085587-8:90638162	Cortex
ENSG00000146250	PRSS35	adrenal_gland	gtex	protein_coding	6	84222194	84235423	ElasticNet	0.298801	7.17598e-15	-4.31	0.508	1	6:83127523-6:85209919	Cortex
ENSG00000164850	GPER1	minor_salivary_gland	gtex	protein_coding	7	1121844	1133451	ElasticNet	0.191058	0.0375546	6.97	1	1	7:1353181-7:2062398	Dorsolateral prefrontal cortex
ENSG00000267325	RP11-397A16.2	nerve_tibial	gtex	lincRNA	18	53443958	53448952	ElasticNet	0.0904145	6.85056e-05	-6.5	1	1	18:51554175-18:55213838	Dorsolateral prefrontal cortex
ENSG00000233973	RP4-598G3.1	testis	gtex	lincRNA	1	73771853	73820934	ElasticNet	0.623062	1.44295e-42	6.17	1	1	1:71684546-1:74326484	Dorsolateral prefrontal cortex
ENSG00000160882	CYP11B1	skin_not_sun_exposed_suprapubic	gtex	protein_coding	8	143953772	143961262	ElasticNet	0.0143679	0.2302	5.57	0.999	1	8:143045166-8:144236881	Dorsolateral prefrontal cortex
ENSG00000139613	SMARCC2	spleen	gtex	protein_coding	12	56556767	56583351	ElasticNet	0.114566	0.00190109	-5.77	0.999	1	12:57548860-12:59308666	Dorsolateral prefrontal cortex
ENSG00000249484	AC091969.1	brain_caudate_basal_ganglia	gtex	lincRNA	5	151998525	152603103	ElasticNet	0.100874	0.00155621	5.32	0.989	1	5:150561298-5:152867774	Dorsolateral prefrontal cortex
ENSG00000120709	FAM53C	brain_dorsolateral_prefrontal_cortex	cmc	protein_coding	5	137673223	137685418	bslmm	0.0252439	0.000408996	-5.17	0.979	1	5:136376050-5:139265072	Dorsolateral prefrontal cortex
ENSG00000169592	INO80E	nerve_tibial	gtex	protein_coding	16	30006615	30017114	ElasticNet	0.360817	2.99256e-28	5.86	0.971	1	16:29036613-16:31382942	Dorsolateral prefrontal cortex
ENSG00000235568	NFAM1	brain_caudate_basal_ganglia	gtex	protein_coding	22	42776416	42828401	ElasticNet	0.126432	0.00118973	5.98	0.97	1	22:40545828-22:42690610	Dorsolateral prefrontal cortex
ENSG00000145075.7	CCDC39	testis	gtex	protein_coding	3	180601384	180601384	ElasticNet	0.133283	1.75432e-08	4.9	0.947	1	3:179374586-3:181511166	Dorsolateral prefrontal cortex
ENSG00000143702	CEP170	brain_dorsolateral_prefrontal_cortex	cmc	protein_coding	1	243287729	243418708	bslmm	0.028253	0.000194821	6.15	0.947	1	1:242071602-1:244109327	Dorsolateral prefrontal cortex
ENSG00000134575	ACP2	skin_sun_exposed_lower_leg	gtex	protein_coding	11	47260853	47270457	ElasticNet	0.224694	1.68157e-19	-5.17	0.928	1	11:44693873-11:47005633	Dorsolateral prefrontal cortex
ENSG00000164181	ELOVL7	brain_dorsolateral_prefrontal_cortex	cmc	protein_coding	5	60047615	60140101	blup	0.0294946	0.000143539	4.93	0.927	1	5:58524622-5:60935754	Dorsolateral prefrontal cortex
ENSG00000214646	RP11-114H24.4	thyroid	gtex	pseudogene	15	78232253	78236924	ElasticNet	0.316473	5.46361e-28	5.09	0.901	1	15:78516053-15:80860978	Dorsolateral prefrontal cortex
ENSG00000253981	ALG1L13P	cells_transformed_fibroblasts	gtex	pseudogene	8	8093525	8102189	ElasticNet	0.472454	1.55288e-33	5.38	0.889	1	8:7153139-8:9154694	Dorsolateral prefrontal cortex
ENSG00000254845.1	OR8G7P	testis	gtex	pseudogene	11	1.24036e+08	1.24036e+08	ElasticNet	0.0575144	0.000669932	5.48	0.887	1	11:124495528-11:126311264	Dorsolateral prefrontal cortex
ENSG00000234571	RP5-998N21.4	nerve_tibial	gtex	lincRNA	1	149372292	149379646	ElasticNet	0.0592427	0.00228803	5.96	0.88	1	1:148512062-1:151538881	Dorsolateral prefrontal cortex
ENSG00000111231	GPN3	whole_blood	gtex	protein_coding	12	110890289	110907073	ElasticNet	0.374675	1.23911e-33	4.83	0.87	1	12:110336719-12:113263518	Dorsolateral prefrontal cortex
ENSG00000228594	C1orf233	thyroid	gtex	protein_coding	1	1533392	1535476	ElasticNet	0.0907865	3.48554e-11	-4.67	0.842	1	1:1892607-1:3582736	Dorsolateral prefrontal cortex
ENSG00000231043	AC007238.1	adipose_visceral_omentum	gtex	pseudogene	2	58687427	58689167	ElasticNet	0.0335146	0.00376769	-4.84	0.836	1	2:57429100-2:58296915	Dorsolateral prefrontal cortex
ENSG00000162426	SLC45A1	brain_dorsolateral_prefrontal_cortex	cmc	protein_coding	1	8384389	8404227	enet	0.0192703	0.00179872	-4.71	0.816	1	1:7247335-1:9365199	Dorsolateral prefrontal cortex
ENSG00000128285	MCHR1	brain_dorsolateral_prefrontal_cortex	cmc	protein_coding	22	41075181	41078818	lasso	0.141431	7.47883e-17	-5.15	0.814	1	22:40545828-22:42690610	Dorsolateral prefrontal cortex
ENSG00000170571	EMB	brain_dorsolateral_prefrontal_cortex	cmc	protein_coding	5	49692030	49737234	blup	0.292983	5.534e-36	4.84	0.804	1	5:43983499-5:50163178	Dorsolateral prefrontal cortex
ENSG00000140319	SRP14	brain_dorsolateral_prefrontal_cortex	cmc	protein_coding	15	40327890	40331389	lasso	0.0711879	4.99062e-09	-4.54	0.784	1	15:40384132-15:41177514	Dorsolateral prefrontal cortex
ENSG00000235266	RP11-753C18.8	brain_cerebellar_hemisphere	gtex	pseudogene	10	104647631	104647945	ElasticNet	0.231008	1.93984e-07	8.22	0.773	1	10:104380410-10:106695048	Dorsolateral prefrontal cortex
ENSG00000176018	LYSMD3	brain_frontal_cortex_ba9	gtex	protein_coding	5	89811428	89825401	ElasticNet	0.0477338	0.0490851	4.52	0.758	1	5:87390031-5:88891530	Dorsolateral prefrontal cortex
ENSG00000121766	ZCCHC17	thyroid	gtex	protein_coding	1	31769842	31837783	ElasticNet	0.103106	6.84633e-07	-4.81	0.737	1	1:30161881-1:32438685	Dorsolateral prefrontal cortex
ENSG00000170322	NFRKB	nerve_tibial	gtex	protein_coding	11	129733531	129765485	ElasticNet	0.385766	1.35538e-31	-5.76	0.712	1	11:130342767-11:131074612	Dorsolateral prefrontal cortex
ENSG00000065609	SNAP91	brain_dorsolateral_prefrontal_cortex	cmc	protein_coding	6	84262604	84419127	lasso	0.0757816	1.5892e-09	4.44	0.705	1	6:83127523-6:85209919	Dorsolateral prefrontal cortex
ENSG00000213277	MARCKSL1P1	lung	gtex	pseudogene	10	104935311	104935851	ElasticNet	0.169423	3.9712e-14	-6.95	0.676	1	10:104380410-10:106695048	Dorsolateral prefrontal cortex
ENSG00000228031	AC078842.3	thyroid	gtex	lincRNA	7	137029676	137039229	ElasticNet	0.354378	5.84958e-36	-4.39	0.66	1	7:136876562-7:138744679	Dorsolateral prefrontal cortex
ENSG00000185933	CALHM1	brain_spinal_cord_cervical_c-1	gtex	protein_coding	10	105213144	105218645	ElasticNet	0.0638317	0.38366	-4.57	0.656	1	10:102949239-10:104380410	Dorsolateral prefrontal cortex
C2orf47	C2orf47	brain_dorsolateral_prefrontal_cortex	cmc	NA	2	200820039	200828847	blup	0.0157816	0.00431034	-7.91	0.655	1	2:199311125-2:201576283	Dorsolateral prefrontal cortex
ENSG00000271639	RP11-289A15.1	stomach	gtex	pseudogene	2	234454128	234455678	ElasticNet	0.00899861	0.106666	-6.38	0.654	1	2:233550003-2:235150987	Dorsolateral prefrontal cortex
ENSG00000100731	PCNX	nerve_tibial	gtex	protein_coding	14	71374122	71582099	ElasticNet	0.495703	1.9493e-45	-4.43	0.619	1	14:71131957-14:72889573	Dorsolateral prefrontal cortex
ENSG00000124067	SLC12A4	nerve_tibial	gtex	protein_coding	16	67977377	68003504	ElasticNet	0.0396053	0.00055242	4.99	0.618	1	16:65938566-16:68841030	Dorsolateral prefrontal cortex
ENSG00000167491	GATAD2A	brain_dorsolateral_prefrontal_cortex	cmc	protein_coding	19	19496641	19619741	lasso	0.288363	2.41506e-35	-5.26	0.605	1	19:18409862-19:19877471	Dorsolateral prefrontal cortex
ENSG00000108591	DRG2	brain_dorsolateral_prefrontal_cortex	cmc	protein_coding	17	17991180	18011299	bslmm	0.090294	4.16207e-11	4.9	0.56	1	17:16412352-17:18856320	Dorsolateral prefrontal cortex
ENSG00000111325	OGFOD2	cells_ebv-transformed_lymphocytes	gtex	protein_coding	12	123459127	123464590	ElasticNet	0.14379	0.00068946	7.12	0.538	1	12:122007651-12:124977980	Dorsolateral prefrontal cortex
ENSG00000156103	MMP16	spleen	gtex	protein_coding	8	89044237	89340254	ElasticNet	0.521653	1.37815e-17	4.26	0.533	1	8:89085587-8:90638162	Dorsolateral prefrontal cortex
ENSG00000164850	GPER1	minor_salivary_gland	gtex	protein_coding	7	1121844	1133451	ElasticNet	0.191058	0.0375546	6.97	1	1	7:1353181-7:2062398	Frontal cortex BA9
ENSG00000267325	RP11-397A16.2	nerve_tibial	gtex	lincRNA	18	53443958	53448952	ElasticNet	0.0904145	6.85056e-05	-6.5	1	1	18:51554175-18:55213838	Frontal cortex BA9
ENSG00000233973	RP4-598G3.1	testis	gtex	lincRNA	1	73771853	73820934	ElasticNet	0.623062	1.44295e-42	6.17	1	1	1:71684546-1:74326484	Frontal cortex BA9
ENSG00000160882	CYP11B1	skin_not_sun_exposed_suprapubic	gtex	protein_coding	8	143953772	143961262	ElasticNet	0.0143679	0.2302	5.57	0.999	1	8:143045166-8:144236881	Frontal cortex BA9
ENSG00000139613	SMARCC2	spleen	gtex	protein_coding	12	56556767	56583351	ElasticNet	0.114566	0.00190109	-5.77	0.999	1	12:57548860-12:59308666	Frontal cortex BA9
ENSG00000184903	IMMP2L	blood	yfs	protein_coding	7	110303110	111202573	enet	0.271685	4.05817e-89	-5.55	0.998	1	7:109647594-7:112618577	Frontal cortex BA9
ENSG00000080854	IGSF9B	thyroid	gtex	protein_coding	11	133778459	133826880	ElasticNet	0.309758	2.53752e-31	-6.4	0.996	1	11:133000260-11:134205993	Frontal cortex BA9
ENSG00000249484	AC091969.1	brain_caudate_basal_ganglia	gtex	lincRNA	5	151998525	152603103	ElasticNet	0.100874	0.00155621	5.32	0.989	1	5:150561298-5:152867774	Frontal cortex BA9
ENSG00000132563	REEP2	heart_atrial_appendage	gtex	protein_coding	5	137774706	137782658	ElasticNet	0.240525	4.78215e-16	5.13	0.982	1	5:136376050-5:139265072	Frontal cortex BA9
ENSG00000128268	MGAT3	testis	gtex	protein_coding	22	39853349	39888199	ElasticNet	0.317838	4.52919e-18	4.87	0.942	1	22:39307894-22:40545606	Frontal cortex BA9
ENSG00000214646	RP11-114H24.4	thyroid	gtex	pseudogene	15	78232253	78236924	ElasticNet	0.316473	5.46361e-28	5.09	0.916	1	15:78516053-15:80860978	Frontal cortex BA9
ENSG00000235568	NFAM1	brain_caudate_basal_ganglia	gtex	protein_coding	22	42776416	42828401	ElasticNet	0.126432	0.00118973	5.98	0.904	1	22:40545828-22:42690610	Frontal cortex BA9
ENSG00000254845.1	OR8G7P	testis	gtex	pseudogene	11	1.24036e+08	1.24036e+08	ElasticNet	0.0575144	0.000669932	5.48	0.888	1	11:124495528-11:126311264	Frontal cortex BA9
ENSG00000111231	GPN3	whole_blood	gtex	protein_coding	12	110890289	110907073	ElasticNet	0.374675	1.23911e-33	4.83	0.877	1	12:110336719-12:113263518	Frontal cortex BA9
ENSG00000234571	RP5-998N21.4	nerve_tibial	gtex	lincRNA	1	149372292	149379646	ElasticNet	0.0592427	0.00228803	5.96	0.873	1	1:148512062-1:151538881	Frontal cortex BA9
ENSG00000228594	C1orf233	thyroid	gtex	protein_coding	1	1533392	1535476	ElasticNet	0.0907865	3.48554e-11	-4.67	0.841	1	1:1892607-1:3582736	Frontal cortex BA9
ENSG00000101445	PPP1R16B	esophagus_gastroesophageal_junction	gtex	protein_coding	20	37434348	37551667	ElasticNet	0.0572936	0.102364	-5.83	0.835	1	20:36909530-20:38436761	Frontal cortex BA9
ENSG00000170571	EMB	brain_dorsolateral_prefrontal_cortex	cmc	protein_coding	5	49692030	49737234	blup	0.292983	5.534e-36	4.84	0.806	1	5:43983499-5:50163178	Frontal cortex BA9
ENSG00000170322	NFRKB	nerve_tibial	gtex	protein_coding	11	129733531	129765485	ElasticNet	0.385766	1.35538e-31	-5.76	0.791	1	11:130342767-11:131074612	Frontal cortex BA9
ENSG00000213277	MARCKSL1P1	lung	gtex	pseudogene	10	104935311	104935851	ElasticNet	0.169423	3.9712e-14	-6.95	0.759	1	10:104380410-10:106695048	Frontal cortex BA9
ENSG00000176018	LYSMD3	brain_frontal_cortex_ba9	gtex	protein_coding	5	89811428	89825401	ElasticNet	0.0477338	0.0490851	4.52	0.758	1	5:87390031-5:88891530	Frontal cortex BA9
ENSG00000235266	RP11-753C18.8	brain_cerebellar_hemisphere	gtex	pseudogene	10	104647631	104647945	ElasticNet	0.231008	1.93984e-07	8.22	0.755	1	10:104380410-10:106695048	Frontal cortex BA9
ENSG00000121766	ZCCHC17	thyroid	gtex	protein_coding	1	31769842	31837783	ElasticNet	0.103106	6.84633e-07	-4.81	0.737	1	1:30161881-1:32438685	Frontal cortex BA9
ENSG00000124067	SLC12A4	nerve_tibial	gtex	protein_coding	16	67977377	68003504	ElasticNet	0.0396053	0.00055242	4.99	0.704	1	16:65938566-16:68841030	Frontal cortex BA9
ENSG00000173728	C1orf100	brain_spinal_cord_cervical_c-1	gtex	protein_coding	1	244515937	244552965	ElasticNet	0.0396614	0.130158	-4.06	0.696	1	1:242071602-1:244109327	Frontal cortex BA9
ENSG00000228031	AC078842.3	thyroid	gtex	lincRNA	7	137029676	137039229	ElasticNet	0.354378	5.84958e-36	-4.39	0.66	1	7:136876562-7:138744679	Frontal cortex BA9
C2orf47	C2orf47	brain_dorsolateral_prefrontal_cortex	cmc	NA	2	200820039	200828847	blup	0.0157816	0.00431034	-7.91	0.655	1	2:199311125-2:201576283	Frontal cortex BA9
ENSG00000271639	RP11-289A15.1	stomach	gtex	pseudogene	2	234454128	234455678	ElasticNet	0.00899861	0.106666	-6.38	0.653	1	2:233550003-2:235150987	Frontal cortex BA9
ENSG00000167491	GATAD2A	brain_dorsolateral_prefrontal_cortex	cmc	protein_coding	19	19496641	19619741	lasso	0.288363	2.41506e-35	-5.26	0.64	1	19:18409862-19:19877471	Frontal cortex BA9
ENSG00000224727	FCF1P7	thyroid	gtex	pseudogene	1	243430559	243431421	ElasticNet	0.011004	0.0336246	5.34	0.631	1	1:242071602-1:244109327	Frontal cortex BA9
ENSG00000185933	CALHM1	brain_spinal_cord_cervical_c-1	gtex	protein_coding	10	105213144	105218645	ElasticNet	0.0638317	0.38366	-4.57	0.618	1	10:102949239-10:104380410	Frontal cortex BA9
ENSG00000100731	PCNX	nerve_tibial	gtex	protein_coding	14	71374122	71582099	ElasticNet	0.495703	1.9493e-45	-4.43	0.617	1	14:71131957-14:72889573	Frontal cortex BA9
ENSG00000205981	DNAJC19	brain_frontal_cortex_ba9	gtex	protein_coding	3	180701497	180707562	ElasticNet	0.00189912	0.140179	5.03	0.606	1	3:179374586-3:181511166	Frontal cortex BA9
ENSG00000072310	SREBF1	blood	yfs	protein_coding	17	17713713	17740325	lasso	0.107935	2.18161e-33	-4.68	0.555	1	17:16412352-17:18856320	Frontal cortex BA9
ENSG00000148834	GSTO1	pancreas	gtex	protein_coding	10	105995114	106027217	ElasticNet	0.157131	1.36923e-05	-3.34	0.551	1	10:104380410-10:106695048	Frontal cortex BA9
ENSG00000156103	MMP16	spleen	gtex	protein_coding	8	89044237	89340254	ElasticNet	0.521653	1.37815e-17	4.26	0.533	1	8:89085587-8:90638162	Frontal cortex BA9
ENSG00000111325	OGFOD2	cells_ebv-transformed_lymphocytes	gtex	protein_coding	12	123459127	123464590	ElasticNet	0.14379	0.00068946	7.12	0.52	1	12:122007651-12:124977980	Frontal cortex BA9
ENSG00000146250	PRSS35	adrenal_gland	gtex	protein_coding	6	84222194	84235423	ElasticNet	0.298801	7.17598e-15	-4.31	0.508	1	6:83127523-6:85209919	Frontal cortex BA9
ENSG00000267325	RP11-397A16.2	nerve_tibial	gtex	lincRNA	18	53443958	53448952	ElasticNet	0.0904145	6.85056e-05	-6.5	1	1	18:51554175-18:55213838	Hippocampus
ENSG00000233973	RP4-598G3.1	testis	gtex	lincRNA	1	73771853	73820934	ElasticNet	0.623062	1.44295e-42	6.17	1	1	1:71684546-1:74326484	Hippocampus
ENSG00000160882	CYP11B1	skin_not_sun_exposed_suprapubic	gtex	protein_coding	8	143953772	143961262	ElasticNet	0.0143679	0.2302	5.57	0.999	1	8:143045166-8:144236881	Hippocampus
ENSG00000139613	SMARCC2	spleen	gtex	protein_coding	12	56556767	56583351	ElasticNet	0.114566	0.00190109	-5.77	0.999	1	12:57548860-12:59308666	Hippocampus
ENSG00000184903	IMMP2L	blood	yfs	protein_coding	7	110303110	111202573	enet	0.271685	4.05817e-89	-5.55	0.998	1	7:109647594-7:112618577	Hippocampus
ENSG00000163634	THOC7	brain_hippocampus	gtex	protein_coding	3	63819546	63849579	ElasticNet	0.0982953	0.0061285	-5.19	0.99	1	3:63669286-3:65273538	Hippocampus
ENSG00000145075.7	CCDC39	testis	gtex	protein_coding	3	180601384	180601384	ElasticNet	0.133283	1.75432e-08	4.9	0.947	1	3:179374586-3:181511166	Hippocampus
ENSG00000100731	PCNX	brain_hippocampus	gtex	protein_coding	14	71374122	71582099	ElasticNet	0.306262	9.0467e-07	-4.93	0.944	1	14:71131957-14:72889573	Hippocampus
ENSG00000128268	MGAT3	testis	gtex	protein_coding	22	39853349	39888199	ElasticNet	0.317838	4.52919e-18	4.87	0.941	1	22:39307894-22:40545606	Hippocampus
ENSG00000053702	NRIP2	brain_putamen_basal_ganglia	gtex	protein_coding	12	2934514	2944710	ElasticNet	0.164047	0.000867091	6.55	0.93	1	12:1080331-12:2544724	Hippocampus
ENSG00000111231	GPN3	whole_blood	gtex	protein_coding	12	110890289	110907073	ElasticNet	0.374675	1.23911e-33	4.83	0.891	1	12:110336719-12:113263518	Hippocampus
ENSG00000254845.1	OR8G7P	testis	gtex	pseudogene	11	1.24036e+08	1.24036e+08	ElasticNet	0.0575144	0.000669932	5.48	0.888	1	11:124495528-11:126311264	Hippocampus
ENSG00000234571	RP5-998N21.4	nerve_tibial	gtex	lincRNA	1	149372292	149379646	ElasticNet	0.0592427	0.00228803	5.96	0.876	1	1:148512062-1:151538881	Hippocampus
ENSG00000101445	PPP1R16B	esophagus_gastroesophageal_junction	gtex	protein_coding	20	37434348	37551667	ElasticNet	0.0572936	0.102364	-5.83	0.846	1	20:36909530-20:38436761	Hippocampus
ENSG00000228594	C1orf233	thyroid	gtex	protein_coding	1	1533392	1535476	ElasticNet	0.0907865	3.48554e-11	-4.67	0.842	1	1:1892607-1:3582736	Hippocampus
ENSG00000170571	EMB	brain_dorsolateral_prefrontal_cortex	cmc	protein_coding	5	49692030	49737234	blup	0.292983	5.534e-36	4.84	0.841	1	5:43983499-5:50163178	Hippocampus
ENSG00000253981	ALG1L13P	cells_transformed_fibroblasts	gtex	pseudogene	8	8093525	8102189	ElasticNet	0.472454	1.55288e-33	5.38	0.816	1	8:7153139-8:9154694	Hippocampus
ENSG00000235266	RP11-753C18.8	brain_cerebellar_hemisphere	gtex	pseudogene	10	104647631	104647945	ElasticNet	0.231008	1.93984e-07	8.22	0.767	1	10:104380410-10:106695048	Hippocampus
ENSG00000176018	LYSMD3	brain_frontal_cortex_ba9	gtex	protein_coding	5	89811428	89825401	ElasticNet	0.0477338	0.0490851	4.52	0.759	1	5:87390031-5:88891530	Hippocampus
ENSG00000213277	MARCKSL1P1	lung	gtex	pseudogene	10	104935311	104935851	ElasticNet	0.169423	3.9712e-14	-6.95	0.745	1	10:104380410-10:106695048	Hippocampus
ENSG00000121766	ZCCHC17	thyroid	gtex	protein_coding	1	31769842	31837783	ElasticNet	0.103106	6.84633e-07	-4.81	0.737	1	1:30161881-1:32438685	Hippocampus
ENSG00000234917	RP5-994D16.3	prostate	gtex	lincRNA	1	43144406	43147325	ElasticNet	0.0996498	0.0909608	-4.51	0.708	1	1:43758457-1:44969043	Hippocampus
ENSG00000173728	C1orf100	brain_spinal_cord_cervical_c-1	gtex	protein_coding	1	244515937	244552965	ElasticNet	0.0396614	0.130158	-4.06	0.696	1	1:242071602-1:244109327	Hippocampus
ENSG00000136425	CIB2	brain_hippocampus	gtex	protein_coding	15	78396948	78423886	ElasticNet	0.183651	4.69534e-05	5.28	0.691	1	15:78516053-15:80860978	Hippocampus
ENSG00000228031	AC078842.3	thyroid	gtex	lincRNA	7	137029676	137039229	ElasticNet	0.354378	5.84958e-36	-4.39	0.66	1	7:136876562-7:138744679	Hippocampus
C2orf47	C2orf47	brain_dorsolateral_prefrontal_cortex	cmc	NA	2	200820039	200828847	blup	0.0157816	0.00431034	-7.91	0.655	1	2:199311125-2:201576283	Hippocampus
ENSG00000124067	SLC12A4	nerve_tibial	gtex	protein_coding	16	67977377	68003504	ElasticNet	0.0396053	0.00055242	4.99	0.654	1	16:65938566-16:68841030	Hippocampus
ENSG00000224727	FCF1P7	thyroid	gtex	pseudogene	1	243430559	243431421	ElasticNet	0.011004	0.0336246	5.34	0.631	1	1:242071602-1:244109327	Hippocampus
ENSG00000167491	GATAD2A	brain_dorsolateral_prefrontal_cortex	cmc	protein_coding	19	19496641	19619741	lasso	0.288363	2.41506e-35	-5.26	0.625	1	19:18409862-19:19877471	Hippocampus
ENSG00000185933	CALHM1	brain_spinal_cord_cervical_c-1	gtex	protein_coding	10	105213144	105218645	ElasticNet	0.0638317	0.38366	-4.57	0.622	1	10:102949239-10:104380410	Hippocampus
ENSG00000148834	GSTO1	pancreas	gtex	protein_coding	10	105995114	106027217	ElasticNet	0.157131	1.36923e-05	-3.34	0.568	1	10:104380410-10:106695048	Hippocampus
ENSG00000072310	SREBF1	blood	yfs	protein_coding	17	17713713	17740325	lasso	0.107935	2.18161e-33	-4.68	0.558	1	17:16412352-17:18856320	Hippocampus
ENSG00000111325	OGFOD2	cells_ebv-transformed_lymphocytes	gtex	protein_coding	12	123459127	123464590	ElasticNet	0.14379	0.00068946	7.12	0.54	1	12:122007651-12:124977980	Hippocampus
ENSG00000156103	MMP16	spleen	gtex	protein_coding	8	89044237	89340254	ElasticNet	0.521653	1.37815e-17	4.26	0.533	1	8:89085587-8:90638162	Hippocampus
ENSG00000146250	PRSS35	adrenal_gland	gtex	protein_coding	6	84222194	84235423	ElasticNet	0.298801	7.17598e-15	-4.31	0.508	1	6:83127523-6:85209919	Hippocampus
ENSG00000233973	RP4-598G3.1	testis	gtex	lincRNA	1	73771853	73820934	ElasticNet	0.623062	1.44295e-42	6.17	1	1	1:71684546-1:74326484	Hypothalamus
ENSG00000267325	RP11-397A16.2	nerve_tibial	gtex	lincRNA	18	53443958	53448952	ElasticNet	0.0904145	6.85056e-05	-6.5	1	1	18:51554175-18:55213838	Hypothalamus
ENSG00000164850	GPER1	minor_salivary_gland	gtex	protein_coding	7	1121844	1133451	ElasticNet	0.191058	0.0375546	6.97	1	1	7:1353181-7:2062398	Hypothalamus
ENSG00000139613	SMARCC2	spleen	gtex	protein_coding	12	56556767	56583351	ElasticNet	0.114566	0.00190109	-5.77	0.999	1	12:57548860-12:59308666	Hypothalamus
ENSG00000160882	CYP11B1	skin_not_sun_exposed_suprapubic	gtex	protein_coding	8	143953772	143961262	ElasticNet	0.0143679	0.2302	5.57	0.999	1	8:143045166-8:144236881	Hypothalamus
ENSG00000184903	IMMP2L	blood	yfs	protein_coding	7	110303110	111202573	enet	0.271685	4.05817e-89	-5.55	0.998	1	7:109647594-7:112618577	Hypothalamus
ENSG00000132563	REEP2	heart_atrial_appendage	gtex	protein_coding	5	137774706	137782658	ElasticNet	0.240525	4.78215e-16	5.13	0.982	1	5:136376050-5:139265072	Hypothalamus
ENSG00000235266	RP11-753C18.8	brain_cerebellar_hemisphere	gtex	pseudogene	10	104647631	104647945	ElasticNet	0.231008	1.93984e-07	8.22	0.958	1	10:104380410-10:106695048	Hypothalamus
ENSG00000145075.7	CCDC39	testis	gtex	protein_coding	3	180601384	180601384	ElasticNet	0.133283	1.75432e-08	4.9	0.948	1	3:179374586-3:181511166	Hypothalamus
ENSG00000053702	NRIP2	brain_putamen_basal_ganglia	gtex	protein_coding	12	2934514	2944710	ElasticNet	0.164047	0.000867091	6.55	0.929	1	12:1080331-12:2544724	Hypothalamus
ENSG00000214646	RP11-114H24.4	thyroid	gtex	pseudogene	15	78232253	78236924	ElasticNet	0.316473	5.46361e-28	5.09	0.921	1	15:78516053-15:80860978	Hypothalamus
ENSG00000235568	NFAM1	brain_caudate_basal_ganglia	gtex	protein_coding	22	42776416	42828401	ElasticNet	0.126432	0.00118973	5.98	0.921	1	22:40545828-22:42690610	Hypothalamus
ENSG00000111231	GPN3	whole_blood	gtex	protein_coding	12	110890289	110907073	ElasticNet	0.374675	1.23911e-33	4.83	0.891	1	12:110336719-12:113263518	Hypothalamus
ENSG00000253981	ALG1L13P	cells_transformed_fibroblasts	gtex	pseudogene	8	8093525	8102189	ElasticNet	0.472454	1.55288e-33	5.38	0.889	1	8:7153139-8:9154694	Hypothalamus
ENSG00000254845.1	OR8G7P	testis	gtex	pseudogene	11	1.24036e+08	1.24036e+08	ElasticNet	0.0575144	0.000669932	5.48	0.888	1	11:124495528-11:126311264	Hypothalamus
ENSG00000234571	RP5-998N21.4	nerve_tibial	gtex	lincRNA	1	149372292	149379646	ElasticNet	0.0592427	0.00228803	5.96	0.871	1	1:148512062-1:151538881	Hypothalamus
ENSG00000170322	NFRKB	nerve_tibial	gtex	protein_coding	11	129733531	129765485	ElasticNet	0.385766	1.35538e-31	-5.76	0.861	1	11:130342767-11:131074612	Hypothalamus
ENSG00000228594	C1orf233	thyroid	gtex	protein_coding	1	1533392	1535476	ElasticNet	0.0907865	3.48554e-11	-4.67	0.841	1	1:1892607-1:3582736	Hypothalamus
ENSG00000170571	EMB	brain_dorsolateral_prefrontal_cortex	cmc	protein_coding	5	49692030	49737234	blup	0.292983	5.534e-36	4.84	0.821	1	5:43983499-5:50163178	Hypothalamus
ENSG00000101445	PPP1R16B	esophagus_gastroesophageal_junction	gtex	protein_coding	20	37434348	37551667	ElasticNet	0.0572936	0.102364	-5.83	0.814	1	20:36909530-20:38436761	Hypothalamus
ENSG00000224727	FCF1P7	thyroid	gtex	pseudogene	1	243430559	243431421	ElasticNet	0.011004	0.0336246	5.34	0.767	1	1:242071602-1:244109327	Hypothalamus
ENSG00000176018	LYSMD3	brain_frontal_cortex_ba9	gtex	protein_coding	5	89811428	89825401	ElasticNet	0.0477338	0.0490851	4.52	0.759	1	5:87390031-5:88891530	Hypothalamus
ENSG00000234917	RP5-994D16.3	prostate	gtex	lincRNA	1	43144406	43147325	ElasticNet	0.0996498	0.0909608	-4.51	0.754	1	1:43758457-1:44969043	Hypothalamus
ENSG00000121766	ZCCHC17	thyroid	gtex	protein_coding	1	31769842	31837783	ElasticNet	0.103106	6.84633e-07	-4.81	0.737	1	1:30161881-1:32438685	Hypothalamus
ENSG00000213277	MARCKSL1P1	lung	gtex	pseudogene	10	104935311	104935851	ElasticNet	0.169423	3.9712e-14	-6.95	0.721	1	10:104380410-10:106695048	Hypothalamus
ENSG00000173728	C1orf100	brain_spinal_cord_cervical_c-1	gtex	protein_coding	1	244515937	244552965	ElasticNet	0.0396614	0.130158	-4.06	0.663	1	1:242071602-1:244109327	Hypothalamus
ENSG00000228031	AC078842.3	thyroid	gtex	lincRNA	7	137029676	137039229	ElasticNet	0.354378	5.84958e-36	-4.39	0.66	1	7:136876562-7:138744679	Hypothalamus
ENSG00000124067	SLC12A4	nerve_tibial	gtex	protein_coding	16	67977377	68003504	ElasticNet	0.0396053	0.00055242	4.99	0.655	1	16:65938566-16:68841030	Hypothalamus
C2orf47	C2orf47	brain_dorsolateral_prefrontal_cortex	cmc	NA	2	200820039	200828847	blup	0.0157816	0.00431034	-7.91	0.655	1	2:199311125-2:201576283	Hypothalamus
ENSG00000100731	PCNX	brain_hypothalamus	gtex	protein_coding	14	71374122	71582099	ElasticNet	0.132163	0.00619513	-4.34	0.649	1	14:71131957-14:72889573	Hypothalamus
ENSG00000167491	GATAD2A	brain_dorsolateral_prefrontal_cortex	cmc	protein_coding	19	19496641	19619741	lasso	0.288363	2.41506e-35	-5.26	0.625	1	19:18409862-19:19877471	Hypothalamus
ENSG00000271639	RP11-289A15.1	stomach	gtex	pseudogene	2	234454128	234455678	ElasticNet	0.00899861	0.106666	-6.38	0.588	1	2:233550003-2:235150987	Hypothalamus
ENSG00000146250	PRSS35	adrenal_gland	gtex	protein_coding	6	84222194	84235423	ElasticNet	0.298801	7.17598e-15	-4.31	0.581	1	6:83127523-6:85209919	Hypothalamus
ENSG00000111325	OGFOD2	cells_ebv-transformed_lymphocytes	gtex	protein_coding	12	123459127	123464590	ElasticNet	0.14379	0.00068946	7.12	0.54	1	12:122007651-12:124977980	Hypothalamus
ENSG00000156103	MMP16	spleen	gtex	protein_coding	8	89044237	89340254	ElasticNet	0.521653	1.37815e-17	4.26	0.533	1	8:89085587-8:90638162	Hypothalamus
ENSG00000185933	CALHM1	brain_spinal_cord_cervical_c-1	gtex	protein_coding	10	105213144	105218645	ElasticNet	0.0638317	0.38366	-4.57	0.532	1	10:102949239-10:104380410	Hypothalamus
ENSG00000267325	RP11-397A16.2	nerve_tibial	gtex	lincRNA	18	53443958	53448952	ElasticNet	0.0904145	6.85056e-05	-6.5	1	1	18:51554175-18:55213838	Nucleus accumbens basal ganglia
ENSG00000233973	RP4-598G3.1	testis	gtex	lincRNA	1	73771853	73820934	ElasticNet	0.623062	1.44295e-42	6.17	1	1	1:71684546-1:74326484	Nucleus accumbens basal ganglia
ENSG00000160882	CYP11B1	skin_not_sun_exposed_suprapubic	gtex	protein_coding	8	143953772	143961262	ElasticNet	0.0143679	0.2302	5.57	0.999	1	8:143045166-8:144236881	Nucleus accumbens basal ganglia
ENSG00000139613	SMARCC2	spleen	gtex	protein_coding	12	56556767	56583351	ElasticNet	0.114566	0.00190109	-5.77	0.999	1	12:57548860-12:59308666	Nucleus accumbens basal ganglia
ENSG00000184903	IMMP2L	blood	yfs	protein_coding	7	110303110	111202573	enet	0.271685	4.05817e-89	-5.55	0.998	1	7:109647594-7:112618577	Nucleus accumbens basal ganglia
ENSG00000165916	PSMC3	liver	gtex	protein_coding	11	47440320	47447993	ElasticNet	0.164352	1.72152e-05	-6.06	0.99	1	11:44693873-11:47005633	Nucleus accumbens basal ganglia
ENSG00000249484	AC091969.1	brain_caudate_basal_ganglia	gtex	lincRNA	5	151998525	152603103	ElasticNet	0.100874	0.00155621	5.32	0.989	1	5:150561298-5:152867774	Nucleus accumbens basal ganglia
ENSG00000169592	INO80E	nerve_tibial	gtex	protein_coding	16	30006615	30017114	ElasticNet	0.360817	2.99256e-28	5.86	0.989	1	16:29036613-16:31382942	Nucleus accumbens basal ganglia
ENSG00000145075.7	CCDC39	testis	gtex	protein_coding	3	180601384	180601384	ElasticNet	0.133283	1.75432e-08	4.9	0.947	1	3:179374586-3:181511166	Nucleus accumbens basal ganglia
ENSG00000053702	NRIP2	brain_putamen_basal_ganglia	gtex	protein_coding	12	2934514	2944710	ElasticNet	0.164047	0.000867091	6.55	0.929	1	12:1080331-12:2544724	Nucleus accumbens basal ganglia
ENSG00000214646	RP11-114H24.4	thyroid	gtex	pseudogene	15	78232253	78236924	ElasticNet	0.316473	5.46361e-28	5.09	0.916	1	15:78516053-15:80860978	Nucleus accumbens basal ganglia
ENSG00000167491	GATAD2A	brain_dorsolateral_prefrontal_cortex	cmc	protein_coding	19	19496641	19619741	lasso	0.288363	2.41506e-35	-5.26	0.894	1	19:18409862-19:19877471	Nucleus accumbens basal ganglia
ENSG00000111231	GPN3	whole_blood	gtex	protein_coding	12	110890289	110907073	ElasticNet	0.374675	1.23911e-33	4.83	0.892	1	12:110336719-12:113263518	Nucleus accumbens basal ganglia
ENSG00000254845.1	OR8G7P	testis	gtex	pseudogene	11	1.24036e+08	1.24036e+08	ElasticNet	0.0575144	0.000669932	5.48	0.89	1	11:124495528-11:126311264	Nucleus accumbens basal ganglia
ENSG00000253981	ALG1L13P	cells_transformed_fibroblasts	gtex	pseudogene	8	8093525	8102189	ElasticNet	0.472454	1.55288e-33	5.38	0.889	1	8:7153139-8:9154694	Nucleus accumbens basal ganglia
ENSG00000234571	RP5-998N21.4	nerve_tibial	gtex	lincRNA	1	149372292	149379646	ElasticNet	0.0592427	0.00228803	5.96	0.872	1	1:148512062-1:151538881	Nucleus accumbens basal ganglia
ENSG00000101445	PPP1R16B	esophagus_gastroesophageal_junction	gtex	protein_coding	20	37434348	37551667	ElasticNet	0.0572936	0.102364	-5.83	0.846	1	20:36909530-20:38436761	Nucleus accumbens basal ganglia
ENSG00000228594	C1orf233	thyroid	gtex	protein_coding	1	1533392	1535476	ElasticNet	0.0907865	3.48554e-11	-4.67	0.842	1	1:1892607-1:3582736	Nucleus accumbens basal ganglia
ENSG00000170571	EMB	brain_dorsolateral_prefrontal_cortex	cmc	protein_coding	5	49692030	49737234	blup	0.292983	5.534e-36	4.84	0.839	1	5:43983499-5:50163178	Nucleus accumbens basal ganglia
ENSG00000235568	NFAM1	brain_caudate_basal_ganglia	gtex	protein_coding	22	42776416	42828401	ElasticNet	0.126432	0.00118973	5.98	0.826	1	22:40545828-22:42690610	Nucleus accumbens basal ganglia
ENSG00000234917	RP5-994D16.3	prostate	gtex	lincRNA	1	43144406	43147325	ElasticNet	0.0996498	0.0909608	-4.51	0.766	1	1:43758457-1:44969043	Nucleus accumbens basal ganglia
ENSG00000176018	LYSMD3	brain_frontal_cortex_ba9	gtex	protein_coding	5	89811428	89825401	ElasticNet	0.0477338	0.0490851	4.52	0.759	1	5:87390031-5:88891530	Nucleus accumbens basal ganglia
ENSG00000213277	MARCKSL1P1	lung	gtex	pseudogene	10	104935311	104935851	ElasticNet	0.169423	3.9712e-14	-6.95	0.757	1	10:104380410-10:106695048	Nucleus accumbens basal ganglia
ENSG00000235266	RP11-753C18.8	brain_cerebellar_hemisphere	gtex	pseudogene	10	104647631	104647945	ElasticNet	0.231008	1.93984e-07	8.22	0.749	1	10:104380410-10:106695048	Nucleus accumbens basal ganglia
ENSG00000121766	ZCCHC17	thyroid	gtex	protein_coding	1	31769842	31837783	ElasticNet	0.103106	6.84633e-07	-4.81	0.737	1	1:30161881-1:32438685	Nucleus accumbens basal ganglia
ENSG00000173728	C1orf100	brain_spinal_cord_cervical_c-1	gtex	protein_coding	1	244515937	244552965	ElasticNet	0.0396614	0.130158	-4.06	0.696	1	1:242071602-1:244109327	Nucleus accumbens basal ganglia
ENSG00000228031	AC078842.3	thyroid	gtex	lincRNA	7	137029676	137039229	ElasticNet	0.354378	5.84958e-36	-4.39	0.66	1	7:136876562-7:138744679	Nucleus accumbens basal ganglia
ENSG00000271639	RP11-289A15.1	stomach	gtex	pseudogene	2	234454128	234455678	ElasticNet	0.00899861	0.106666	-6.38	0.655	1	2:233550003-2:235150987	Nucleus accumbens basal ganglia
ENSG00000224727	FCF1P7	thyroid	gtex	pseudogene	1	243430559	243431421	ElasticNet	0.011004	0.0336246	5.34	0.631	1	1:242071602-1:244109327	Nucleus accumbens basal ganglia
ENSG00000124067	SLC12A4	nerve_tibial	gtex	protein_coding	16	67977377	68003504	ElasticNet	0.0396053	0.00055242	4.99	0.617	1	16:65938566-16:68841030	Nucleus accumbens basal ganglia
ENSG00000185933	CALHM1	brain_spinal_cord_cervical_c-1	gtex	protein_coding	10	105213144	105218645	ElasticNet	0.0638317	0.38366	-4.57	0.613	1	10:102949239-10:104380410	Nucleus accumbens basal ganglia
ENSG00000148834	GSTO1	pancreas	gtex	protein_coding	10	105995114	106027217	ElasticNet	0.157131	1.36923e-05	-3.34	0.562	1	10:104380410-10:106695048	Nucleus accumbens basal ganglia
ENSG00000072310	SREBF1	blood	yfs	protein_coding	17	17713713	17740325	lasso	0.107935	2.18161e-33	-4.68	0.558	1	17:16412352-17:18856320	Nucleus accumbens basal ganglia
ENSG00000111325	OGFOD2	cells_ebv-transformed_lymphocytes	gtex	protein_coding	12	123459127	123464590	ElasticNet	0.14379	0.00068946	7.12	0.541	1	12:122007651-12:124977980	Nucleus accumbens basal ganglia
ENSG00000156103	MMP16	spleen	gtex	protein_coding	8	89044237	89340254	ElasticNet	0.521653	1.37815e-17	4.26	0.533	1	8:89085587-8:90638162	Nucleus accumbens basal ganglia
ENSG00000146250	PRSS35	adrenal_gland	gtex	protein_coding	6	84222194	84235423	ElasticNet	0.298801	7.17598e-15	-4.31	0.508	1	6:83127523-6:85209919	Nucleus accumbens basal ganglia
ENSG00000233973	RP4-598G3.1	testis	gtex	lincRNA	1	73771853	73820934	ElasticNet	0.623062	1.44295e-42	6.17	1	1	1:71684546-1:74326484	Putamen basal ganglia
ENSG00000267325	RP11-397A16.2	nerve_tibial	gtex	lincRNA	18	53443958	53448952	ElasticNet	0.0904145	6.85056e-05	-6.5	1	1	18:51554175-18:55213838	Putamen basal ganglia
ENSG00000139613	SMARCC2	spleen	gtex	protein_coding	12	56556767	56583351	ElasticNet	0.114566	0.00190109	-5.77	0.999	1	12:57548860-12:59308666	Putamen basal ganglia
ENSG00000160882	CYP11B1	skin_not_sun_exposed_suprapubic	gtex	protein_coding	8	143953772	143961262	ElasticNet	0.0143679	0.2302	5.57	0.999	1	8:143045166-8:144236881	Putamen basal ganglia
ENSG00000184903	IMMP2L	blood	yfs	protein_coding	7	110303110	111202573	enet	0.271685	4.05817e-89	-5.55	0.998	1	7:109647594-7:112618577	Putamen basal ganglia
ENSG00000165916	PSMC3	liver	gtex	protein_coding	11	47440320	47447993	ElasticNet	0.164352	1.72152e-05	-6.06	0.989	1	11:44693873-11:47005633	Putamen basal ganglia
ENSG00000249484	AC091969.1	brain_caudate_basal_ganglia	gtex	lincRNA	5	151998525	152603103	ElasticNet	0.100874	0.00155621	5.32	0.989	1	5:150561298-5:152867774	Putamen basal ganglia
ENSG00000132563	REEP2	heart_atrial_appendage	gtex	protein_coding	5	137774706	137782658	ElasticNet	0.240525	4.78215e-16	5.13	0.982	1	5:136376050-5:139265072	Putamen basal ganglia
ENSG00000145075.7	CCDC39	testis	gtex	protein_coding	3	180601384	180601384	ElasticNet	0.133283	1.75432e-08	4.9	0.947	1	3:179374586-3:181511166	Putamen basal ganglia
ENSG00000235266	RP11-753C18.8	brain_cerebellar_hemisphere	gtex	pseudogene	10	104647631	104647945	ElasticNet	0.231008	1.93984e-07	8.22	0.945	1	10:104380410-10:106695048	Putamen basal ganglia
ENSG00000053702	NRIP2	brain_putamen_basal_ganglia	gtex	protein_coding	12	2934514	2944710	ElasticNet	0.164047	0.000867091	6.55	0.926	1	12:1080331-12:2544724	Putamen basal ganglia
ENSG00000214646	RP11-114H24.4	thyroid	gtex	pseudogene	15	78232253	78236924	ElasticNet	0.316473	5.46361e-28	5.09	0.922	1	15:78516053-15:80860978	Putamen basal ganglia
ENSG00000111231	GPN3	whole_blood	gtex	protein_coding	12	110890289	110907073	ElasticNet	0.374675	1.23911e-33	4.83	0.891	1	12:110336719-12:113263518	Putamen basal ganglia
ENSG00000253981	ALG1L13P	cells_transformed_fibroblasts	gtex	pseudogene	8	8093525	8102189	ElasticNet	0.472454	1.55288e-33	5.38	0.889	1	8:7153139-8:9154694	Putamen basal ganglia
ENSG00000254845.1	OR8G7P	testis	gtex	pseudogene	11	1.24036e+08	1.24036e+08	ElasticNet	0.0575144	0.000669932	5.48	0.886	1	11:124495528-11:126311264	Putamen basal ganglia
ENSG00000234571	RP5-998N21.4	nerve_tibial	gtex	lincRNA	1	149372292	149379646	ElasticNet	0.0592427	0.00228803	5.96	0.877	1	1:148512062-1:151538881	Putamen basal ganglia
ENSG00000198951	NAGA	brain_putamen_basal_ganglia	gtex	protein_coding	22	42454358	42466846	ElasticNet	0.0583661	0.0260517	6.04	0.856	1	22:40545828-22:42690610	Putamen basal ganglia
ENSG00000101445	PPP1R16B	esophagus_gastroesophageal_junction	gtex	protein_coding	20	37434348	37551667	ElasticNet	0.0572936	0.102364	-5.83	0.846	1	20:36909530-20:38436761	Putamen basal ganglia
ENSG00000228594	C1orf233	thyroid	gtex	protein_coding	1	1533392	1535476	ElasticNet	0.0907865	3.48554e-11	-4.67	0.842	1	1:1892607-1:3582736	Putamen basal ganglia
ENSG00000224727	FCF1P7	thyroid	gtex	pseudogene	1	243430559	243431421	ElasticNet	0.011004	0.0336246	5.34	0.768	1	1:242071602-1:244109327	Putamen basal ganglia
ENSG00000176018	LYSMD3	brain_frontal_cortex_ba9	gtex	protein_coding	5	89811428	89825401	ElasticNet	0.0477338	0.0490851	4.52	0.758	1	5:87390031-5:88891530	Putamen basal ganglia
ENSG00000234917	RP5-994D16.3	prostate	gtex	lincRNA	1	43144406	43147325	ElasticNet	0.0996498	0.0909608	-4.51	0.755	1	1:43758457-1:44969043	Putamen basal ganglia
ENSG00000213277	MARCKSL1P1	lung	gtex	pseudogene	10	104935311	104935851	ElasticNet	0.169423	3.9712e-14	-6.95	0.74	1	10:104380410-10:106695048	Putamen basal ganglia
ENSG00000121766	ZCCHC17	thyroid	gtex	protein_coding	1	31769842	31837783	ElasticNet	0.103106	6.84633e-07	-4.81	0.737	1	1:30161881-1:32438685	Putamen basal ganglia
ENSG00000170571	EMB	brain_dorsolateral_prefrontal_cortex	cmc	protein_coding	5	49692030	49737234	blup	0.292983	5.534e-36	4.84	0.72	1	5:43983499-5:50163178	Putamen basal ganglia
ENSG00000185933	CALHM1	brain_spinal_cord_cervical_c-1	gtex	protein_coding	10	105213144	105218645	ElasticNet	0.0638317	0.38366	-4.57	0.667	1	10:102949239-10:104380410	Putamen basal ganglia
ENSG00000173728	C1orf100	brain_spinal_cord_cervical_c-1	gtex	protein_coding	1	244515937	244552965	ElasticNet	0.0396614	0.130158	-4.06	0.663	1	1:242071602-1:244109327	Putamen basal ganglia
C2orf47	C2orf47	brain_dorsolateral_prefrontal_cortex	cmc	NA	2	200820039	200828847	blup	0.0157816	0.00431034	-7.91	0.656	1	2:199311125-2:201576283	Putamen basal ganglia
ENSG00000124067	SLC12A4	nerve_tibial	gtex	protein_coding	16	67977377	68003504	ElasticNet	0.0396053	0.00055242	4.99	0.655	1	16:65938566-16:68841030	Putamen basal ganglia
ENSG00000271639	RP11-289A15.1	stomach	gtex	pseudogene	2	234454128	234455678	ElasticNet	0.00899861	0.106666	-6.38	0.655	1	2:233550003-2:235150987	Putamen basal ganglia
ENSG00000167491	GATAD2A	brain_dorsolateral_prefrontal_cortex	cmc	protein_coding	19	19496641	19619741	lasso	0.288363	2.41506e-35	-5.26	0.642	1	19:18409862-19:19877471	Putamen basal ganglia
ENSG00000100731	PCNX	nerve_tibial	gtex	protein_coding	14	71374122	71582099	ElasticNet	0.495703	1.9493e-45	-4.43	0.632	1	14:71131957-14:72889573	Putamen basal ganglia
ENSG00000174579	MSL2	brain_anterior_cingulate_cortex_ba24	gtex	protein_coding	3	135867764	135916083	ElasticNet	0.0630321	0.0322043	5.02	0.631	1	3:135457383-3:137370811	Putamen basal ganglia
ENSG00000111325	OGFOD2	cells_ebv-transformed_lymphocytes	gtex	protein_coding	12	123459127	123464590	ElasticNet	0.14379	0.00068946	7.12	0.541	1	12:122007651-12:124977980	Putamen basal ganglia
ENSG00000156103	MMP16	spleen	gtex	protein_coding	8	89044237	89340254	ElasticNet	0.521653	1.37815e-17	4.26	0.533	1	8:89085587-8:90638162	Putamen basal ganglia
ENSG00000100413	POLR3H	brain_putamen_basal_ganglia	gtex	protein_coding	22	41921808	41940610	ElasticNet	0.146671	0.0182655	4.34	0.532	1	22:40545828-22:42690610	Putamen basal ganglia
ENSG00000072310	SREBF1	blood	yfs	protein_coding	17	17713713	17740325	lasso	0.107935	2.18161e-33	-4.68	0.526	1	17:16412352-17:18856320	Putamen basal ganglia
ENSG00000146250	PRSS35	adrenal_gland	gtex	protein_coding	6	84222194	84235423	ElasticNet	0.298801	7.17598e-15	-4.31	0.508	1	6:83127523-6:85209919	Putamen basal ganglia
ENSG00000233973	RP4-598G3.1	testis	gtex	lincRNA	1	73771853	73820934	ElasticNet	0.623062	1.44295e-42	6.17	1	1	1:71684546-1:74326484	Substantia nigra
ENSG00000267325	RP11-397A16.2	nerve_tibial	gtex	lincRNA	18	53443958	53448952	ElasticNet	0.0904145	6.85056e-05	-6.5	1	1	18:51554175-18:55213838	Substantia nigra
ENSG00000164850	GPER1	minor_salivary_gland	gtex	protein_coding	7	1121844	1133451	ElasticNet	0.191058	0.0375546	6.97	1	1	7:1353181-7:2062398	Substantia nigra
ENSG00000139613	SMARCC2	spleen	gtex	protein_coding	12	56556767	56583351	ElasticNet	0.114566	0.00190109	-5.77	0.999	1	12:57548860-12:59308666	Substantia nigra
ENSG00000160882	CYP11B1	skin_not_sun_exposed_suprapubic	gtex	protein_coding	8	143953772	143961262	ElasticNet	0.0143679	0.2302	5.57	0.999	1	8:143045166-8:144236881	Substantia nigra
ENSG00000184903	IMMP2L	blood	yfs	protein_coding	7	110303110	111202573	enet	0.271685	4.05817e-89	-5.55	0.998	1	7:109647594-7:112618577	Substantia nigra
ENSG00000169592	INO80E	nerve_tibial	gtex	protein_coding	16	30006615	30017114	ElasticNet	0.360817	2.99256e-28	5.86	0.991	1	16:29036613-16:31382942	Substantia nigra
ENSG00000165916	PSMC3	liver	gtex	protein_coding	11	47440320	47447993	ElasticNet	0.164352	1.72152e-05	-6.06	0.989	1	11:44693873-11:47005633	Substantia nigra
ENSG00000249484	AC091969.1	brain_caudate_basal_ganglia	gtex	lincRNA	5	151998525	152603103	ElasticNet	0.100874	0.00155621	5.32	0.989	1	5:150561298-5:152867774	Substantia nigra
ENSG00000132563	REEP2	heart_atrial_appendage	gtex	protein_coding	5	137774706	137782658	ElasticNet	0.240525	4.78215e-16	5.13	0.982	1	5:136376050-5:139265072	Substantia nigra
ENSG00000145075.7	CCDC39	testis	gtex	protein_coding	3	180601384	180601384	ElasticNet	0.133283	1.75432e-08	4.9	0.947	1	3:179374586-3:181511166	Substantia nigra
ENSG00000128268	MGAT3	testis	gtex	protein_coding	22	39853349	39888199	ElasticNet	0.317838	4.52919e-18	4.87	0.942	1	22:39307894-22:40545606	Substantia nigra
ENSG00000053702	NRIP2	brain_putamen_basal_ganglia	gtex	protein_coding	12	2934514	2944710	ElasticNet	0.164047	0.000867091	6.55	0.929	1	12:1080331-12:2544724	Substantia nigra
ENSG00000214646	RP11-114H24.4	thyroid	gtex	pseudogene	15	78232253	78236924	ElasticNet	0.316473	5.46361e-28	5.09	0.921	1	15:78516053-15:80860978	Substantia nigra
ENSG00000111231	GPN3	whole_blood	gtex	protein_coding	12	110890289	110907073	ElasticNet	0.374675	1.23911e-33	4.83	0.891	1	12:110336719-12:113263518	Substantia nigra
ENSG00000253981	ALG1L13P	cells_transformed_fibroblasts	gtex	pseudogene	8	8093525	8102189	ElasticNet	0.472454	1.55288e-33	5.38	0.89	1	8:7153139-8:9154694	Substantia nigra
ENSG00000254845.1	OR8G7P	testis	gtex	pseudogene	11	1.24036e+08	1.24036e+08	ElasticNet	0.0575144	0.000669932	5.48	0.888	1	11:124495528-11:126311264	Substantia nigra
ENSG00000234571	RP5-998N21.4	nerve_tibial	gtex	lincRNA	1	149372292	149379646	ElasticNet	0.0592427	0.00228803	5.96	0.878	1	1:148512062-1:151538881	Substantia nigra
ENSG00000235568	NFAM1	brain_caudate_basal_ganglia	gtex	protein_coding	22	42776416	42828401	ElasticNet	0.126432	0.00118973	5.98	0.861	1	22:40545828-22:42690610	Substantia nigra
ENSG00000101445	PPP1R16B	esophagus_gastroesophageal_junction	gtex	protein_coding	20	37434348	37551667	ElasticNet	0.0572936	0.102364	-5.83	0.846	1	20:36909530-20:38436761	Substantia nigra
ENSG00000228594	C1orf233	thyroid	gtex	protein_coding	1	1533392	1535476	ElasticNet	0.0907865	3.48554e-11	-4.67	0.842	1	1:1892607-1:3582736	Substantia nigra
ENSG00000128829	EIF2AK4	brain_substantia_nigra	gtex	protein_coding	15	40226347	40327797	ElasticNet	0.116804	0.0334701	4.6	0.826	1	15:40384132-15:41177514	Substantia nigra
ENSG00000170571	EMB	brain_dorsolateral_prefrontal_cortex	cmc	protein_coding	5	49692030	49737234	blup	0.292983	5.534e-36	4.84	0.806	1	5:43983499-5:50163178	Substantia nigra
ENSG00000224727	FCF1P7	thyroid	gtex	pseudogene	1	243430559	243431421	ElasticNet	0.011004	0.0336246	5.34	0.768	1	1:242071602-1:244109327	Substantia nigra
ENSG00000213277	MARCKSL1P1	lung	gtex	pseudogene	10	104935311	104935851	ElasticNet	0.169423	3.9712e-14	-6.95	0.762	1	10:104380410-10:106695048	Substantia nigra
ENSG00000120451	SNX19	brain_substantia_nigra	gtex	protein_coding	11	130745331	130786404	ElasticNet	0.376721	6.25657e-05	6.2	0.759	1	11:130342767-11:131074612	Substantia nigra
ENSG00000176018	LYSMD3	brain_frontal_cortex_ba9	gtex	protein_coding	5	89811428	89825401	ElasticNet	0.0477338	0.0490851	4.52	0.758	1	5:87390031-5:88891530	Substantia nigra
ENSG00000234917	RP5-994D16.3	prostate	gtex	lincRNA	1	43144406	43147325	ElasticNet	0.0996498	0.0909608	-4.51	0.754	1	1:43758457-1:44969043	Substantia nigra
ENSG00000235266	RP11-753C18.8	brain_cerebellar_hemisphere	gtex	pseudogene	10	104647631	104647945	ElasticNet	0.231008	1.93984e-07	8.22	0.742	1	10:104380410-10:106695048	Substantia nigra
ENSG00000121766	ZCCHC17	thyroid	gtex	protein_coding	1	31769842	31837783	ElasticNet	0.103106	6.84633e-07	-4.81	0.737	1	1:30161881-1:32438685	Substantia nigra
ENSG00000173728	C1orf100	brain_spinal_cord_cervical_c-1	gtex	protein_coding	1	244515937	244552965	ElasticNet	0.0396614	0.130158	-4.06	0.663	1	1:242071602-1:244109327	Substantia nigra
ENSG00000228031	AC078842.3	thyroid	gtex	lincRNA	7	137029676	137039229	ElasticNet	0.354378	5.84958e-36	-4.39	0.661	1	7:136876562-7:138744679	Substantia nigra
ENSG00000124067	SLC12A4	nerve_tibial	gtex	protein_coding	16	67977377	68003504	ElasticNet	0.0396053	0.00055242	4.99	0.655	1	16:65938566-16:68841030	Substantia nigra
ENSG00000271639	RP11-289A15.1	stomach	gtex	pseudogene	2	234454128	234455678	ElasticNet	0.00899861	0.106666	-6.38	0.655	1	2:233550003-2:235150987	Substantia nigra
ENSG00000100731	PCNX	nerve_tibial	gtex	protein_coding	14	71374122	71582099	ElasticNet	0.495703	1.9493e-45	-4.43	0.631	1	14:71131957-14:72889573	Substantia nigra
ENSG00000185933	CALHM1	brain_spinal_cord_cervical_c-1	gtex	protein_coding	10	105213144	105218645	ElasticNet	0.0638317	0.38366	-4.57	0.628	1	10:102949239-10:104380410	Substantia nigra
C2orf47	C2orf47	brain_dorsolateral_prefrontal_cortex	cmc	NA	2	200820039	200828847	blup	0.0157816	0.00431034	-7.91	0.627	1	2:199311125-2:201576283	Substantia nigra
ENSG00000167491	GATAD2A	brain_dorsolateral_prefrontal_cortex	cmc	protein_coding	19	19496641	19619741	lasso	0.288363	2.41506e-35	-5.26	0.626	1	19:18409862-19:19877471	Substantia nigra
ENSG00000072310	SREBF1	blood	yfs	protein_coding	17	17713713	17740325	lasso	0.107935	2.18161e-33	-4.68	0.558	1	17:16412352-17:18856320	Substantia nigra
ENSG00000111325	OGFOD2	cells_ebv-transformed_lymphocytes	gtex	protein_coding	12	123459127	123464590	ElasticNet	0.14379	0.00068946	7.12	0.54	1	12:122007651-12:124977980	Substantia nigra
ENSG00000156103	MMP16	spleen	gtex	protein_coding	8	89044237	89340254	ElasticNet	0.521653	1.37815e-17	4.26	0.533	1	8:89085587-8:90638162	Substantia nigra
ENSG00000148834	GSTO1	pancreas	gtex	protein_coding	10	105995114	106027217	ElasticNet	0.157131	1.36923e-05	-3.34	0.532	1	10:104380410-10:106695048	Substantia nigra
ENSG00000184903	IMMP2L	whole_blood	gtex	protein_coding	7	110303110	111202573	ElasticNet	0.0168416	0.124186	-6.73	1	1	7:109647594-7:112618577	Whole blood
ENSG00000267325	RP11-397A16.2	nerve_tibial	gtex	lincRNA	18	53443958	53448952	ElasticNet	0.0904145	6.85056e-05	-6.5	1	1	18:51554175-18:55213838	Whole blood
ENSG00000233973	RP4-598G3.1	testis	gtex	lincRNA	1	73771853	73820934	ElasticNet	0.623062	1.44295e-42	6.17	1	1	1:71684546-1:74326484	Whole blood
ENSG00000139613	SMARCC2	spleen	gtex	protein_coding	12	56556767	56583351	ElasticNet	0.114566	0.00190109	-5.77	0.999	1	12:57548860-12:59308666	Whole blood
ENSG00000160882	CYP11B1	skin_not_sun_exposed_suprapubic	gtex	protein_coding	8	143953772	143961262	ElasticNet	0.0143679	0.2302	5.57	0.998	1	8:143045166-8:144236881	Whole blood
ENSG00000164850	GPER1	minor_salivary_gland	gtex	protein_coding	7	1121844	1133451	ElasticNet	0.191058	0.0375546	6.97	0.997	1	7:1353181-7:2062398	Whole blood
ENSG00000249484	AC091969.1	brain_caudate_basal_ganglia	gtex	lincRNA	5	151998525	152603103	ElasticNet	0.100874	0.00155621	5.32	0.989	1	5:150561298-5:152867774	Whole blood
ENSG00000041357	PSMA4	whole_blood	gtex	protein_coding	15	78832747	78841604	ElasticNet	0.0607407	1.91836e-05	5.91	0.986	1	15:78516053-15:80860978	Whole blood
ENSG00000132563	REEP2	heart_atrial_appendage	gtex	protein_coding	5	137774706	137782658	ElasticNet	0.240525	4.78215e-16	5.13	0.982	1	5:136376050-5:139265072	Whole blood
ENSG00000145075.7	CCDC39	testis	gtex	protein_coding	3	180601384	180601384	ElasticNet	0.133283	1.75432e-08	4.9	0.947	1	3:179374586-3:181511166	Whole blood
ENSG00000165916	PSMC3	liver	gtex	protein_coding	11	47440320	47447993	ElasticNet	0.164352	1.72152e-05	-6.06	0.942	1	11:44693873-11:47005633	Whole blood
ENSG00000162267	ITIH3	muscle_skeletal	gtex	protein_coding	3	52828784	52843025	ElasticNet	0.0225087	0.000712914	-6.42	0.933	1	3:51832353-3:54081247	Whole blood
ENSG00000053702	NRIP2	brain_putamen_basal_ganglia	gtex	protein_coding	12	2934514	2944710	ElasticNet	0.164047	0.000867091	6.55	0.929	1	12:1080331-12:2544724	Whole blood
ENSG00000254845.1	OR8G7P	testis	gtex	pseudogene	11	1.24036e+08	1.24036e+08	ElasticNet	0.0575144	0.000669932	5.48	0.887	1	11:124495528-11:126311264	Whole blood
ENSG00000234571	RP5-998N21.4	nerve_tibial	gtex	lincRNA	1	149372292	149379646	ElasticNet	0.0592427	0.00228803	5.96	0.882	1	1:148512062-1:151538881	Whole blood
ENSG00000102882	MAPK3	whole_blood	gtex	protein_coding	16	30125426	30134827	ElasticNet	0.294645	6.97426e-22	5.42	0.876	1	16:29036613-16:31382942	Whole blood
ENSG00000235568	NFAM1	brain_caudate_basal_ganglia	gtex	protein_coding	22	42776416	42828401	ElasticNet	0.126432	0.00118973	5.98	0.874	1	22:40545828-22:42690610	Whole blood
ENSG00000138821	SLC39A8	whole_blood	gtex	protein_coding	4	103172198	103352415	ElasticNet	0.0301745	0.0137221	-4.69	0.866	1	4:100678360-4:103221356	Whole blood
ENSG00000228594	C1orf233	thyroid	gtex	protein_coding	1	1533392	1535476	ElasticNet	0.0907865	3.48554e-11	-4.67	0.865	1	1:1892607-1:3582736	Whole blood
ENSG00000121766	ZCCHC17	thyroid	gtex	protein_coding	1	31769842	31837783	ElasticNet	0.103106	6.84633e-07	-4.81	0.854	1	1:30161881-1:32438685	Whole blood
ENSG00000128268	MGAT3	testis	gtex	protein_coding	22	39853349	39888199	ElasticNet	0.317838	4.52919e-18	4.87	0.814	1	22:39307894-22:40545606	Whole blood
ENSG00000173295	FAM86B3P	cells_transformed_fibroblasts	gtex	pseudogene	8	8086117	8102387	ElasticNet	0.646559	9.0365e-57	4.92	0.789	1	8:7153139-8:9154694	Whole blood
ENSG00000182196	ARL6IP4	whole_blood	gtex	protein_coding	12	123464607	123467456	ElasticNet	0.0286983	0.00072884	-6.33	0.773	1	12:122007651-12:124977980	Whole blood
ENSG00000176018	LYSMD3	brain_frontal_cortex_ba9	gtex	protein_coding	5	89811428	89825401	ElasticNet	0.0477338	0.0490851	4.52	0.758	1	5:87390031-5:88891530	Whole blood
ENSG00000234917	RP5-994D16.3	prostate	gtex	lincRNA	1	43144406	43147325	ElasticNet	0.0996498	0.0909608	-4.51	0.758	1	1:43758457-1:44969043	Whole blood
ENSG00000185933	CALHM1	brain_spinal_cord_cervical_c-1	gtex	protein_coding	10	105213144	105218645	ElasticNet	0.0638317	0.38366	-4.57	0.748	1	10:102949239-10:104380410	Whole blood
ENSG00000173728	C1orf100	brain_spinal_cord_cervical_c-1	gtex	protein_coding	1	244515937	244552965	ElasticNet	0.0396614	0.130158	-4.06	0.705	1	1:242071602-1:244109327	Whole blood
ENSG00000228031	AC078842.3	thyroid	gtex	lincRNA	7	137029676	137039229	ElasticNet	0.354378	5.84958e-36	-4.39	0.66	1	7:136876562-7:138744679	Whole blood
ENSG00000271639	RP11-289A15.1	stomach	gtex	pseudogene	2	234454128	234455678	ElasticNet	0.00899861	0.106666	-6.38	0.655	1	2:233550003-2:235150987	Whole blood
ENSG00000114054	PCCB	whole_blood	gtex	protein_coding	3	135969148	136056738	ElasticNet	0.0378337	0.000311193	-5.2	0.6	1	3:135457383-3:137370811	Whole blood
ENSG00000213996	TM6SF2	nerve_tibial	gtex	protein_coding	19	19375173	19384200	ElasticNet	0.160742	5.97117e-11	5.09	0.587	1	19:18409862-19:19877471	Whole blood
ENSG00000204856	FAM216A	whole_blood	gtex	protein_coding	12	110906169	110928190	ElasticNet	0.0431684	6.26945e-05	4.93	0.586	1	12:110336719-12:113263518	Whole blood
DUS2L	DUS2L	blood	yfs	NA	16	68021649	68113223	enet	0.277059	3.76935e-91	4.76	0.572	1	16:65938566-16:68841030	Whole blood
ENSG00000224727	FCF1P7	thyroid	gtex	pseudogene	1	243430559	243431421	ElasticNet	0.011004	0.0336246	5.34	0.557	1	1:242071602-1:244109327	Whole blood
ENSG00000175662	TOM1L2	whole_blood	gtex	protein_coding	17	17746828	17875736	ElasticNet	-0.0099901	0.00340831	-5.14	0.553	1	17:16412352-17:18856320	Whole blood
ENSG00000168016	TRANK1	whole_blood	gtex	protein_coding	3	36868311	36986548	ElasticNet	0.0490889	0.392446	4.28	0.542	1	3:36486859-3:38356116	Whole blood
ENSG00000156103	MMP16	spleen	gtex	protein_coding	8	89044237	89340254	ElasticNet	0.521653	1.37815e-17	4.26	0.533	1	8:89085587-8:90638162	Whole blood
ENSG00000250091	DNAH10OS	esophagus_muscularis	gtex	protein_coding	12	124410971	124419531	ElasticNet	0.380875	2.53315e-28	4.36	0.521	1	12:122007651-12:124977980	Whole blood
ENSG00000235266	RP11-753C18.8	brain_cerebellar_hemisphere	gtex	pseudogene	10	104647631	104647945	ElasticNet	0.231008	1.93984e-07	8.22	0.506	1	10:104380410-10:106695048	Whole blood
ENSG00000255455.2	RP11-890B15.3	whole_blood	gtex	lincRNA	11	130777886	130777886	ElasticNet	0.183703	3.14084e-15	5.59	0.506	1	11:130342767-11:131074612	Whole blood
