# Supplementary material for: Integrated Analysis of Summary Statistics to Identify Pleiotropic Genes and Pathways for the Comorbidity of Schizophrenia and Cardiometabolic Disease
Source: Front Psychiatry. 2020 Apr 17;11:256. doi: 10.3389/fpsyt.2020.00256 (PMC7212438; doi:10.3389/fpsyt.2020.00256)
Supplement: Supplementary file 3 [file Table_3.xlsx]

## Sheet: Summary_table
Supplemental Table S3. Causal genes identified for BMI
To reveal the genes expression and genes prioritization associated with BMI, we used subcutaneous adipose, visceral omentum adipose and whole blood eQTL from GTEx V7 for Sherlock; subcutaneous adipose, visceral omentum adipose and whole blood eQTL from GTEx V7, and peripheral blood eQTL from Westra et al. and Lloyd-Jones et al. for SMR; the gene expression of 44 tissues in GTEx v7 for UTMOST; the…
FUMA	Sherlock	SMR	UTMOST	FOCUS	DEPICT
FTO	DNAJC27	SH2B1	NPIPB6	SEC11C	MAD1L1
SEC16B	NEGR1	NPC1	SEZ6L2	LMOD1	KDM1A
TFAP2B	NPIPB7	CENPO	C1orf220	SLC27A1	RBM6
BDNF	CENPO	ADCY3	TMEM18	RP11-70F11.2	SKAP2
SH2B1	SPNS1	RP11-1348G14.4	GRP	DNAJB4	CELSR3
ATP2A1	SULT1A1	C18orf8	ZFHX4	PACRG	GIPR
ETV5	ADCY3	KAT8	GABRG1	SLX4	NISCH
DGKG	SULT1A2	ZNF668	AGBL2	ABCE1	HIVEP2
GIPR	CCDC101	BCKDK	LMOD1	C1QTNF4	TTC19
SNRPD2	C18orf8	PMS2P3	PSMC3	PI15	ZRANB1
MAP2K5	SH2B1	APOBR	GPRC5B	LGR4	ZFP64
NEGR1	TUFM	NPIPL2	ZNF408	SPN	UBR2
CADM2	EIF3C	CUGBP1	SEC16B	BCKDK	RRAGD
POC5	POC5	C18ORF8	SPNS1	NPC1	VRK2
MC4R	NFATC3	APOB48R	FAM180B	CALM3	RABEP1
FAIM2	MYBPC3	GTF3A	WBSCR16	MARCKSL1P1	NUP160
FPGT-TNNI3K	C1QTNF4	SBK1	SLX1B	LMX1B	ZCCHC8
TNNI3K	NT5C2	NEGR1	SULT1A2	CIB4	VCL
MTCH2	GTF3A	NPIPB7	C16orf54	APOC2	AC118549.1
NCKAP5L	KNOP1	AC018720.10	CDH20	POC5	MAP4
SLC39A8	HSD3B7	DNAJC27	ADCY3	MRPL33	FAM120A
ANKDD1B	BCKDK	TUFM	C1QTNF4	C18orf8	MPHOSPH9
CELF1	MAP2K5		NUPR1	AC007000.12	PLEKHA5
NUP160	PMS2P3		NEGR1	ANKDD1B	ANAPC4
AGBL2	POM121C		DNASE1	UPK3BP1	PTPRN
IQCK	ENSG00000170092		TUFM	SHISA4	RASGRF1
GPRC5B	VKORC1		NFATC2IP	LOC730102	DGKG
CADM1	CLN3		SH2B1	TDRD12	WNK1
ZNF668	DTX2P1		MTCH2	ATAD2B	DDX20
ZNF646	STAG3L1		ANKDD1B	ZNF664	GNAI3
PRSS53	PMS2P9		CENPO	NDUFS3	ANKRD44
RP11-196G11.1	ENSG00000260911		LAT	WASF3	MPPED2
BCKDK	PRSS53		CLN3	LIN7C	PFKP
KAT8	ZNF668		TUBA1A	PXDN	NEO1
RASA2	MYO19		TUBA1C	ATP13A1	EVI5
ZNF668	LIMD2		WNT1	AC018720.10	ROGDI
NT5C2	VIL1		FAIM2	ACTR1A	IP6K2
NRXN3	CLUAP1		CCDC101	RP11-587D21.1	HLTF
LMX1B	TRIM66		LRP4	FBXL15	TIPIN
CNNM2	GGNBP2		USP33	EIF3C	MARK3
GBE1	TRIM73		GAS2L2		PTPN23
UPK3B	INO80E		ITGA11		USP33
ZC3H4	ZNHIT3		SLC39A13		PIK3C3
RPGRIP1L	SMARCD2		EIF3CL		PPP2R5C
	YPEL3		GIPC2		MLLT10
	ZNF646		APOBR		HSP90AA1
	SKOR1		IQGAP2		RBL1
	GTF2IP1		EIF3C		IGSF9B
	AS3MT		RPTOR		MEF2C
	ENSG00000231050		ENTHD2		GSK3B
	DHRS11		GCNT4		TUT7
	PTDSS2		AMBRA1		PDS5B
	MAPK3		AHSP		NCOA1
	RPTOR		LIMD2		CPNE3
	FUBP1		FNBP4		MAST2
	ENSG00000251417		NXPE2		GNAO1
	CDC37P1		PKMYT1		DOCK3
	SLC39A13		NPIPB9		XRN2
	MTCH2		NPIPB8		KIF16B
	LMOD1		PRRT2		YPEL3
	ENSG00000261195		KAT8		GOLGA3
	MARCKSL1P1		MAP2K5		AARS
	PDCD11		ZNF689		TNRC6A
	PSMC3		C18orf8		PITPNM2
	SHISA4		LRRC53		RGS17
	ARL3		MTRNR2L4		CBX5
	NPC1		SYT17		MAST3
	TNFRSF12A		ZNF668		STX1B
	PTBP2		PACSIN3		SETD1A
	SNRPD2		ACSM5		TRIOBP
	TMEM241		ZNF688		TNRC6B
	MTIF3		COL4A4		EP300
	ENSG00000272622		COBLL1		L3MBTL2
	PCSK1		POLK		RANGAP1
	KAT8		PTRHD1		PHF5A
	ENSG00000267283		POC5		RPS6KA5
	NPIPB9		PYDC1		SRP54
	RAPSN		KNOP1		PYGB
	STK33		MRPS18A		DIDO1
	PACRG		NRXN3		GID8
	ZNF142		RFK		SMCHD1
	ENSG00000205482		HARBI1		STK24
	MAP3K3		PRSS53		ARHGEF7
	BTBD2		MADD		MAPK3
	ZNF664		NPC1		VAC14
			ACP2		SMPD3
			C16orf98		MON1B
			FAM186B		AXIN1
			ZNF771		STX4
			C11orf49		KAT8
			ASTN1		CCP110
			TCF7L2		VPS35L
			MAP3K3		ERI1
			NFAT5		MTMR9
			VKORC1		PIAS4
			COQ7		AC004475.1
			ANGPTL1		ATP13A1
			MVP		AVL9
			CASP16		SP4
			GNMT		ZC3HAV1
			SLC25A10		PDAP1
			IQCK		BUD31
			INO80E		AP1S1
			TSSK6		TLE4
			FAM129B		KDM4C
			URM1		SUFU
			LIMA1		UBTF
			SLX4		CBX1
			ZNHIT3		CAMTA2
			VRK2		PFN1
			FANCL		RNF167
			HCN4		NUP88
			CD79B		SMARCD2
			MMP25		KLF3
			UNC5CL		CCDC34
			ACAP2		FNBP4
			MYBPC3		PPP6R3
			HIRIP3		MADD
			SH2B3		KCTD10
			ARPC3		CAMKK2
					BCL7A
					RSRC2
					GPN3
					TDP2
					E2F3
					PTP4A1
					ASCC3
					MED23
					C6orf62
					HMGCR
					COL4A3BP
					ARMC8
					PRKAR2A
					USP4
					GNAI2
					BBX
					SNX4
					ACVR2B
					GPD2
					RTN4
					EHBP1
					SF3B1
					KDM3A
					CHMP3
					ZNF142
					PLCL1
					CACYBP
					S100PBP
					ARHGEF2
					AKT3
					PIK3R3
					PTBP2
					STAG1
					KLF7
					PHF3
					UBN1
					CCDC92
					RBM25
					BCL11A
					PTK2B
					GTF3A
					RBBP6
					ZMIZ2
					PREX1
					ARFGEF2
					CSE1L
					STAU1
					DDX27
					RAP2A
					OPRL1
					RALY
					KLC1
					FLRT1
					YEATS4
					MACF1
					HIP1
					PTPN12
					HAT1
					TMOD2
					MINDY2
					VPS13C
					RPAIN
					KIF1C
					MAU2
					JUND
					OLFM1
					AC008755.1
					CLIP1
					ATP6V1E1
					NUP210
					WBP2
					UNK
					TERF2
					VPS4A
					PTPRA
					KHDC4
					SYT11
					IGHMBP2
					NASP
					AP3B1
					BTBD2
					CSNK1G2
					ARNTL
					DPH6
					SORT1
					NAV1
					DDB2
					YARS
					PHC2
					ANKRD6
					ATP5MC2
					FAIM2
					USP37
					RAC1
					YME1L1
					MAP2K5
					SLTM
					MAPKBP1
					ADAM10
					PREPL
					ACTR1A
					OLA1
					TMOD3
					PPP3CA
					MAP3K12
					VPS33A
					VPS37B
					TCF12
					IGF1R
					USP3
					GLYR1
					DHX38
					ZFHX3
					NCOR1
					SSH2
					RMC1
					MINK1
					RPTOR
					CBX8
					SCYL1
					HCN3
					PARP1
					ARL8A
					CAMKMT
					AFF3
					PKP4
					CNOT9
					IQSEC1
					PTPRG
					SSBP2
					FBXL17
					CDKAL1
					NFIB
					ZCCHC7
					TCF7L2
					LIN7C
					C11orf49
					PLCH2
					PLCB3
					PPP4C
					DLG2
					UBE3B
					AKAP6
					DPYSL4
					DST
					SETBP1
					FARP1
					CMIP
					TRIP12
					AK5
					TNIK
					EPHB1
					RASA2
					KCNMA1
					LRFN2
					EXOG
					SSBP3
					ST3GAL2
					PANK4
					AGAP1
					AUTS2
					ATP13A2
					RGS12
					ZNF362
					SIK3
					VPS11
					LMNA
					UBQLN4
					ADCY9
					FUBP1
					NTNG1
					ATXN7L2
					CGGBP1
					YY1AP1
					RNF25
					CIP2A
					ICA1L
					CCNL1
					YEATS2
					BAP1
					PBRM1
					UBXN7
					RNF168
					CDC25A
					BSN
					RAD54L2
					GRM2
					WDR82
					USP49
					YWHAZ
					VIRMA
					SNAPC3
					PSIP1
					CCDC171
					FBXO33
					STK32C
					ZFYVE1
					FRAT1
					R3HCC1L
					CKB
					TRIM66
					PRKCB
					YWHAB
					NUDT21
					TEF
					ZNF668
					ZNF646
					GATAD2A
					CACNB3
					NCKAP5L
					CHAF1A
					SRR
					CTNNB1
					PAFAH1B2
					NT5DC2
					STIP1
					ATXN2L
					SNTB2
					DDX19A
					ZNF608
					SLC35G2
					CEP120
					MAP2K1
					TBC1D10B
					INO80E
					LUZP1
					OTUD7A
					ALCAM
					USP47
					LONRF2
					XKR6
					CXXC5
					BPTF
					ATF7IP
					CAMTA1
					EXOSC10
					JMJD1C
					C1QTNF4
					NEGR1
					ZNF131
					MACROD2
					CSDC2
					CFL1
					SNX32
					NBEA
					ARPP21
					TNKS
					SMARCC1
					MGA
					DDX23
					ATP2A2
					ZWILCH
					CNTNAP2
					LINGO2
					MSL2
					CNIH2
					RSRC1
					DHX36
					KLC2
					CTBP2
					ZNF654
					PACS1
					ARHGAP1
					ATG13
					CCDC85B
					MLXIP
					SWI5
					BAIAP2
					SGF29
					POLE
					ZBTB38
					ARIH2
					SLC25A22
					PIDD1
					PNPLA2
					WDR6
					ZBTB7A
					ZNF664
					NRXN1
					ZNF771
					MAP6D1
					EHMT1
					ZBTB20
					AMIGO1
					PLCB1
					C16orf72
					AP2A2
					CSMD1
					TOB2
					KCNJ12
					AC139768.1
					KNTC1
					CEND1
					SP1
					INKA1
					KCNQ5
					RTN4RL1
					PPP1CC
					RSBN1L
					MAGI2
					KCNJ11
					C3orf62
					SBK1
					JAKMIP3
					SLX4
					SF3B3
					HMGB1
					CPNE4
					XRCC6
					ANAPC7
					TCF4
					TRIM33
					ENTPD6
					CDC42SE1
					PHF2
					INKA2
					QRICH1
					DDX42
					WWP2
					GFPT1
					BAZ1A
					IPO9
					DCAF12
					MAP3K3
					DZIP3
					ZDBF2
					MRPL38
					ANKRD28
					MLLT11
					NRAS
					PPP1CB
					NCKIPSD
					EML6
					VPS16
					EXOSC6
					SCAMP4
					RNF103
					NAA80
					ETV5
					NEAT1
					TWF2
					HMBS

## Sheet: FUMA
Causal genes identified for BMI by FUMA
Gene	Chr	Start	End	Type	posMapSNPs	posMapMaxCADD	minGwasP	IndSigSNPs
FTO	16	53737875	54155853	protein_coding	13	21.4	8.83e-151	rs7186521;rs11643744;rs1558902;rs8063946;rs11075986;rs16945088;rs8044769
SEC16B	1	177893091	177953438	protein_coding	3	15.31	2.618e-35	rs543874;rs604388;rs591120
TFAP2B	6	50786436	50815326	protein_coding	6	19.87	1.959e-28	rs9473932;rs2207139;rs2817419
BDNF	11	27676440	27743605	protein_coding	10	22.5	2.99e-27	rs1519480;rs11030104;rs12273363
SH2B1	16	28857921	28885526	protein_coding	6	22.5	9.167e-23	rs3888190;rs7187575
ATP2A1	16	28889726	28915830	protein_coding	2	18.68	9.167e-23	rs3888190
ETV5	3	185764097	185828107	protein_coding	6	19.32	1.067e-21	rs1516725;rs9831938;rs7647305
DGKG	3	185823457	186080026	protein_coding	6	19.32	1.067e-21	rs1516725;rs9831938;rs7647305
GIPR	19	46171502	46186982	protein_coding	2	25.5	1.726e-17	rs2287019
SNRPD2	19	46190712	46195827	protein_coding	1	25.5	1.726e-17	rs2287019
MAP2K5	15	67835047	68099461	protein_coding	11	20.9	3.918e-16	rs16951275;rs4776970
NEGR1	1	71861623	72748417	protein_coding	9	17.85	6.207e-16	rs12141628;rs12354124;rs12137231;rs1993709;rs3101336
CADM2	3	85008132	86123579	protein_coding	47	20.6	3.585e-14	rs4306872;rs10511073;rs1375561;rs13078960;rs7629375;rs9309995
POC5	5	74969949	75013313	protein_coding	3	45	3.774e-14	rs2112347;rs34341;rs2307113
MC4R	18	58038564	58040001	protein_coding	1	21.7	1.09e-13	rs2229616
FAIM2	12	50260679	50298000	protein_coding	4	19.54	1.234e-13	rs4898539;rs7138803;rs17201502
FPGT-TNNI3K	1	74663919	75009666	protein_coding	4	20.5	1.455e-13	rs12566985
TNNI3K	1	74663947	75010112	protein_coding	4	20.5	1.455e-13	rs12566985
MTCH2	11	47638867	47664175	protein_coding	1	25	2.241e-13	rs3817334;rs3781627
NCKAP5L	12	50184929	50222533	protein_coding	4	16.57	1.227e-12	rs4898530;rs11836282;rs4898534
SLC39A8	4	103172198	103352415	protein_coding	1	23.1	1.825e-12	rs13107325
ANKDD1B	5	74907284	74967671	protein_coding	3	45	2.311e-12	rs6453133;rs13356670;rs2112347;rs34341
CELF1	11	47487496	47587121	protein_coding	5	17.63	2.377e-12	rs3817334;rs3781627;rs6485758;rs2242081
NUP160	11	47799639	47870107	protein_coding	3	16.15	3.507e-12	rs2242081
AGBL2	11	47681143	47736941	protein_coding	2	14.46	1.691e-11	rs2242081
IQCK	16	19727778	19868907	protein_coding	7	22.6	7.378e-10	rs8056711;rs4782286;rs12446632
GPRC5B	16	19868616	19897489	protein_coding	1	14.97	7.378e-10	rs12446632;rs4782286
CADM1	11	115039938	115375675	protein_coding	11	16.67	9.429e-10	rs1048932
ZNF668	16	31072164	31085641	protein_coding	3	20.3	1.604e-09	rs9925964
ZNF646	16	31085743	31095517	protein_coding	2	20.3	1.604e-09	rs9925964
PRSS53	16	31094746	31100949	protein_coding	2	20.3	1.604e-09	rs9925964
RP11-196G11.1	16	31094760	31106277	protein_coding	2	20.3	1.604e-09	rs9925964
BCKDK	16	31117428	31124110	protein_coding	1	13.16	1.729e-09	rs9925964
KAT8	16	31127075	31142714	protein_coding	1	13.16	1.729e-09	rs9925964
RASA2	3	141205889	141334184	protein_coding	3	14.59	2.305e-09	rs16851483
ZNF668	16	31072813	31073451	protein_coding	1	17.64	3.674e-09	rs9925964
NT5C2	10	104845940	104953056	protein_coding	2	13.5	9.924e-09	rs11191560
NRXN3	14	78708734	80330762	protein_coding	4	18.29	1.701e-08	rs11625769;rs7144011
LMX1B	9	129376722	129463311	protein_coding	2	16.46	1.83e-08	rs10733682
CNNM2	10	104678050	104849978	protein_coding	2	18.07	2.386e-08	rs11191560
GBE1	3	81538850	81811312	protein_coding	5	23.9	2.601e-08	rs3849570
UPK3B	7	76139745	76648340	protein_coding	5	14.36	3.187e-08	rs2245368
ZC3H4	19	47567444	47617009	protein_coding	2	21	4.549e-08	rs3810291
RPGRIP1L	16	53631595	53737850	protein_coding	3	16.67	4.558e-08	rs1477199

## Sheet: Sherlock
Causal genes identified for BMI by Sherlock
Gene	Selected eQTL data	Tissue type	Log Bayes Factor (LBF)	P-value for this Gene
FUBP1	GTEx V7	Subcutaneous adipose	14.0573	1.30873e-06
ADCY3	GTEx V7	Subcutaneous adipose	7.54717	1.30873e-06
CENPO	GTEx V7	Subcutaneous adipose	7.54695	1.30873e-06
SH2B1	GTEx V7	Subcutaneous adipose	7.49673	1.30873e-06
EIF3C	GTEx V7	Subcutaneous adipose	7.49401	1.30873e-06
NPIPB7	GTEx V7	Subcutaneous adipose	7.46953	1.30873e-06
ENSG00000251417	GTEx V7	Subcutaneous adipose	7.45093	1.30873e-06
TUFM	GTEx V7	Subcutaneous adipose	7.42926	1.30873e-06
CDC37P1	GTEx V7	Subcutaneous adipose	7.42195	1.30873e-06
SULT1A2	GTEx V7	Subcutaneous adipose	7.41187	1.30873e-06
SLC39A13	GTEx V7	Subcutaneous adipose	7.36554	1.30873e-06
POC5	GTEx V7	Subcutaneous adipose	7.27619	1.30873e-06
MTCH2	GTEx V7	Subcutaneous adipose	7.27486	1.30873e-06
LMOD1	GTEx V7	Subcutaneous adipose	7.18996	1.30873e-06
KNOP1	GTEx V7	Subcutaneous adipose	7.08584	1.30873e-06
ENSG00000261195	GTEx V7	Subcutaneous adipose	7.07948	1.30873e-06
MARCKSL1P1	GTEx V7	Subcutaneous adipose	7.01758	1.30873e-06
PDCD11	GTEx V7	Subcutaneous adipose	6.95452	1.30873e-06
C18orf8	GTEx V7	Subcutaneous adipose	6.94159	1.30873e-06
C1QTNF4	GTEx V7	Subcutaneous adipose	6.93769	1.30873e-06
PSMC3	GTEx V7	Subcutaneous adipose	6.93091	1.30873e-06
DTX2P1	GTEx V7	Subcutaneous adipose	6.88182	1.30873e-06
SHISA4	GTEx V7	Subcutaneous adipose	6.81128	1.30873e-06
ARL3	GTEx V7	Subcutaneous adipose	6.80468	1.30873e-06
PMS2P3	GTEx V7	Subcutaneous adipose	6.64621	1.30873e-06
NPC1	GTEx V7	Subcutaneous adipose	6.62577	1.30873e-06
MAP2K5	GTEx V7	Subcutaneous adipose	6.60729	1.30873e-06
SKOR1	GTEx V7	Subcutaneous adipose	6.55404	1.30873e-06
ENSG00000170092	GTEx V7	Subcutaneous adipose	6.3542	1.30873e-06
POM121C	GTEx V7	Subcutaneous adipose	6.28926	1.30873e-06
TNFRSF12A	GTEx V7	Subcutaneous adipose	6.20032	2.61746e-06
PTBP2	GTEx V7	Subcutaneous adipose	6.10983	2.61746e-06
CCDC101	GTEx V7	Subcutaneous adipose	6.03715	2.61746e-06
SNRPD2	GTEx V7	Subcutaneous adipose	5.85728	5.23492e-06
TMEM241	GTEx V7	Subcutaneous adipose	5.84583	5.23492e-06
MTIF3	GTEx V7	Subcutaneous adipose	5.82427	5.23492e-06
ENSG00000272622	GTEx V7	Subcutaneous adipose	5.81246	5.23492e-06
DHRS11	GTEx V7	Subcutaneous adipose	5.80775	5.23492e-06
PCSK1	GTEx V7	Subcutaneous adipose	5.78461	5.23492e-06
TRIM66	GTEx V7	Subcutaneous adipose	5.78111	5.23492e-06
KAT8	GTEx V7	Subcutaneous adipose	5.7529	5.23492e-06
MYO19	GTEx V7	Subcutaneous adipose	5.75129	5.23492e-06
STAG3L1	GTEx V7	Subcutaneous adipose	5.7023	5.23492e-06
ENSG00000267283	GTEx V7	Subcutaneous adipose	5.68129	5.23492e-06
ENSG00000260911	GTEx V7	Subcutaneous adipose	5.63942	5.23492e-06
CENPO	GTEx V7	Visceral omentum adipose	7.57964	1.75162e-06
ADCY3	GTEx V7	Visceral omentum adipose	7.54596	1.75162e-06
ENSG00000251417	GTEx V7	Visceral omentum adipose	7.51581	1.75162e-06
NPIPB7	GTEx V7	Visceral omentum adipose	7.4979	1.75162e-06
C1QTNF4	GTEx V7	Visceral omentum adipose	7.45533	1.75162e-06
LMOD1	GTEx V7	Visceral omentum adipose	7.41623	1.75162e-06
SH2B1	GTEx V7	Visceral omentum adipose	7.41452	1.75162e-06
MAP2K5	GTEx V7	Visceral omentum adipose	7.40121	1.75162e-06
DTX2P1	GTEx V7	Visceral omentum adipose	7.39777	1.75162e-06
NPIPB9	GTEx V7	Visceral omentum adipose	7.38213	1.75162e-06
TUFM	GTEx V7	Visceral omentum adipose	7.35696	1.75162e-06
SHISA4	GTEx V7	Visceral omentum adipose	7.31485	1.75162e-06
C18orf8	GTEx V7	Visceral omentum adipose	7.29769	1.75162e-06
SULT1A2	GTEx V7	Visceral omentum adipose	7.29078	1.75162e-06
SLC39A13	GTEx V7	Visceral omentum adipose	7.2629	1.75162e-06
MARCKSL1P1	GTEx V7	Visceral omentum adipose	7.22174	1.75162e-06
RAPSN	GTEx V7	Visceral omentum adipose	7.18234	1.75162e-06
POC5	GTEx V7	Visceral omentum adipose	7.12806	1.75162e-06
SULT1A1	GTEx V7	Visceral omentum adipose	7.08109	1.75162e-06
SKOR1	GTEx V7	Visceral omentum adipose	7.071	1.75162e-06
NPC1	GTEx V7	Visceral omentum adipose	7.06283	1.75162e-06
KNOP1	GTEx V7	Visceral omentum adipose	7.02363	1.75162e-06
STK33	GTEx V7	Visceral omentum adipose	6.96778	1.75162e-06
PMS2P3	GTEx V7	Visceral omentum adipose	6.64349	3.50324e-06
ENSG00000170092	GTEx V7	Visceral omentum adipose	6.4878	3.50324e-06
ENSG00000272622	GTEx V7	Visceral omentum adipose	6.40457	3.50324e-06
PACRG	GTEx V7	Visceral omentum adipose	6.28766	3.50324e-06
ARL3	GTEx V7	Visceral omentum adipose	6.0787	3.50324e-06
ENSG00000260911	GTEx V7	Visceral omentum adipose	6.0321	3.50324e-06
KAT8	GTEx V7	Visceral omentum adipose	5.86045	3.50324e-06
MYO19	GTEx V7	Visceral omentum adipose	5.71749	3.50324e-06
GGNBP2	GTEx V7	Visceral omentum adipose	5.7136	3.50324e-06
TRIM66	GTEx V7	Visceral omentum adipose	5.67831	3.50324e-06
POM121C	GTEx V7	Visceral omentum adipose	5.67034	3.50324e-06
PMS2P9	GTEx V7	Visceral omentum adipose	5.65064	3.50324e-06
STAG3L1	GTEx V7	Visceral omentum adipose	5.64803	3.50324e-06
ZNF142	GTEx V7	Visceral omentum adipose	5.53575	3.50324e-06
ENSG00000205482	GTEx V7	Visceral omentum adipose	5.47831	3.50324e-06
TRIM73	GTEx V7	Visceral omentum adipose	5.3767	3.50324e-06
MAP3K3	GTEx V7	Visceral omentum adipose	5.25622	3.50324e-06
YPEL3	GTEx V7	Visceral omentum adipose	5.20056	3.50324e-06
CLUAP1	GTEx V7	Visceral omentum adipose	5.17702	3.50324e-06
BTBD2	GTEx V7	Visceral omentum adipose	5.13404	7.00648e-06
ZNF664	GTEx V7	Visceral omentum adipose	5.10338	7.00648e-06
GTF2IP1	GTEx V7	Visceral omentum adipose	5.04074	7.00648e-06
INO80E	GTEx V7	Visceral omentum adipose	5.03885	7.00648e-06
DNAJC27	GTEx V7	Whole blood	7.56214	1.78603e-06
NEGR1	GTEx V7	Whole blood	7.55696	1.78603e-06
NPIPB7	GTEx V7	Whole blood	7.51469	1.78603e-06
CENPO	GTEx V7	Whole blood	7.50566	1.78603e-06
SPNS1	GTEx V7	Whole blood	7.4869	1.78603e-06
SULT1A1	GTEx V7	Whole blood	7.48588	1.78603e-06
ADCY3	GTEx V7	Whole blood	7.41542	1.78603e-06
SULT1A2	GTEx V7	Whole blood	7.41248	1.78603e-06
CCDC101	GTEx V7	Whole blood	7.40297	1.78603e-06
C18orf8	GTEx V7	Whole blood	7.37584	1.78603e-06
SH2B1	GTEx V7	Whole blood	7.36762	1.78603e-06
TUFM	GTEx V7	Whole blood	7.35242	1.78603e-06
EIF3C	GTEx V7	Whole blood	7.32139	1.78603e-06
POC5	GTEx V7	Whole blood	7.28927	1.78603e-06
NFATC3	GTEx V7	Whole blood	7.26005	1.78603e-06
MYBPC3	GTEx V7	Whole blood	7.25128	1.78603e-06
C1QTNF4	GTEx V7	Whole blood	7.15718	1.78603e-06
NT5C2	GTEx V7	Whole blood	7.13488	1.78603e-06
GTF3A	GTEx V7	Whole blood	7.09453	1.78603e-06
KNOP1	GTEx V7	Whole blood	7.07322	1.78603e-06
HSD3B7	GTEx V7	Whole blood	7.07321	1.78603e-06
BCKDK	GTEx V7	Whole blood	6.98658	1.78603e-06
MAP2K5	GTEx V7	Whole blood	6.72464	1.78603e-06
PMS2P3	GTEx V7	Whole blood	6.71767	1.78603e-06
POM121C	GTEx V7	Whole blood	6.5639	1.78603e-06
ENSG00000170092	GTEx V7	Whole blood	6.48665	1.78603e-06
VKORC1	GTEx V7	Whole blood	6.47764	1.78603e-06
CLN3	GTEx V7	Whole blood	6.33537	1.78603e-06
DTX2P1	GTEx V7	Whole blood	6.22986	1.78603e-06
STAG3L1	GTEx V7	Whole blood	6.19428	1.78603e-06
PMS2P9	GTEx V7	Whole blood	6.14642	1.78603e-06
ENSG00000260911	GTEx V7	Whole blood	5.98606	1.78603e-06
PRSS53	GTEx V7	Whole blood	5.97908	1.78603e-06
ZNF668	GTEx V7	Whole blood	5.94357	1.78603e-06
MYO19	GTEx V7	Whole blood	5.83167	1.78603e-06
LIMD2	GTEx V7	Whole blood	5.72242	3.57207e-06
VIL1	GTEx V7	Whole blood	5.71063	3.57207e-06
CLUAP1	GTEx V7	Whole blood	5.66721	3.57207e-06
TRIM66	GTEx V7	Whole blood	5.59491	3.57207e-06
GGNBP2	GTEx V7	Whole blood	5.56645	3.57207e-06
TRIM73	GTEx V7	Whole blood	5.55088	3.57207e-06
INO80E	GTEx V7	Whole blood	5.43845	3.57207e-06
ZNHIT3	GTEx V7	Whole blood	5.36448	3.57207e-06
SMARCD2	GTEx V7	Whole blood	5.29925	3.57207e-06
YPEL3	GTEx V7	Whole blood	5.22066	3.57207e-06
ZNF646	GTEx V7	Whole blood	5.18177	3.57207e-06
SKOR1	GTEx V7	Whole blood	5.16941	3.57207e-06
GTF2IP1	GTEx V7	Whole blood	5.02695	3.57207e-06
AS3MT	GTEx V7	Whole blood	4.99706	3.57207e-06
ENSG00000231050	GTEx V7	Whole blood	4.91388	3.57207e-06
DHRS11	GTEx V7	Whole blood	4.90294	3.57207e-06
PTDSS2	GTEx V7	Whole blood	4.79978	7.14413e-06
MAPK3	GTEx V7	Whole blood	4.79776	7.14413e-06
RPTOR	GTEx V7	Whole blood	4.79022	7.14413e-06

## Sheet: SMR
Causal genes identified for BMI by SMR
Gene	Probe_Chr	Probe_bp	topSNP	topSNP_chr	topSNP_bp	A1	A2	Freq	b_GWAS	se_GWAS	p_GWAS	b_eQTL	se_eQTL	p_eQTL	b_SMR	se_SMR	p_SMR	p_HEIDI	nsnp_HEIDI	Selected eQTL data	Tissue
SH2B1	16	28871723	rs4451951	16	28836205	C	T	0.333996	0.0318	0.0054	4.94e-09	-0.210077	0.0288926	3.5696e-13	-0.151373	0.0330782	4.73447e-06	0.699926	15	GTEx V7	Subcutaneous adipose
NPC1	18	21126505	rs2510340	18	21142438	G	C	0.426441	-0.0195	0.0037	1.362e-07	0.513865	0.0385852	1.82748e-40	-0.0379477	0.00774365	9.55949e-07	0.323311	20	GTEx V7	Subcutaneous adipose
CENPO	2	25030748	rs2033655	2	25101092	A	G	0.394632	0.0306	0.0038	8.103e-16	0.26881	0.0364259	1.58725e-13	0.113835	0.0209233	5.31067e-08	0.216308	13	GTEx V7	Subcutaneous adipose
ADCY3	2	25092373	rs11687089	2	25082926	C	T	0.38668	0.031	0.0038	3.409e-16	0.265773	0.0302811	1.68105e-18	0.116641	0.0195203	2.29596e-09	0.161053	15	GTEx V7	Subcutaneous adipose
RP11-1348G14.4	16	28821623	rs8049439	16	28837515	C	T	0.343936	0.0296	0.0031	1.552e-21	-0.424484	0.0606221	2.52098e-12	-0.0697317	0.0123494	1.63691e-08	0.634442	14	GTEx V7	Visceral omentum adipose
C18orf8	18	21097024	rs891387	18	21103909	C	T	0.473161	-0.0201	0.0037	5.559e-08	0.308886	0.0393159	3.94946e-15	-0.0650726	0.0145632	7.8849e-06	0.522156	8	GTEx V7	Visceral omentum adipose
NPC1	18	21126505	rs11663558	18	21133937	A	G	0.424453	-0.0195	0.0037	1.362e-07	0.403435	0.0421021	9.48977e-22	-0.0483349	0.0104669	3.87653e-06	0.468053	14	GTEx V7	Visceral omentum adipose
ADCY3	2	25092373	rs1541984	2	25082414	A	G	0.390656	0.0306	0.0038	8.103e-16	0.239775	0.0366907	6.35942e-11	0.12762	0.0251501	3.88894e-07	0.202604	10	GTEx V7	Visceral omentum adipose
KAT8	16	31134894	rs4527034	16	31131614	G	A	0.61829	0.019	0.0031	1.291e-09	0.341715	0.0382868	4.45131e-19	0.0556019	0.011005	4.36226e-07	0.193483	17	GTEx V7	Visceral omentum adipose
SH2B1	16	28871723	rs4787456	16	28559573	T	C	0.316103	0.0251	0.0031	8.857e-16	-0.149865	0.026139	9.84386e-09	-0.167484	0.0357942	2.88154e-06	0.158681	12	GTEx V7	Visceral omentum adipose
CENPO	2	25030748	rs916485	2	25082273	C	T	0.425447	0.0308	0.0038	5.263e-16	0.28618	0.0477214	2.01135e-09	0.107625	0.0223249	1.42958e-06	0.105276	9	GTEx V7	Visceral omentum adipose
NEGR1	1	72305020	rs7531118	1	72837239	C	T	0.553678	0.033	0.0032	9.74e-25	0.330133	0.054395	1.28565e-09	0.0999597	0.0191107	1.6899e-07	0.952466	4	GTEx V7	Whole blood
NPIPB7	16	28474780	rs2106480	16	28537971	C	T	0.353877	0.0287	0.0053	8.134e-08	-0.431607	0.0583083	1.33991e-13	-0.0664957	0.0152148	1.23985e-05	0.227623	17	GTEx V7	Whole blood
AC018720.10	7	75128514	rs1167827	7	75163169	G	A	0.539761	0.0202	0.0033	6.333e-10	0.508375	0.0662853	1.72678e-14	0.0397344	0.00830528	1.71638e-06	0.190078	4	GTEx V7	Whole blood
CENPO	2	25030748	rs6545776	2	25099357	C	A	0.427435	0.0307	0.0037	1.065e-16	0.598532	0.0511666	1.30954e-31	0.0512922	0.00757899	1.30865e-11	0.13207	20	GTEx V7	Whole blood
DNAJC27	2	25180734	rs2033655	2	25101092	A	G	0.394632	0.0306	0.0038	8.103e-16	0.401128	0.0433958	2.38608e-20	0.0762849	0.0125639	1.26534e-09	0.0881817	14	GTEx V7	Whole blood
TUFM	16	28855730	rs7187776	16	28857645	G	A	0.341948	0.0299	0.0031	1.113e-21	0.558814	0.0304893	4.92906e-75	0.0535062	0.00626872	1.39646e-17	0.0840485	20	GTEx V7	Whole blood
CUGBP1	11	47490374	rs12419692	11	47624714	A	C	0.354871	0.0237	0.0032	6.12e-14	0.116591	0.0201359	7.03086e-09	0.203275	0.0445623	5.07662e-06	0.586502	15	Westra et al.	Peripheral blood
BCKDK	16	31123837	rs2032915	16	31117413	T	C	0.380716	-0.0191	0.0031	9.29e-10	0.272707	0.0195521	3.24831e-44	-0.0700384	0.0124272	1.7415e-08	0.367595	20	Westra et al.	Peripheral blood
C18ORF8	18	21110418	rs1788825	18	21109250	T	C	0.346918	0.0207	0.0038	5.112e-08	-0.260148	0.0200104	1.21398e-38	-0.0795702	0.0158375	5.05663e-07	0.286224	20	Westra et al.	Peripheral blood
APOB48R	16	28509936	rs151181	16	28490517	C	T	0.340954	0.0269	0.0031	8.514e-18	0.250349	0.0193839	3.69074e-38	0.10745	0.014918	5.90325e-13	0.200674	7	Westra et al.	Peripheral blood
GTF3A	13	28009692	rs7988412	13	28000282	T	C	0.200795	0.0263	0.0047	2.197e-08	-0.488438	0.0236903	1.90648e-94	-0.0538451	0.00997061	6.65e-08	0.183163	20	Westra et al.	Peripheral blood
SBK1	16	28335043	rs12446550	16	28543381	A	G	0.353877	0.026	0.0031	1.455e-17	-0.162344	0.0195068	8.61515e-17	-0.160153	0.0271098	3.47148e-09	0.132752	3	Westra et al.	Peripheral blood
ZNF668	16	31072283	rs2303222	16	31085470	C	T	0.400596	-0.0183	0.0031	4.484e-09	0.368505	0.0280459	1.95893e-39	-0.0496601	0.00922239	7.25527e-08	0.474352	20	Lloyd-Jones et al.	Peripheral blood
BCKDK	16	31123838	rs749767	16	31124407	G	A	0.394632	-0.019	0.0031	1.211e-09	0.287403	0.0283993	4.50083e-24	-0.0661093	0.0126102	1.58387e-07	0.320674	20	Lloyd-Jones et al.	Peripheral blood
PMS2P3	7	75144028	rs1167827	7	75163169	A	G	0.460239	-0.0202	0.0033	6.333e-10	0.517582	0.0281147	1.09916e-75	-0.0390276	0.00671901	6.30192e-09	0.268592	16	Lloyd-Jones et al.	Peripheral blood
C18orf8	18	21110419	rs891389	18	21087531	T	C	0.346918	0.0208	0.0038	4.408e-08	-0.302291	0.0291249	3.08588e-25	-0.0688079	0.0142117	1.28766e-06	0.248201	11	Lloyd-Jones et al.	Peripheral blood
APOBR	16	28509937	rs27741	16	28504181	A	G	0.354871	0.0288	0.0052	2.413e-08	0.313874	0.0277112	9.688e-30	0.0917566	0.0184417	6.50819e-07	0.194805	17	Lloyd-Jones et al.	Peripheral blood
NPIPL2	16	28773726	rs40831	16	28508447	G	A	0.367793	0.0302	0.0051	3.822e-09	0.728242	0.0283667	2.37598e-145	0.0414697	0.00718705	7.92414e-09	0.0983895	20	Lloyd-Jones et al.	Peripheral blood

## Sheet: UTMOST
Causal genes identified for BMI by UTMOST
Gene	Test_score	P_value
NPIPB6	29.6585	1.72085e-13
SEZ6L2	28.8863	2.25264e-13
C1orf220	27.1634	8.85514e-13
TMEM18	26.6407	9.71445e-13
GRP	26.801	1.72862e-12
ZFHX4	26.9983	2.37277e-12
GABRG1	26.1518	2.3902e-12
AGBL2	25.9208	2.90667e-12
LMOD1	25.0854	4.66782e-12
PSMC3	25.6484	4.91274e-12
GPRC5B	25.4813	5.00056e-12
ZNF408	25.6242	5.02731e-12
SEC16B	24.8157	1.00884e-11
SPNS1	24.4213	1.15478e-11
FAM180B	284.603	1.26601e-11
WBSCR16	23.9895	1.29964e-11
SLX1B	23.9232	1.70278e-11
SULT1A2	496.938	1.75158e-11
C16orf54	404.744	1.81631e-11
CDH20	404.113	1.99959e-11
ADCY3	728.51	2.08328e-11
C1QTNF4	762.462	2.16462e-11
NUPR1	485.221	2.17378e-11
NEGR1	397.367	2.18091e-11
DNASE1	137.989	2.18315e-11
TUFM	762.462	2.21816e-11
NFATC2IP	580.519	2.25721e-11
SH2B1	586.55	2.25789e-11
MTCH2	441.926	2.3177e-11
ANKDD1B	566.283	2.33028e-11
CENPO	589.833	2.33317e-11
LAT	428.752	2.34373e-11
CLN3	421.492	2.3759e-11
TUBA1A	110.996	2.50745e-11
TUBA1C	258.038	2.58349e-11
WNT1	23.2494	4.33269e-11
FAIM2	23.5453	4.54169e-11
CCDC101	22.8141	5.50358e-11
LRP4	23.1774	6.60512e-11
USP33	22.8205	1.07649e-10
GAS2L2	22.0891	1.17406e-10
ITGA11	22.5723	1.23062e-10
SLC39A13	21.6008	2.07948e-10
EIF3CL	20.1405	2.18612e-10
GIPC2	21.3981	2.41643e-10
APOBR	21.3032	2.76397e-10
IQGAP2	20.8379	9.81886e-10
EIF3C	18.6731	1.05429e-09
RPTOR	19.6448	1.12062e-09
ENTHD2	19.3635	1.61867e-09
GCNT4	19.4936	2.06e-09
AMBRA1	20.1144	2.38226e-09
AHSP	19.4189	2.58049e-09
LIMD2	18.3148	3.73422e-09
FNBP4	18.7077	3.89038e-09
NXPE2	19.1527	3.9518e-09
PKMYT1	18.2268	7.52028e-09
NPIPB9	17.3725	7.65369e-09
NPIPB8	18.4751	8.51727e-09
PRRT2	76.5551	1.19783e-08
KAT8	16.0754	1.21472e-08
MAP2K5	16.1448	1.84439e-08
ZNF689	17.587	2.17027e-08
C18orf8	16.2831	2.58224e-08
LRRC53	16.6505	2.76748e-08
MTRNR2L4	16.6005	2.93628e-08
SYT17	17.1435	3.25819e-08
ZNF668	15.9138	3.37845e-08
PACSIN3	16.6275	3.6788e-08
ACSM5	16.3102	3.98745e-08
ZNF688	15.9443	4.15305e-08
COL4A4	16.2955	5.21995e-08
COBLL1	16.4757	6.23157e-08
POLK	14.922	8.26522e-08
PTRHD1	15.6195	9.24711e-08
POC5	14.4885	1.10306e-07
PYDC1	15.5671	1.1152e-07
KNOP1	13.8997	1.12062e-07
MRPS18A	15.4972	1.1457e-07
NRXN3	14.5869	1.66216e-07
RFK	14.7631	2.1596e-07
HARBI1	15.0194	2.35369e-07
PRSS53	14.525	2.49167e-07
MADD	14.0899	2.53397e-07
NPC1	13.7782	2.84787e-07
ACP2	13.5832	4.18526e-07
C16orf98	-5.05618	4.27741e-07
FAM186B	14.5999	4.3873e-07
ZNF771	14.4678	4.55249e-07
C11orf49	13.699	4.74017e-07
ASTN1	56.8198	5.15376e-07
TCF7L2	13.8766	5.39761e-07
MAP3K3	13.0885	6.08761e-07
NFAT5	13.3634	6.43911e-07
VKORC1	13.7079	7.26731e-07
COQ7	12.9445	7.34124e-07
ANGPTL1	13.6535	7.52429e-07
MVP	209.089	8.96248e-07
CASP16	13.3284	9.51146e-07
GNMT	12.6919	1.02872e-06
SLC25A10	13.3444	1.03673e-06
IQCK	13.5658	1.19022e-06
INO80E	11.8649	1.45213e-06
TSSK6	13.4553	1.49616e-06
FAM129B	13.1688	1.65273e-06
URM1	11.7237	1.83674e-06
LIMA1	168.861	1.90764e-06
SLX4	12.9389	2.03924e-06
ZNHIT3	12.6348	2.07651e-06
VRK2	12.8013	2.17712e-06
FANCL	12.4068	2.18068e-06
HCN4	12.5731	2.30207e-06
CD79B	12.6134	2.60378e-06
MMP25	12.0183	2.71947e-06
UNC5CL	12.9649	2.87101e-06
ACAP2	12.9146	2.87446e-06
MYBPC3	12.916	2.88625e-06
HIRIP3	12.5061	3.03001e-06
SH2B3	12.2412	3.18775e-06
ARPC3	12.5099	3.29056e-06

## Sheet: FOCUS
Causal genes identified for BMI by FOCUS
ens_gene_id	mol_name	tissue	ref_name	type	chrom	tx_start	tx_stop	inference	cv.R2	cv.R2.pval	twas_z	pip	in_cred_set	region	prioritzing genes by tissue type
ENSG00000166562	SEC11C	skin_sun_exposed_lower_leg	gtex	protein_coding	18	56806709	56826068	ElasticNet	0.166523	3.63452e-10	-10.5	1	1	18:57630483-18:59020751	Adipose
ENSG00000163431	LMOD1	adipose_subcutaneous	gtex	protein_coding	1	201865580	201915715	ElasticNet	0.176638	2.02461e-13	-5.42	0.99	1	1:201590209-1:203334734	Adipose
ENSG00000130304	SLC27A1	brain_spinal_cord_cervical_c-1	gtex	protein_coding	19	17579578	17616977	ElasticNet	0.345136	6.65381e-06	5.26	0.989	1	19:18409862-19:19877471	Adipose
ENSG00000242041	RP11-70F11.2	skin_sun_exposed_lower_leg	gtex	pseudogene	12	50256956	50257286	ElasticNet	0.0580083	5.58318e-06	6.25	0.987	1	12:49001866-12:51776494	Adipose
ENSG00000162616	DNAJB4	adipose	metsim	protein_coding	1	78444859	78483648	lasso	0.0300402	2.13671e-05	-5.69	0.968	1	1:76728135-1:79660954	Adipose
ENSG00000112530	PACRG	adipose_subcutaneous	gtex	protein_coding	6	163148164	163736524	ElasticNet	0.121622	1.57689e-12	-4.71	0.886	1	6:162931203-6:164383521	Adipose
ENSG00000188827	SLX4	brain_cerebellum	gtex	protein_coding	16	3631182	3661599	ElasticNet	0.244707	1.38971e-07	-4.87	0.833	1	16:2765248-16:4000969	Adipose
ENSG00000164163	ABCE1	uterus	gtex	protein_coding	4	146019084	146050331	ElasticNet	0.116453	0.204745	4.61	0.829	1	4:143443265-4:146177967	Adipose
ENSG00000172247	C1QTNF4	adipose_subcutaneous	gtex	protein_coding	11	47611216	47616211	ElasticNet	0.356917	7.64047e-35	-7.63	0.742	1	11:47006176-11:49865965	Adipose
ENSG00000137558	PI15	brain_caudate_basal_ganglia	gtex	protein_coding	8	75736772	75767264	ElasticNet	0.0986496	0.0225996	4.65	0.718	1	8:76456542-8:79132861	Adipose
ENSG00000205213	LGR4	adipose	metsim	protein_coding	11	27387508	27494322	enet	0.0199287	0.000462533	-4.47	0.701	1	11:27020461-11:28481593	Adipose
ENSG00000197471	SPN	stomach	gtex	protein_coding	16	29674300	29682187	ElasticNet	0.0344855	0.0761665	-9.16	0.682	1	16:27445755-16:29036613	Adipose
ENSG00000103507	BCKDK	esophagus_mucosa	gtex	protein_coding	16	31117428	31124110	ElasticNet	0.0932336	3.56928e-07	-5.32	0.667	1	16:29036613-16:31382942	Adipose
ENSG00000141458	NPC1	adipose_subcutaneous	gtex	protein_coding	18	21086148	21166862	ElasticNet	0.357573	3.99697e-32	-5.42	0.638	1	18:20649472-18:22996651	Adipose
ENSG00000188827	SLX4	brain_cerebellar_hemisphere	gtex	protein_coding	16	3631182	3661599	ElasticNet	0.141626	8.83793e-05	-5.14	0.612	1	16:4001270-16:5118345	Adipose
ENSG00000160014	CALM3	adipose_subcutaneous	gtex	protein_coding	19	90862846	90874605	ElasticNet	0.0408131	0.00195928	-4.59	0.525	1	19:47150082-19:49282140	Adipose
ENSG00000213277	MARCKSL1P1	adipose_subcutaneous	gtex	pseudogene	10	104935311	104935851	ElasticNet	0.0599606	0.000108616	5.27	0.512	1	10:104380410-10:106695048	Adipose
ENSG00000136944	LMX1B	adipose_subcutaneous	gtex	protein_coding	9	129376722	129463311	ElasticNet	0.0650646	6.38419e-06	-4.24	0.508	1	9:129059665-9:130055221	Adipose
ENSG00000157884	CIB4	pancreas	gtex	protein_coding	2	26804070	26864236	ElasticNet	0.13207	2.172e-08	4.35	0.505	1	2:26894985-2:28598777	Adipose
ENSG00000234906	APOC2	skin_not_sun_exposed_suprapubic	gtex	protein_coding	19	45445495	45452822	ElasticNet	0.0607205	0.0247199	6.71	1	1	19:46102697-19:47150082	Subcutaneous adipose
ENSG00000166562	SEC11C	skin_sun_exposed_lower_leg	gtex	protein_coding	18	56806709	56826068	ElasticNet	0.166523	3.63452e-10	-10.5	1	1	18:57630483-18:59020751	Subcutaneous adipose
ENSG00000152359	POC5	adipose_subcutaneous	gtex	protein_coding	5	74969949	75013313	ElasticNet	0.144761	1.87002e-12	-5.09	0.997	1	5:73759326-5:75798866	Subcutaneous adipose
ENSG00000163431	LMOD1	adipose_subcutaneous	gtex	protein_coding	1	201865580	201915715	ElasticNet	0.176638	2.02461e-13	-5.42	0.99	1	1:201590209-1:203334734	Subcutaneous adipose
ENSG00000130304	SLC27A1	brain_spinal_cord_cervical_c-1	gtex	protein_coding	19	17579578	17616977	ElasticNet	0.345136	6.65381e-06	5.26	0.988	1	19:18409862-19:19877471	Subcutaneous adipose
ENSG00000242041	RP11-70F11.2	skin_sun_exposed_lower_leg	gtex	pseudogene	12	50256956	50257286	ElasticNet	0.0580083	5.58318e-06	6.25	0.987	1	12:49001866-12:51776494	Subcutaneous adipose
ENSG00000112530	PACRG	adipose_subcutaneous	gtex	protein_coding	6	163148164	163736524	ElasticNet	0.121622	1.57689e-12	-4.71	0.886	1	6:162931203-6:164383521	Subcutaneous adipose
ENSG00000243147	MRPL33	ovary	gtex	protein_coding	2	27994584	28210954	ElasticNet	0.133935	0.0417349	-4.48	0.863	1	2:26894985-2:28598777	Subcutaneous adipose
ENSG00000188827	SLX4	brain_cerebellar_hemisphere	gtex	protein_coding	16	3631182	3661599	ElasticNet	0.141626	8.83793e-05	-5.14	0.837	1	16:4001270-16:5118345	Subcutaneous adipose
ENSG00000188827	SLX4	brain_cerebellum	gtex	protein_coding	16	3631182	3661599	ElasticNet	0.244707	1.38971e-07	-4.87	0.832	1	16:2765248-16:4000969	Subcutaneous adipose
ENSG00000164163	ABCE1	uterus	gtex	protein_coding	4	146019084	146050331	ElasticNet	0.116453	0.204745	4.61	0.829	1	4:143443265-4:146177967	Subcutaneous adipose
C18orf8	C18orf8	brain_dorsolateral_prefrontal_cortex	cmc	NA	18	21083433	21111771	lasso	0.402165	1.92628e-52	-5.78	0.817	1	18:20649472-18:22996651	Subcutaneous adipose
ENSG00000160014	CALM3	adipose_subcutaneous	gtex	protein_coding	19	90862846	90874605	ElasticNet	0.0408131	0.00195928	-4.59	0.775	1	19:47150082-19:49282140	Subcutaneous adipose
ENSG00000137558	PI15	brain_caudate_basal_ganglia	gtex	protein_coding	8	75736772	75767264	ElasticNet	0.0986496	0.0225996	4.65	0.718	1	8:76456542-8:79132861	Subcutaneous adipose
ENSG00000103507	BCKDK	esophagus_mucosa	gtex	protein_coding	16	31117428	31124110	ElasticNet	0.0932336	3.56928e-07	-5.32	0.64	1	16:29036613-16:31382942	Subcutaneous adipose
ENSG00000157884	CIB4	pancreas	gtex	protein_coding	2	26804070	26864236	ElasticNet	0.13207	2.172e-08	4.35	0.592	1	2:26894985-2:28598777	Subcutaneous adipose
ENSG00000205482	AC007000.12	adipose_subcutaneous	gtex	pseudogene	7	76682095	76688757	ElasticNet	0.0571153	4.98554e-05	-5.25	0.587	1	7:76458564-7:78093859	Subcutaneous adipose
ENSG00000197471	SPN	stomach	gtex	protein_coding	16	29674300	29682187	ElasticNet	0.0344855	0.0761665	-9.16	0.551	1	16:27445755-16:29036613	Subcutaneous adipose
ENSG00000213277	MARCKSL1P1	adipose_subcutaneous	gtex	pseudogene	10	104935311	104935851	ElasticNet	0.0599606	0.000108616	5.27	0.512	1	10:104380410-10:106695048	Subcutaneous adipose
ENSG00000136944	LMX1B	adipose_subcutaneous	gtex	protein_coding	9	129376722	129463311	ElasticNet	0.0650646	6.38419e-06	-4.24	0.508	1	9:129059665-9:130055221	Subcutaneous adipose
ENSG00000166562	SEC11C	skin_sun_exposed_lower_leg	gtex	protein_coding	18	56806709	56826068	ElasticNet	0.166523	3.63452e-10	-10.5	1	1	18:57630483-18:59020751	Visceral omentum adipose
ENSG00000189045	ANKDD1B	nerve_tibial	gtex	protein_coding	5	74907284	74967671	ElasticNet	0.172085	2.97501e-14	6.41	0.998	1	5:73759326-5:75798866	Visceral omentum adipose
ENSG00000242041	RP11-70F11.2	skin_sun_exposed_lower_leg	gtex	pseudogene	12	50256956	50257286	ElasticNet	0.0580083	5.58318e-06	6.25	0.989	1	12:49001866-12:51776494	Visceral omentum adipose
ENSG00000130304	SLC27A1	brain_spinal_cord_cervical_c-1	gtex	protein_coding	19	17579578	17616977	ElasticNet	0.345136	6.65381e-06	5.26	0.984	1	19:18409862-19:19877471	Visceral omentum adipose
ENSG00000242435	UPK3BP1	skin_sun_exposed_lower_leg	gtex	pseudogene	7	76633979	76635091	ElasticNet	0.488699	4.55081e-45	5.9	0.941	1	7:76458564-7:78093859	Visceral omentum adipose
ENSG00000188827	SLX4	brain_cerebellum	gtex	protein_coding	16	3631182	3661599	ElasticNet	0.244707	1.38971e-07	-4.87	0.934	1	16:2765248-16:4000969	Visceral omentum adipose
ENSG00000198892	SHISA4	adipose_visceral_omentum	gtex	protein_coding	1	201857808	201861434	ElasticNet	0.0228779	0.000616005	-4.71	0.878	1	1:201590209-1:203334734	Visceral omentum adipose
LOC730102	LOC730102	brain_dorsolateral_prefrontal_cortex	cmc	NA	1	177975274	178007142	lasso	0.121401	1.442e-14	-4.89	0.844	1	1:177433460-1:178944309	Visceral omentum adipose
ENSG00000173809	TDRD12	spleen	gtex	protein_coding	19	33210659	33320483	ElasticNet	0.0913424	0.00313733	5.39	0.837	1	19:34262952-19:36469295	Visceral omentum adipose
ENSG00000164163	ABCE1	uterus	gtex	protein_coding	4	146019084	146050331	ElasticNet	0.116453	0.204745	4.61	0.829	1	4:143443265-4:146177967	Visceral omentum adipose
C18orf8	C18orf8	brain_dorsolateral_prefrontal_cortex	cmc	NA	18	21083433	21111771	lasso	0.402165	1.92628e-52	-5.78	0.803	1	18:20649472-18:22996651	Visceral omentum adipose
ENSG00000137558	PI15	brain_caudate_basal_ganglia	gtex	protein_coding	8	75736772	75767264	ElasticNet	0.0986496	0.0225996	4.65	0.718	1	8:76456542-8:79132861	Visceral omentum adipose
ENSG00000197471	SPN	stomach	gtex	protein_coding	16	29674300	29682187	ElasticNet	0.0344855	0.0761665	-9.16	0.701	1	16:27445755-16:29036613	Visceral omentum adipose
ENSG00000119778	ATAD2B	artery_aorta	gtex	protein_coding	2	23971534	24149984	ElasticNet	0.0357145	0.132702	8.63	0.687	1	2:24687042-2:26894985	Visceral omentum adipose
ENSG00000188827	SLX4	brain_cerebellar_hemisphere	gtex	protein_coding	16	3631182	3661599	ElasticNet	0.141626	8.83793e-05	-5.14	0.612	1	16:4001270-16:5118345	Visceral omentum adipose
ENSG00000179195	ZNF664	adipose_visceral_omentum	gtex	protein_coding	12	124456392	124499986	ElasticNet	0.0150332	0.000168874	4.34	0.591	1	12:122007651-12:124977980	Visceral omentum adipose
ENSG00000213619	NDUFS3	brain_cerebellar_hemisphere	gtex	protein_coding	11	47586888	47606114	ElasticNet	0.117377	0.000572727	7.48	0.56	1	11:47006176-11:49865965	Visceral omentum adipose
ENSG00000157884	CIB4	pancreas	gtex	protein_coding	2	26804070	26864236	ElasticNet	0.13207	2.172e-08	4.35	0.518	1	2:26894985-2:28598777	Visceral omentum adipose
ENSG00000213277	MARCKSL1P1	lung	gtex	pseudogene	10	104935311	104935851	ElasticNet	0.169423	3.9712e-14	5.26	0.514	1	10:104380410-10:106695048	Visceral omentum adipose
ENSG00000132970	WASF3	brain_cerebellum	gtex	protein_coding	13	27131840	27263085	ElasticNet	0.254993	6.28775e-08	-4.27	0.5	1	13:27284362-13:29257379	Visceral omentum adipose
ENSG00000234906	APOC2	skin_not_sun_exposed_suprapubic	gtex	protein_coding	19	45445495	45452822	ElasticNet	0.0607205	0.0247199	6.71	1	1	19:46102697-19:47150082	Blood
ENSG00000148943	LIN7C	blood	ntr	protein_coding	11	27515733	27528327	lasso	0.00673443	0.00218377	-6.87	1	1	11:27020461-11:28481593	Blood
ENSG00000130508	PXDN	whole_blood	gtex	protein_coding	2	1635659	1748624	ElasticNet	0.0768099	0.00293124	8.49	1	1	2:10181-2:1781022	Blood
ENSG00000166562	SEC11C	skin_sun_exposed_lower_leg	gtex	protein_coding	18	56806709	56826068	ElasticNet	0.166523	3.63452e-10	-10.5	1	1	18:57630483-18:59020751	Blood
ENSG00000189045	ANKDD1B	nerve_tibial	gtex	protein_coding	5	74907284	74967671	ElasticNet	0.172085	2.97501e-14	6.41	0.996	1	5:73759326-5:75798866	Blood
ENSG00000163431	LMOD1	adipose_subcutaneous	gtex	protein_coding	1	201865580	201915715	ElasticNet	0.176638	2.02461e-13	-5.42	0.996	1	1:201590209-1:203334734	Blood
ENSG00000242041	RP11-70F11.2	skin_sun_exposed_lower_leg	gtex	pseudogene	12	50256956	50257286	ElasticNet	0.0580083	5.58318e-06	6.25	0.986	1	12:49001866-12:51776494	Blood
ENSG00000105726	ATP13A1	whole_blood	gtex	protein_coding	19	19756007	19774502	ElasticNet	0.0456278	0.000488751	-5.1	0.966	1	19:18409862-19:19877471	Blood
ENSG00000188827	SLX4	brain_cerebellum	gtex	protein_coding	16	3631182	3661599	ElasticNet	0.244707	1.38971e-07	-4.87	0.937	1	16:2765248-16:4000969	Blood
ENSG00000170092	AC018720.10	whole_blood	gtex	pseudogene	7	44040488	44049721	ElasticNet	0.151504	1.98838e-12	4.99	0.934	1	7:73334602-7:76458564	Blood
ENSG00000130304	SLC27A1	brain_spinal_cord_cervical_c-1	gtex	protein_coding	19	17579578	17616977	ElasticNet	0.345136	6.65381e-06	5.26	0.904	1	19:18409862-19:19877471	Blood
ENSG00000119778	ATAD2B	artery_aorta	gtex	protein_coding	2	23971534	24149984	ElasticNet	0.0357145	0.132702	8.63	0.873	1	2:24687042-2:26894985	Blood
C18orf8	C18orf8	brain_dorsolateral_prefrontal_cortex	cmc	NA	18	21083433	21111771	lasso	0.402165	1.92628e-52	-5.78	0.858	1	18:20649472-18:22996651	Blood
LOC730102	LOC730102	brain_dorsolateral_prefrontal_cortex	cmc	NA	1	177975274	178007142	lasso	0.121401	1.442e-14	-4.89	0.85	1	1:177433460-1:178944309	Blood
ENSG00000112530	PACRG	colon_sigmoid	gtex	protein_coding	6	163148164	163736524	ElasticNet	0.338013	2.20214e-17	-4.62	0.842	1	6:162931203-6:164383521	Blood
ENSG00000188827	SLX4	brain_cerebellar_hemisphere	gtex	protein_coding	16	3631182	3661599	ElasticNet	0.141626	8.83793e-05	-5.14	0.839	1	16:4001270-16:5118345	Blood
ENSG00000173809	TDRD12	spleen	gtex	protein_coding	19	33210659	33320483	ElasticNet	0.0913424	0.00313733	5.39	0.837	1	19:34262952-19:36469295	Blood
ENSG00000164163	ABCE1	uterus	gtex	protein_coding	4	146019084	146050331	ElasticNet	0.116453	0.204745	4.61	0.831	1	4:143443265-4:146177967	Blood
ENSG00000197471	SPN	stomach	gtex	protein_coding	16	29674300	29682187	ElasticNet	0.0344855	0.0761665	-9.16	0.735	1	16:27445755-16:29036613	Blood
ENSG00000137558	PI15	brain_caudate_basal_ganglia	gtex	protein_coding	8	75736772	75767264	ElasticNet	0.0986496	0.0225996	4.65	0.718	1	8:76456542-8:79132861	Blood
ENSG00000213619	NDUFS3	brain_cerebellar_hemisphere	gtex	protein_coding	11	47586888	47606114	ElasticNet	0.117377	0.000572727	7.48	0.612	1	11:47006176-11:49865965	Blood
ENSG00000138107	ACTR1A	blood	ntr	protein_coding	10	104238985	104262509	enet	0.0283022	1.41855e-09	5.43	0.569	1	10:104380410-10:106695048	Blood
ENSG00000234906	APOC2	skin_not_sun_exposed_suprapubic	gtex	protein_coding	19	45445495	45452822	ElasticNet	0.0607205	0.0247199	6.71	1	1	19:46102697-19:47150082	Whole blood
ENSG00000130508	PXDN	whole_blood	gtex	protein_coding	2	1635659	1748624	ElasticNet	0.0768099	0.00293124	8.49	1	1	2:10181-2:1781022	Whole blood
ENSG00000166562	SEC11C	skin_sun_exposed_lower_leg	gtex	protein_coding	18	56806709	56826068	ElasticNet	0.166523	3.63452e-10	-10.5	1	1	18:57630483-18:59020751	Whole blood
ENSG00000189045	ANKDD1B	nerve_tibial	gtex	protein_coding	5	74907284	74967671	ElasticNet	0.172085	2.97501e-14	6.41	0.996	1	5:73759326-5:75798866	Whole blood
ENSG00000163431	LMOD1	adipose_subcutaneous	gtex	protein_coding	1	201865580	201915715	ElasticNet	0.176638	2.02461e-13	-5.42	0.996	1	1:201590209-1:203334734	Whole blood
ENSG00000242041	RP11-70F11.2	skin_sun_exposed_lower_leg	gtex	pseudogene	12	50256956	50257286	ElasticNet	0.0580083	5.58318e-06	6.25	0.986	1	12:49001866-12:51776494	Whole blood
ENSG00000105726	ATP13A1	whole_blood	gtex	protein_coding	19	19756007	19774502	ElasticNet	0.0456278	0.000488751	-5.1	0.962	1	19:18409862-19:19877471	Whole blood
ENSG00000240036	RP11-587D21.1	heart_left_ventricle	gtex	pseudogene	11	27603227	27603602	ElasticNet	0.0446583	0.0304788	-3.8	0.941	1	11:27020461-11:28481593	Whole blood
ENSG00000188827	SLX4	brain_cerebellum	gtex	protein_coding	16	3631182	3661599	ElasticNet	0.244707	1.38971e-07	-4.87	0.935	1	16:2765248-16:4000969	Whole blood
ENSG00000130304	SLC27A1	brain_spinal_cord_cervical_c-1	gtex	protein_coding	19	17579578	17616977	ElasticNet	0.345136	6.65381e-06	5.26	0.901	1	19:18409862-19:19877471	Whole blood
ENSG00000119778	ATAD2B	artery_aorta	gtex	protein_coding	2	23971534	24149984	ElasticNet	0.0357145	0.132702	8.63	0.873	1	2:24687042-2:26894985	Whole blood
ENSG00000170092	AC018720.10	whole_blood	gtex	pseudogene	7	44040488	44049721	ElasticNet	0.151504	1.98838e-12	4.99	0.861	1	7:73334602-7:76458564	Whole blood
ENSG00000243147	MRPL33	ovary	gtex	protein_coding	2	27994584	28210954	ElasticNet	0.133935	0.0417349	-4.48	0.852	1	2:26894985-2:28598777	Whole blood
LOC730102	LOC730102	brain_dorsolateral_prefrontal_cortex	cmc	NA	1	177975274	178007142	lasso	0.121401	1.442e-14	-4.89	0.85	1	1:177433460-1:178944309	Whole blood
ENSG00000112530	PACRG	colon_sigmoid	gtex	protein_coding	6	163148164	163736524	ElasticNet	0.338013	2.20214e-17	-4.62	0.842	1	6:162931203-6:164383521	Whole blood
ENSG00000188827	SLX4	brain_cerebellar_hemisphere	gtex	protein_coding	16	3631182	3661599	ElasticNet	0.141626	8.83793e-05	-5.14	0.84	1	16:4001270-16:5118345	Whole blood
ENSG00000173809	TDRD12	spleen	gtex	protein_coding	19	33210659	33320483	ElasticNet	0.0913424	0.00313733	5.39	0.837	1	19:34262952-19:36469295	Whole blood
ENSG00000164163	ABCE1	uterus	gtex	protein_coding	4	146019084	146050331	ElasticNet	0.116453	0.204745	4.61	0.831	1	4:143443265-4:146177967	Whole blood
C18orf8	C18orf8	brain_dorsolateral_prefrontal_cortex	cmc	NA	18	21083433	21111771	lasso	0.402165	1.92628e-52	-5.78	0.831	1	18:20649472-18:22996651	Whole blood
ENSG00000107872	FBXL15	brain_hippocampus	gtex	protein_coding	10	104178946	104182893	ElasticNet	0.0502969	0.0296136	-5.23	0.735	1	10:104380410-10:106695048	Whole blood
ENSG00000137558	PI15	brain_caudate_basal_ganglia	gtex	protein_coding	8	75736772	75767264	ElasticNet	0.0986496	0.0225996	4.65	0.718	1	8:76456542-8:79132861	Whole blood
ENSG00000184110	EIF3C	whole_blood	gtex	protein_coding	16	28390900	28415200	ElasticNet	0.0108632	0.000447509	9.25	0.66	1	16:27445755-16:29036613	Whole blood
ENSG00000213619	NDUFS3	brain_cerebellar_hemisphere	gtex	protein_coding	11	47586888	47606114	ElasticNet	0.117377	0.000572727	7.48	0.616	1	11:47006176-11:49865965	Whole blood
ENSG00000157884	CIB4	pancreas	gtex	protein_coding	2	26804070	26864236	ElasticNet	0.13207	2.172e-08	4.35	0.595	1	2:26894985-2:28598777	Whole blood
