# Supplementary material for: Integrated Analysis of Summary Statistics to Identify Pleiotropic Genes and Pathways for the Comorbidity of Schizophrenia and Cardiometabolic Disease
Source: Front Psychiatry. 2020 Apr 17;11:256. doi: 10.3389/fpsyt.2020.00256 (PMC7212438; doi:10.3389/fpsyt.2020.00256)
Supplement: Supplementary file 4 [file Table_4.xlsx]

## Sheet: Summary_table
Supplemental Table S4. Causal genes identified for CAD
To reveal the genes expression and genes prioritization associated with CAD, we used left ventricle, atrial appendage, aorta artery, coronary artery, tibial artery, subcutaneous adipose, visceral omentum adipose, liver and whole blood from GTEx V7, and liver eQTL from Schadt et al. for Sherlock; left ventricle, atrial appendage, aorta artery, coronary artery, tibial artery, subcutaneous adipose, …
FUMA	Sherlock	SMR	UTMOST	FOCUS	DEPICT
RP11-145E5.5	TGFB1	RP11-378J18.8	SLC6A17	LPA	BCAR1
CELSR2	CCDC97	ICA1L	IL6R	RANBP9	ITIH4
PSRC1	PSRC1	NBEAL1	WDR47	RP1-81D8.3	PARP12
ICA1L	MRAS	MRAS	RET	EDNRA	BCL3
WDR12	ENSG00000272750	FAM117B	EPOR	ZNF440	P4HA2
CARF	LIPA	KIAA1462	NBEAL1	SGK1	SCARB1
NBEAL1	GGCX	PHACTR1	ADAMTS7	RP11-114H24.5	PPP2R3A
PHACTR1	SLC22A3	MORF4L1	AIDA	KIAA1462	FNDC3B
MORF4L1	ADAMTS7P3	ATP2B1	PSRC1	CEP164P1	MYH7B
PPAP2B	APOB	RP1-257A7.5	LIPA	FBXL15	TNS1
MIA3	ENSG00000257303	PSRC1	SRGAP3	SUSD2	DNM2
ADAMTS7	NT5C2	EIF2B2	ALDH2	KLHDC10	ITGB5
LIPA	MRPS6	LIPA	IREB2	GUCY1A3	REST
ZC3HC1	BSND	SWAP70	ELMOD2	TCF21	CETP
HDAC9	FAM177B	VAMP8	HECTD4	RP11-114H24.2	MAP3K1
TOMM40	FAM117B	ATP5G1	VAMP8	ZBTB7B	GGT5
APOE	IL6R	CELSR2	ICA1L	RP11-402L1.11	SPECC1L
APOC1	PHACTR1	SORT1	KCNN3	CARF	PLTP
LDLR	ENSG00000272379	IL6R	ZNF441	CELSR2	PCIF1
ATP2B1	MARCKSL1P1	FURIN	SWAP70	LOC100630918	TRPC4AP
CDKN2B	ADAMTS7	FES	NAA25	ZNF653	PROCR
COL4A2	PDGFD	NT5C2	GGCX	ADAMTS7	SMAD7
FAM177B	TWIST1	GGCX	TBX15	RET	FLT1
MAT2A	MFGE8		PPP1CC	GGCX	HBP1
GGCX	HAPLN3		PHACTR1	ZEB2	SH3PXD2A
VAMP8	NBEAL1		NT5C2	LINC00310	TSPAN14
VAMP5	ENSG00000258302		CARF	FAM117B	RAI1
NOS3	ESYT3		MRAS	IL6R	RAB5C
LPA	KIAA1462		ATP8B2	SWAP70	ABI3
SMAD3	BROX		SH2B3	RP1-257A7.5	SH2B3
RP11-342M21.2	CARF		IFNA8	SLC22A1	ALDH2
SLC22A2	ENSG00000203288		RASSF4	IDH3A	VEGFA
C9orf53	POC1B		TRIM46	AIDA	NPHP3
CDKN2A	FAM192A		HAUS6	SLC2A11	PCCB
SPECC1L	ENSG00000227954		KIAA1462	POC1B	PRKAR2A
SPECC1L-ADORA2A	ARRB2		FAM177B	VAMP8	USP4
RP11-145E5.5	PSMA5		DMRTA1	RP11-160C18.2	FN1
ADAMTS7	CELSR2		MRPS25	MIF	STAG1
MORF4L1	SIRT2		ACAT2	C2orf43	VAMP8
VAMP8	IFNGR2		SMARCA4	TBX2	NEK9
VAMP5	VAMP8		CA7	LIPA	PLCG1
	SORT1		UBE2Z	ALDH2	CDKN1A
	ZNF318		SLC50A1	RP11-114H24.2	PALLD
	MIA3		TCF21	RET	SLC44A2
	ENSG00000260244		ACAD10	VAMP8	LDLR
	ICA1L		GAMT	IL6R	NECTIN2
	PDCD11		S100A1	RP11-114H24.5	PEMT
	SMARCA4		ICAM1	TGOLN2	SBF2
	TCF21		RGL3		NAV1
	IP6K2		BCAR1		COL4A2
	UMPS		CABP7		HNF1A
	GUCY1A3		TUBG1		RAC1
	KCNK5		FES		KDELR2
	ENSG00000233005		YIPF2		KLF4
	MORF4L1		LMOD1		RASGEF1B
	OSR1		ZNF414		ABHD2
	ATP2B1		WDR12		FURIN
	AIDA		SOD2		CDH13
	TBC1D7		TDRD10		SSH2
	DENND5A		ATP5G1		CCDC97
	FES		PRKAA2		CARM1
	REST		SLC22A3		AMT
	TDRD10		KANK2		WTAP
	LPA		BRAP		CDKN2B
	SUSD2		ADAR		SERPINH1
	STAT2		UTP11L		FZD7
	PSRC1		SREBF1		BACH1
	ADAMTS7P3		ECSIT		SKI
	PDGFD		FASTKD5		UBE2Z
	MRPS6		GPATCH4		IL6R
	MORF4L1		ANKRD13B		PLPP3
	CELSR2		MPV17		COL6A3
	SORT1		SRGAP3		LMOD1
			ELMOD2		C4orf3
			DCTN4		GUCY1A1
			KBTBD4		NOS3
			DMRTA1		ARHGAP42
			DHX15		HTRA1
			AIDA		WBP1L
			DYNC1LI1		RBPMS2
			VAMP8		SMAD3
			ATP8B2		GNGT2
			SMARCA4		ACAA2
			LRP1		AXL
			RGL3		BMP1
					VAMP5
					LAMB2
					RELA
					RAPH1
					MAP3K11
					TRIB1
					DAG1
					PHOSPHO1
					MSL2
					SLC22A1
					LPL
					HIC1
					ALS2CL
					R3HDM2
					FGD6
					ZNF609
					C1S
					FES
					FHL3
					INKA1
					KLHDC8B
					COL4A1
					C3orf62
					MRTFA
					IGF2R
					PCNX3
					SERPINA1
					KANK2
					ZNF335
					PHETA1
					NCOA6
					BMPR2
					ATXN2
					RGL3
					SIPA1
					AS3MT
					LINC02381
					HP

## Sheet: FUMA
Causal genes identified for CAD by FUMA
Model: the model of association analysis of GWAS data (e.g., an additive model and a recessive model )
Gene	Chr	Start	End	Type	posMapSNPs	posMapMaxCADD	minGwasP	IndSigSNPs	Model
RP11-145E5.5	9	21802635	22032985	protein_coding	4	17.08	8.15e-22	rs3731249;rs13298881;rs1412829	Additive
CELSR2	1	109792641	109818372	protein_coding	3	18.47	6.66e-19	rs7528419;rs4970834	Additive
PSRC1	1	109822178	109825808	protein_coding	3	18.47	6.66e-19	rs7528419;rs4970834	Additive
ICA1L	2	203640690	203736708	protein_coding	3	15.97	7.57e-18	rs115654617	Additive
WDR12	2	203739505	203879521	protein_coding	7	20.2	7.57e-18	rs115654617	Additive
CARF	2	203776937	203851786	protein_coding	3	17.48	1.09e-17	rs115654617	Additive
NBEAL1	2	203879602	204091101	protein_coding	5	14.36	1.18e-17	rs11890006;rs115654617	Additive
PHACTR1	6	12717893	13288645	protein_coding	8	19.72	2.22e-16	rs1412749;rs8180628;rs4711863;rs36049381	Additive
MORF4L1	15	79102829	79190475	protein_coding	5	15.2	2e-14	rs3743058;rs4468572;rs56227704;rs7403155;rs139196581	Additive
PPAP2B	1	56960419	57110974	protein_coding	3	17.37	9.84e-14	rs10888977;rs9970807	Additive
MIA3	1	222791428	222841354	protein_coding	3	15.11	1.38e-12	rs67180937;rs4618978	Additive
ADAMTS7	15	79051545	79103773	protein_coding	5	17.55	2.05e-12	rs3743058;rs71402967;rs4468572;rs56227704;rs7403155	Additive
LIPA	10	90973326	91174314	protein_coding	2	19.54	5.24e-12	rs1412444;rs2266008	Additive
ZC3HC1	7	129658126	129691291	protein_coding	1	28	5.34e-11	rs11556924	Additive
HDAC9	7	18126572	19042039	protein_coding	3	18.24	8.05e-11	rs2107595	Additive
TOMM40	19	45393826	45406946	protein_coding	3	25.1	8.17e-11	rs7256200;rs4420638;rs7412	Additive
APOE	19	45409011	45412650	protein_coding	2	25.1	8.17e-11	rs4420638;rs7256200;rs7412	Additive
APOC1	19	45417504	45422606	protein_coding	2	25.1	8.17e-11	rs4420638;rs7256200;rs7412	Additive
LDLR	19	11200038	11244492	protein_coding	1	13.85	8.45e-11	rs56289821	Additive
ATP2B1	12	89981828	90103077	protein_coding	3	19.8	1.27e-10	rs2681472	Additive
CDKN2B	9	22002902	22009362	protein_coding	1	17.08	3.75e-10	rs13298881	Additive
COL4A2	13	110958159	111165374	protein_coding	1	13.83	5.46e-10	rs11838776	Additive
FAM177B	1	222910549	222924147	protein_coding	1	15.79	5.56e-10	rs67180937	Additive
MAT2A	2	85766288	85772403	protein_coding	3	17.95	6.16e-10	rs1446669;rs7568458	Additive
GGCX	2	85771846	85788670	protein_coding	2	17.95	6.16e-10	rs7568458;rs1446669	Additive
VAMP8	2	85788685	85809154	protein_coding	3	18.89	9.3e-10	rs1446669;rs7568458	Additive
VAMP5	2	85811531	85820535	protein_coding	2	18.89	9.3e-10	rs7568458;rs1446669	Additive
NOS3	7	150688083	150711676	protein_coding	1	12.89	1.69e-09	rs3918226	Additive
LPA	6	160952515	161087407	protein_coding	2	16.7	4.66e-09	rs186696265;rs9295128;rs117733303;rs4708876	Additive
SMAD3	15	67356101	67487533	protein_coding	2	22.6	5.72e-09	rs56062135	Additive
RP11-342M21.2	15	67435072	67439277	protein_coding	2	22.6	5.72e-09	rs56062135	Additive
SLC22A2	6	160592093	160698670	protein_coding	1	14.96	8.25e-09	rs79390162	Additive
C9orf53	9	21967137	21967738	protein_coding	2	15.56	1.44e-08	rs3731249	Additive
CDKN2A	9	21967751	21995300	protein_coding	2	15.56	1.44e-08	rs3731249	Additive
SPECC1L	22	24666786	24813708	protein_coding	1	14.87	2.46e-08	rs180803	Additive
SPECC1L-ADORA2A	22	24666866	24838324	protein_coding	1	14.87	2.46e-08	rs180803	Additive
RP11-145E5.5	9	21802635	22032985	protein_coding	1	12.84	1.61e-10	rs523096;rs504318	Recessive
ADAMTS7	15	79051545	79103773	protein_coding	5	17.55	7.24e-09	rs2869862;rs28505515	Recessive
MORF4L1	15	79102829	79190475	protein_coding	4	15.2	7.24e-09	rs2869862;rs28505515	Recessive
VAMP8	2	85788685	85809154	protein_coding	1	18.89	3.01e-08	rs1009	Recessive
VAMP5	2	85811531	85820535	protein_coding	1	18.89	3.01e-08	rs1009	Recessive

## Sheet: Sherlock
Causal genes identified for CAD by Sherlock
Gene	Selected eQTL data	Tissue type	Log Bayes Factor (LBF)	P-value for this Gene	Model
TGFB1	GTEx V7	Left ventricle	7.55777	2.12089e-06	Additive
CCDC97	GTEx V7	Left ventricle	7.4648	2.12089e-06	Additive
PSRC1	GTEx V7	Left ventricle	7.37194	2.12089e-06	Additive
MRAS	GTEx V7	Left ventricle	7.27334	2.12089e-06	Additive
ENSG00000272750	GTEx V7	Left ventricle	7.06233	2.12089e-06	Additive
LIPA	GTEx V7	Left ventricle	7.04082	2.12089e-06	Additive
GGCX	GTEx V7	Left ventricle	6.83203	2.12089e-06	Additive
SLC22A3	GTEx V7	Left ventricle	6.38925	2.12089e-06	Additive
ADAMTS7P3	GTEx V7	Left ventricle	6.23067	2.12089e-06	Additive
APOB	GTEx V7	Left ventricle	5.2797	4.24178e-06	Additive
ENSG00000257303	GTEx V7	Left ventricle	5.0795	4.24178e-06	Additive
BROX	GTEx V7	Atrial appendage	7.06947	1.90042e-06	Additive
IL6R	GTEx V7	Atrial appendage	6.99276	1.90042e-06	Additive
ENSG00000272750	GTEx V7	Atrial appendage	6.79551	1.90042e-06	Additive
CARF	GTEx V7	Atrial appendage	6.37979	1.90042e-06	Additive
MRAS	GTEx V7	Atrial appendage	6.24817	1.90042e-06	Additive
ENSG00000203288	GTEx V7	Atrial appendage	5.89323	3.80084e-06	Additive
ADAMTS7P3	GTEx V7	Atrial appendage	5.86136	3.80084e-06	Additive
POC1B	GTEx V7	Atrial appendage	5.84642	3.80084e-06	Additive
FAM192A	GTEx V7	Atrial appendage	5.7432	7.60167e-06	Additive
FAM117B	GTEx V7	Aorta artery	7.59789	1.65948e-06	Additive
PHACTR1	GTEx V7	Aorta artery	7.51701	1.65948e-06	Additive
MRPS6	GTEx V7	Aorta artery	7.50886	1.65948e-06	Additive
LIPA	GTEx V7	Aorta artery	7.49193	1.65948e-06	Additive
ENSG00000272379	GTEx V7	Aorta artery	7.45517	1.65948e-06	Additive
MARCKSL1P1	GTEx V7	Aorta artery	7.42671	1.65948e-06	Additive
ADAMTS7	GTEx V7	Aorta artery	7.39865	1.65948e-06	Additive
PDGFD	GTEx V7	Aorta artery	7.34895	1.65948e-06	Additive
TWIST1	GTEx V7	Aorta artery	7.26384	1.65948e-06	Additive
MFGE8	GTEx V7	Aorta artery	7.23266	1.65948e-06	Additive
HAPLN3	GTEx V7	Aorta artery	7.2104	1.65948e-06	Additive
NBEAL1	GTEx V7	Aorta artery	7.08328	1.65948e-06	Additive
ENSG00000272750	GTEx V7	Aorta artery	6.54919	1.65948e-06	Additive
GGCX	GTEx V7	Aorta artery	6.39508	1.65948e-06	Additive
ADAMTS7P3	GTEx V7	Aorta artery	6.19208	1.65948e-06	Additive
ENSG00000258302	GTEx V7	Aorta artery	6.14338	1.65948e-06	Additive
ESYT3	GTEx V7	Aorta artery	5.94918	3.31895e-06	Additive
KIAA1462	GTEx V7	Aorta artery	5.89669	3.31895e-06	Additive
ENSG00000257303	GTEx V7	Aorta artery	5.15975	6.6379e-06	Additive
ENSG00000272750	GTEx V7	Coronary artery	7.58667	3.39328e-06	Additive
NBEAL1	GTEx V7	Coronary artery	7.57455	3.39328e-06	Additive
ADAMTS7	GTEx V7	Coronary artery	7.48238	3.39328e-06	Additive
ENSG00000272379	GTEx V7	Coronary artery	7.41307	3.39328e-06	Additive
PHACTR1	GTEx V7	Coronary artery	7.3564	3.39328e-06	Additive
MRAS	GTEx V7	Coronary artery	7.29911	3.39328e-06	Additive
MARCKSL1P1	GTEx V7	Coronary artery	7.17005	3.39328e-06	Additive
ENSG00000227954	GTEx V7	Coronary artery	5.34285	3.39328e-06	Additive
ENSG00000257303	GTEx V7	Coronary artery	5.20576	3.39328e-06	Additive
HAPLN3	GTEx V7	Tibial artery	7.58275	1.28717e-06	Additive
MORF4L1	GTEx V7	Tibial artery	7.50958	1.28717e-06	Additive
OSR1	GTEx V7	Tibial artery	7.45996	1.28717e-06	Additive
MFGE8	GTEx V7	Tibial artery	7.45416	1.28717e-06	Additive
ENSG00000272379	GTEx V7	Tibial artery	7.35537	1.28717e-06	Additive
ICA1L	GTEx V7	Tibial artery	7.29027	1.28717e-06	Additive
PHACTR1	GTEx V7	Tibial artery	7.28254	1.28717e-06	Additive
MRPS6	GTEx V7	Tibial artery	7.23141	1.28717e-06	Additive
MIA3	GTEx V7	Tibial artery	7.09878	1.28717e-06	Additive
ATP2B1	GTEx V7	Tibial artery	7.01768	1.28717e-06	Additive
ADAMTS7	GTEx V7	Tibial artery	6.82634	1.28717e-06	Additive
AIDA	GTEx V7	Tibial artery	6.78355	1.28717e-06	Additive
IL6R	GTEx V7	Tibial artery	6.69891	1.28717e-06	Additive
ENSG00000272750	GTEx V7	Tibial artery	6.68056	1.28717e-06	Additive
GUCY1A3	GTEx V7	Tibial artery	6.60987	1.28717e-06	Additive
SLC22A3	GTEx V7	Tibial artery	6.5553	1.28717e-06	Additive
TCF21	GTEx V7	Tibial artery	6.54477	1.28717e-06	Additive
ENSG00000260244	GTEx V7	Tibial artery	6.52031	1.28717e-06	Additive
GGCX	GTEx V7	Tibial artery	6.48377	1.28717e-06	Additive
NBEAL1	GTEx V7	Tibial artery	6.42822	1.28717e-06	Additive
TBC1D7	GTEx V7	Tibial artery	6.38686	1.28717e-06	Additive
CARF	GTEx V7	Tibial artery	6.32325	1.28717e-06	Additive
ADAMTS7P3	GTEx V7	Tibial artery	6.27452	1.28717e-06	Additive
POC1B	GTEx V7	Tibial artery	6.22309	1.28717e-06	Additive
ENSG00000258302	GTEx V7	Tibial artery	6.22213	1.28717e-06	Additive
NT5C2	GTEx V7	Tibial artery	6.20214	1.28717e-06	Additive
KIAA1462	GTEx V7	Tibial artery	6.16212	1.28717e-06	Additive
DENND5A	GTEx V7	Tibial artery	6.01668	1.28717e-06	Additive
MRAS	GTEx V7	Tibial artery	5.86803	1.28717e-06	Additive
FES	GTEx V7	Tibial artery	5.32697	5.14867e-06	Additive
ENSG00000257303	GTEx V7	Tibial artery	5.31249	5.14867e-06	Additive
NBEAL1	GTEx V7	Subcutaneous adipose	7.57158	1.29333e-06	Additive
TGFB1	GTEx V7	Subcutaneous adipose	7.56503	1.29333e-06	Additive
GGCX	GTEx V7	Subcutaneous adipose	7.45082	1.29333e-06	Additive
CCDC97	GTEx V7	Subcutaneous adipose	7.43889	1.29333e-06	Additive
LIPA	GTEx V7	Subcutaneous adipose	7.41839	1.29333e-06	Additive
MIA3	GTEx V7	Subcutaneous adipose	7.23504	1.29333e-06	Additive
MARCKSL1P1	GTEx V7	Subcutaneous adipose	7.21538	1.29333e-06	Additive
ENSG00000260244	GTEx V7	Subcutaneous adipose	7.19826	1.29333e-06	Additive
ICA1L	GTEx V7	Subcutaneous adipose	7.19233	1.29333e-06	Additive
PDCD11	GTEx V7	Subcutaneous adipose	7.11982	1.29333e-06	Additive
SMARCA4	GTEx V7	Subcutaneous adipose	6.83322	1.29333e-06	Additive
MRAS	GTEx V7	Subcutaneous adipose	6.72274	2.58665e-06	Additive
TCF21	GTEx V7	Subcutaneous adipose	6.69251	2.58665e-06	Additive
ENSG00000272750	GTEx V7	Subcutaneous adipose	6.64423	2.58665e-06	Additive
IP6K2	GTEx V7	Subcutaneous adipose	6.61815	2.58665e-06	Additive
UMPS	GTEx V7	Subcutaneous adipose	6.45802	5.17331e-06	Additive
CARF	GTEx V7	Subcutaneous adipose	6.3759	5.17331e-06	Additive
SLC22A3	GTEx V7	Subcutaneous adipose	6.16603	5.17331e-06	Additive
GUCY1A3	GTEx V7	Subcutaneous adipose	6.13321	5.17331e-06	Additive
KCNK5	GTEx V7	Subcutaneous adipose	5.98583	5.17331e-06	Additive
POC1B	GTEx V7	Subcutaneous adipose	5.93573	5.17331e-06	Additive
ENSG00000233005	GTEx V7	Subcutaneous adipose	5.75797	5.17331e-06	Additive
TGFB1	GTEx V7	Visceral omentum adipose	7.57145	1.72117e-06	Additive
CCDC97	GTEx V7	Visceral omentum adipose	7.53948	1.72117e-06	Additive
MARCKSL1P1	GTEx V7	Visceral omentum adipose	7.42157	1.72117e-06	Additive
NBEAL1	GTEx V7	Visceral omentum adipose	7.42144	1.72117e-06	Additive
GGCX	GTEx V7	Visceral omentum adipose	7.38418	1.72117e-06	Additive
REST	GTEx V7	Visceral omentum adipose	7.30272	1.72117e-06	Additive
SMARCA4	GTEx V7	Visceral omentum adipose	7.17511	1.72117e-06	Additive
SLC22A3	GTEx V7	Visceral omentum adipose	6.87999	1.72117e-06	Additive
LIPA	GTEx V7	Visceral omentum adipose	6.80261	1.72117e-06	Additive
ENSG00000272750	GTEx V7	Visceral omentum adipose	6.63765	3.44234e-06	Additive
ADAMTS7P3	GTEx V7	Visceral omentum adipose	6.50758	3.44234e-06	Additive
FAM192A	GTEx V7	Visceral omentum adipose	6.10573	3.44234e-06	Additive
TDRD10	GTEx V7	Visceral omentum adipose	5.65482	3.44234e-06	Additive
CELSR2	GTEx V7	Liver	7.60033	3.74392e-06	Additive
TGFB1	GTEx V7	Liver	7.57141	3.74392e-06	Additive
PSRC1	GTEx V7	Liver	7.4335	3.74392e-06	Additive
SORT1	GTEx V7	Liver	7.35941	3.74392e-06	Additive
LPA	GTEx V7	Liver	7.0892	3.74392e-06	Additive
SUSD2	GTEx V7	Liver	5.4946	3.74392e-06	Additive
STAT2	GTEx V7	Liver	5.36698	3.74392e-06	Additive
PSRC1	GTEx V7	Whole blood	7.5779	1.75871e-06	Additive
NT5C2	GTEx V7	Whole blood	7.48283	1.75871e-06	Additive
MRPS6	GTEx V7	Whole blood	7.10022	1.75871e-06	Additive
BSND	GTEx V7	Whole blood	7.09839	1.75871e-06	Additive
LIPA	GTEx V7	Whole blood	7.07388	1.75871e-06	Additive
FAM177B	GTEx V7	Whole blood	6.4875	3.51741e-06	Additive
GGCX	GTEx V7	Whole blood	6.2972	3.51741e-06	Additive
FAM117B	GTEx V7	Whole blood	6.17286	3.51741e-06	Additive
IL6R	GTEx V7	Whole blood	6.1466	3.51741e-06	Additive
ARRB2	Schadt et al.	Liver	9.49337	7.77061e-07	Additive
PSMA5	Schadt et al.	Liver	7.22745	7.77061e-07	Additive
CELSR2	Schadt et al.	Liver	6.87937	7.77061e-07	Additive
PSRC1	Schadt et al.	Liver	6.2175	7.77061e-07	Additive
LIPA	Schadt et al.	Liver	5.78517	7.77061e-07	Additive
SIRT2	Schadt et al.	Liver	5.47461	7.77061e-07	Additive
IFNGR2	Schadt et al.	Liver	5.2924	1.55412e-06	Additive
VAMP8	Schadt et al.	Liver	4.92695	3.10824e-06	Additive
SORT1	Schadt et al.	Liver	4.92134	3.10824e-06	Additive
ZNF318	Schadt et al.	Liver	4.86983	3.10824e-06	Additive
PSRC1	GTEx V7	Left ventricle	5.75612	4.25351e-06	Recessive
ADAMTS7P3	GTEx V7	Left ventricle	5.29776	4.25351e-06	Recessive
PDGFD	GTEx V7	Aorta artery	6.38148	3.32723e-06	Recessive
MRPS6	GTEx V7	Tibial artery	5.80419	1.29066e-06	Recessive
MORF4L1	GTEx V7	Tibial artery	5.74023	1.29066e-06	Recessive
ADAMTS7P3	GTEx V7	Visceral omentum adipose	5.80879	3.45185e-06	Recessive
CELSR2	GTEx V7	Liver	5.64627	3.75375e-06	Recessive
PSRC1	GTEx V7	Liver	5.47969	3.75375e-06	Recessive
SORT1	GTEx V7	Liver	5.40571	3.75375e-06	Recessive
PSRC1	GTEx V7	Whole blood	5.77028	7.05965e-06	Recessive

## Sheet: SMR
Causal genes identified for CAD by SMR
Gene	Probe_Chr	Probe_bp	topSNP	topSNP_chr	topSNP_bp	A1	A2	Freq	b_GWAS	se_GWAS	p_GWAS	b_eQTL	se_eQTL	p_eQTL	b_SMR	se_SMR	p_SMR	p_HEIDI	nsnp_HEIDI	Selected eQTL data	Tissue	Model
ATP5G1	17	46971680	rs1962412	17	46970259	C	T	0.719682	0.050328	0.0101632	7.35e-07	0.316653	0.0299582	4.11203e-26	0.158937	0.0354435	7.31721e-06	0.122526	20	GTEx V7	Left ventricle	Additive
RP11-378J18.8	1	222833531	rs12138316	1	222846882	A	G	0.742545	0.074026	0.0111137	2.72e-11	-0.782691	0.0766127	1.67793e-24	-0.0945788	0.0169507	2.41025e-08	0.079143	20	GTEx V7	Left ventricle	Additive
RP11-378J18.8	1	222833531	rs35700460	1	222811407	G	A	0.737575	0.078381	0.0110616	1.38e-12	-0.667966	0.0719957	1.72916e-20	-0.117343	0.0208375	1.78817e-08	0.181605	20	GTEx V7	Atrial appendage	Additive
MRAS	3	138095457	rs13324341	3	138070901	T	C	0.151093	0.074334	0.0126562	4.27e-09	1.03242	0.0690564	1.54838e-50	0.0719998	0.0131708	4.58716e-08	0.578204	20	GTEx V7	Aorta artery	Additive
RP11-378J18.8	1	222833531	rs2291834	1	222832295	C	T	0.738569	0.078045	0.0110453	1.6e-12	-0.724149	0.0631691	2.00851e-30	-0.107775	0.0179174	1.79803e-09	0.511689	20	GTEx V7	Aorta artery	Additive
FAM117B	2	203567190	rs140201293	2	204015972	C	T	0.121272	0.13097	0.0158412	1.11e-16	-0.432576	0.0717795	1.67594e-09	-0.302768	0.0621699	1.11598e-06	0.502667	4	GTEx V7	Aorta artery	Additive
NBEAL1	2	203985351	rs140201293	2	204015972	C	T	0.121272	0.13097	0.0158412	1.11e-16	-0.688123	0.0667448	6.36586e-25	-0.190329	0.0295089	1.1192e-10	0.388562	20	GTEx V7	Aorta artery	Additive
KIAA1462	10	30353076	rs11007869	10	30323410	T	C	0.416501	-0.055234	0.0098069	1.78e-08	-0.396998	0.0452052	1.60393e-18	0.139129	0.0293462	2.12705e-06	0.244378	20	GTEx V7	Aorta artery	Additive
PHACTR1	6	13003269	rs9349379	6	12903957	G	A	0.400596	0.131836	0.0096527	1.81e-42	-0.285752	0.0424517	1.68233e-11	-0.461365	0.076413	1.56249e-09	0.186981	11	GTEx V7	Aorta artery	Additive
NBEAL1	2	203985351	rs147100405	2	203720774	C	T	0.130219	0.131017	0.0155653	3.85e-17	-0.501528	0.0780979	1.34686e-10	-0.261236	0.0511669	3.29811e-07	0.347919	7	GTEx V7	Coronary artery	Additive
RP11-378J18.8	1	222833531	rs1133220	1	222834803	C	T	0.737575	0.076556	0.0110485	4.24e-12	-0.596993	0.0908084	4.89136e-11	-0.128236	0.0268884	1.84968e-06	0.71962	5	GTEx V7	Coronary artery	Additive
MORF4L1	15	79146652	rs7173743	15	79141784	C	T	0.465209	-0.075542	0.0093311	5.55e-16	0.139465	0.0242516	8.88455e-09	-0.541656	0.115533	2.75478e-06	0.668412	5	GTEx V7	Tibial artery	Additive
RP11-378J18.8	1	222833531	rs35626308	1	222816356	A	T	0.737575	0.077868	0.0110572	1.89e-12	-0.714963	0.052015	5.43241e-43	-0.108912	0.017377	3.66718e-10	0.605872	20	GTEx V7	Tibial artery	Additive
ATP2B1	12	90042218	rs2681492	12	90013089	C	T	0.146123	0.073464	0.0113179	8.53e-11	0.343294	0.0482041	1.06621e-12	0.213997	0.0446077	1.60807e-06	0.265308	10	GTEx V7	Tibial artery	Additive
RP1-257A7.5	6	13290486	rs9349379	6	12903957	G	A	0.400596	0.131836	0.0096527	1.81e-42	-0.334119	0.0315889	3.80561e-26	-0.394578	0.0471836	6.13451e-17	0.242216	20	GTEx V7	Tibial artery	Additive
MRAS	3	138095457	rs13324341	3	138070901	T	C	0.151093	0.074334	0.0126562	4.27e-09	0.474168	0.0410272	6.77188e-31	0.156767	0.0299402	1.6409e-07	0.228896	17	GTEx V7	Tibial artery	Additive
NBEAL1	2	203985351	rs72934513	2	203927587	C	T	0.130219	0.134555	0.0154979	3.88e-18	-0.709135	0.0485419	2.47087e-48	-0.189745	0.025423	8.4228e-14	0.220593	20	GTEx V7	Tibial artery	Additive
PHACTR1	6	13003269	rs9349379	6	12903957	G	A	0.400596	0.131836	0.0096527	1.81e-42	-0.351301	0.0330455	2.14237e-26	-0.375279	0.0447342	4.8995e-17	0.103726	20	GTEx V7	Tibial artery	Additive
RP11-378J18.8	1	222833531	rs4846384	1	222797614	G	C	0.730616	0.075118	0.0110453	1.04e-11	-0.62096	0.0543654	3.24791e-30	-0.120971	0.0207018	5.11178e-09	0.353174	20	GTEx V7	Subcutaneous adipose	Additive
ICA1L	2	203688699	rs72938351	2	204151503	G	A	0.114314	0.134319	0.0175347	1.85e-14	0.325616	0.0455724	8.99778e-13	0.412507	0.0789498	1.74218e-07	0.074356	16	GTEx V7	Subcutaneous adipose	Additive
NBEAL1	2	203985351	rs186399184	2	203728984	T	C	0.130219	0.133603	0.0154968	6.62e-18	-0.394445	0.04673	3.14825e-17	-0.338711	0.0561579	1.62538e-09	0.0533255	16	GTEx V7	Subcutaneous adipose	Additive
NBEAL1	2	203985351	rs140168762	2	203897946	G	A	0.130219	0.134731	0.0155153	3.83e-18	-0.318398	0.0563526	1.60354e-08	-0.423153	0.0893504	2.18108e-06	0.432632	3	GTEx V7	Visceral omentum adipose	Additive
RP11-378J18.8	1	222833531	rs28709375	1	222822999	G	A	0.737575	0.076762	0.0110551	3.82e-12	-0.722489	0.0570282	8.785e-37	-0.106247	0.0174489	1.13608e-09	0.343204	20	GTEx V7	Visceral omentum adipose	Additive
CELSR2	1	109805506	rs12740374	1	109817590	T	G	0.212724	-0.113549	0.011482	4.63e-23	0.939332	0.0944721	2.70659e-23	-0.120883	0.0172402	2.3546e-12	0.87883	8	GTEx V7	Liver	Additive
SORT1	1	109896382	rs12740374	1	109817590	T	G	0.212724	-0.113549	0.011482	4.63e-23	1.13398	0.0909463	1.10655e-35	-0.100133	0.0129235	9.3249e-15	0.359278	10	GTEx V7	Liver	Additive
PSRC1	1	109823993	rs12740374	1	109817590	T	G	0.212724	-0.113549	0.011482	4.63e-23	1.16657	0.103033	1.01809e-29	-0.0973358	0.0130683	9.4608e-14	0.269576	10	GTEx V7	Liver	Additive
LIPA	10	91073820	rs1412444	10	91002927	T	C	0.360835	0.066812	0.0096809	5.15e-12	0.48207	0.0369831	7.74799e-39	0.138594	0.022723	1.06548e-09	0.870862	8	GTEx V7	Whole blood	Additive
GGCX	2	85780537	rs1078004	2	85769711	G	C	0.494036	0.058363	0.0094343	6.16e-10	0.456251	0.0380332	3.72293e-33	0.127919	0.0232654	3.83635e-08	0.0678502	20	GTEx V7	Whole blood	Additive
SWAP70	11	9773129	rs360136	11	9773517	C	A	0.403579	-0.050491	0.0094093	8.05e-08	0.341756	0.0190787	9.34333e-72	-0.14774	0.028741	2.74178e-07	0.630772	20	Westra et al.	Peripheral blood	Additive
IL6R	1	154426999	rs4537545	1	154418879	T	C	0.373757	-0.048506	0.0094463	2.82e-07	-0.220059	0.0195394	2.01434e-29	0.220423	0.0471775	2.97985e-06	0.432818	16	Westra et al.	Peripheral blood	Additive
FURIN	15	91426358	rs17514846	15	91416550	A	C	0.461233	0.050925	0.0099514	3.1e-07	-0.219107	0.0192639	5.63592e-30	-0.23242	0.0498031	3.05955e-06	0.374778	7	Westra et al.	Peripheral blood	Additive
FES	15	91438855	rs2521501	15	91437388	T	A	0.319085	0.059874	0.0109844	5.01e-08	-0.457456	0.0196169	2.81283e-120	-0.130885	0.0246592	1.10987e-07	0.261591	8	Westra et al.	Peripheral blood	Additive
NT5C2	10	104847962	rs11191593	10	104939215	C	T	0.0874751	-0.075256	0.0141987	1.16e-07	0.530796	0.0334273	8.84387e-57	-0.14178	0.0282006	4.9683e-07	0.14709	7	Westra et al.	Peripheral blood	Additive
ATP5G1	17	46970230	rs1962412	17	46970259	T	C	0.280318	-0.050328	0.0101632	7.35e-07	-0.296889	0.0211887	1.32282e-44	0.169518	0.0363073	3.0271e-06	0.12354	20	Westra et al.	Peripheral blood	Additive
EIF2B2	14	75475974	rs175016	14	75459633	T	C	0.461233	-0.042887	0.0093702	4.72e-06	-0.622338	0.0174531	1.7833e-278	0.0689128	0.01518	5.63311e-06	0.115465	20	Westra et al.	Peripheral blood	Additive
VAMP8	2	85809068	rs1058588	2	85808871	T	C	0.431412	0.058173	0.0095267	1.02e-09	-0.762427	0.0166316	0	-0.0762998	0.0126056	1.42306e-09	0.104582	20	Westra et al.	Peripheral blood	Additive
PSRC1	1	109822552	rs7528419	1	109817192	G	A	0.212724	-0.11453	0.011482	1.97e-23	0.275865	0.0326625	3.0165e-17	-0.415167	0.0644102	1.15092e-10	0.994649	5	Lloyd-Jones et al.	Peripheral blood	Additive
EIF2B2	14	75475975	rs175040	14	75469555	G	A	0.461233	-0.04379	0.0093539	2.85e-06	-0.738286	0.0270009	1.30753e-164	0.0593131	0.0128541	3.94372e-06	0.857366	20	Lloyd-Jones et al.	Peripheral blood	Additive
PSRC1	1	109822331	rs7528419	1	109817192	G	A	0.212724	-0.11453	0.011482	1.97e-23	0.551161	0.0325813	3.40147e-64	-0.207798	0.0241843	8.52685e-18	0.769652	20	Lloyd-Jones et al.	Peripheral blood	Additive
LIPA	10	90973722	rs1412444	10	91002927	T	C	0.360835	0.066812	0.0096809	5.15e-12	1.0172	0.0286361	2.28151e-276	0.0656823	0.00969517	1.24628e-11	0.474015	20	Lloyd-Jones et al.	Peripheral blood	Additive
SWAP70	11	9773130	rs173396	11	9759918	G	A	0.405567	-0.051967	0.0094256	3.52e-08	0.491199	0.0278828	1.83853e-69	-0.105796	0.0201068	1.42714e-07	0.356326	20	Lloyd-Jones et al.	Peripheral blood	Additive
VAMP8	2	85809069	rs2366639	2	85809955	G	A	0.431412	0.058256	0.0095299	9.78e-10	-0.83195	0.0278726	9.23333e-196	-0.0700234	0.0116927	2.11567e-09	0.0645539	20	Lloyd-Jones et al.	Peripheral blood	Additive

## Sheet: UTMOST
Causal genes identified for CAD by UTMOST
Gene	Test_score	P_value	Model
SLC6A17	31.5877	1.04361e-14	Additive
IL6R	26.5143	1.71951e-12	Additive
WDR47	25.6556	3.31957e-12	Additive
RET	299.472	1.21598e-11	Additive
EPOR	24.8814	1.99111e-11	Additive
NBEAL1	403.005	1.99293e-11	Additive
ADAMTS7	172.507	2.18329e-11	Additive
AIDA	532.889	2.28114e-11	Additive
PSRC1	762.462	2.30858e-11	Additive
LIPA	473.456	2.33743e-11	Additive
SRGAP3	26.8268	3.45647e-11	Additive
ALDH2	22.4898	7.30627e-11	Additive
IREB2	22.8146	9.45833e-11	Additive
ELMOD2	24.1601	1.20574e-10	Additive
HECTD4	21.1418	1.8923e-10	Additive
VAMP8	21.0349	3.21265e-10	Additive
ICA1L	291.269	3.62528e-10	Additive
KCNN3	20.1263	5.2282e-10	Additive
ZNF441	19.6372	7.05432e-10	Additive
SWAP70	20.065	1.17604e-09	Additive
NAA25	18.3926	2.7453e-09	Additive
GGCX	17.7317	4.90858e-09	Additive
TBX15	19.5676	6.05814e-09	Additive
PPP1CC	18.4654	6.27974e-09	Additive
PHACTR1	17.9819	6.36309e-09	Additive
NT5C2	18.5634	6.7483e-09	Additive
CARF	16.9539	1.0999e-08	Additive
MRAS	17.9269	1.52857e-08	Additive
ATP8B2	17.4295	1.77124e-08	Additive
SH2B3	16.7961	2.83634e-08	Additive
IFNA8	16.1356	3.41333e-08	Additive
RASSF4	16.1733	4.31627e-08	Additive
TRIM46	15.8372	6.72769e-08	Additive
HAUS6	15.2106	7.91e-08	Additive
KIAA1462	15.9919	7.97139e-08	Additive
FAM177B	15.6297	8.654e-08	Additive
DMRTA1	129.784	8.77062e-08	Additive
MRPS25	15.4607	8.87351e-08	Additive
ACAT2	15.6499	9.92862e-08	Additive
SMARCA4	15.3064	1.12787e-07	Additive
CA7	15.9339	1.5589e-07	Additive
UBE2Z	14.9293	1.74793e-07	Additive
SLC50A1	14.4969	2.13038e-07	Additive
TCF21	14.3778	2.43127e-07	Additive
ACAD10	14.117	4.14783e-07	Additive
GAMT	15.5086	4.38414e-07	Additive
S100A1	13.6172	4.65746e-07	Additive
ICAM1	14.4073	4.78441e-07	Additive
RGL3	13.4107	4.89381e-07	Additive
BCAR1	14.0853	6.36367e-07	Additive
CABP7	14.565	6.47988e-07	Additive
TUBG1	13.9906	7.9008e-07	Additive
FES	12.9597	8.85432e-07	Additive
YIPF2	13.7576	1.06152e-06	Additive
LMOD1	12.7496	1.07205e-06	Additive
ZNF414	12.713	1.27286e-06	Additive
WDR12	13.6108	1.32454e-06	Additive
SOD2	13.3341	1.73567e-06	Additive
TDRD10	12.0932	1.81402e-06	Additive
ATP5G1	12.2608	1.87256e-06	Additive
PRKAA2	13.2311	1.89403e-06	Additive
SLC22A3	12.4585	1.91544e-06	Additive
KANK2	12.5387	1.96459e-06	Additive
BRAP	12.6417	2.12716e-06	Additive
ADAR	12.5235	2.26026e-06	Additive
UTP11L	12.1728	2.37966e-06	Additive
SREBF1	12.3635	2.4388e-06	Additive
ECSIT	12.5832	2.4496e-06	Additive
FASTKD5	27.5384	3.06644e-13	Recessive
GPATCH4	28.0984	3.93796e-13	Recessive
ANKRD13B	28.8259	4.92273e-13	Recessive
MPV17	28.9626	5.42233e-13	Recessive
SRGAP3	38.3449	2.91094e-11	Recessive
ELMOD2	40.4539	2.91133e-11	Recessive
DCTN4	24.8743	7.41118e-11	Recessive
KBTBD4	19.0281	4.63285e-09	Recessive
DMRTA1	16.8864	2.47066e-08	Recessive
DHX15	16.6216	4.89625e-08	Recessive
AIDA	15.0331	8.43076e-08	Recessive
DYNC1LI1	16.045	3.16085e-07	Recessive
VAMP8	14.0983	4.18044e-07	Recessive
ATP8B2	13.7843	7.17151e-07	Recessive
SMARCA4	13.4971	8.13454e-07	Recessive
LRP1	13.7824	1.03128e-06	Recessive
RGL3	12.7078	1.03731e-06	Recessive

## Sheet: FOCUS
Causal genes identified for CAD by FOCUS
ens_gene_id	mol_name	tissue	ref_name	type	chrom	tx_start	tx_stop	inference	cv.R2	cv.R2.pval	twas_z	pip	in_cred_set	region	prioritzing genes by tissue type	Model
ENSG00000224477	RP1-81D8.3	liver	gtex	lincRNA	6	161119320	161121664	ElasticNet	0.031764	0.0690611	-4.29	0.976	1	6:160580497-6:162169564	Left ventricle	Additive
ENSG00000198670	LPA	liver	gtex	protein_coding	6	160952515	161087407	ElasticNet	0.219685	3.88214e-05	8.28	0.975	1	6:160580497-6:162169564	Left ventricle	Additive
ENSG00000171295	ZNF440	thyroid	gtex	protein_coding	19	11925099	11946016	ElasticNet	0.0420559	0.000452229	6.82	0.925	1	19:9238393-19:11284028	Left ventricle	Additive
ENSG00000118515	SGK1	blood	yfs	protein_coding	6	134490384	134639250	bslmm	0.282266	3.91667e-93	4.66	0.907	1	6:132765669-6:134244243	Left ventricle	Additive
ENSG00000240972	MIF	heart_left_ventricle	gtex	protein_coding	22	24236191	24237414	ElasticNet	0.236205	5.74431e-11	2.48	0.843	1	22:23712647-22:24984204	Left ventricle	Additive
ENSG00000165757	KIAA1462	artery_aorta	gtex	protein_coding	10	30301729	30404423	ElasticNet	0.303805	6.63265e-15	4.61	0.832	1	10:29783692-10:30458838	Left ventricle	Additive
ENSG00000118961	C2orf43	heart_left_ventricle	gtex	protein_coding	2	20883788	21022882	ElasticNet	0.104286	5.60573e-05	4.47	0.732	1	2:21050490-2:23341383	Left ventricle	Additive
ENSG00000136378	ADAMTS7	heart_left_ventricle	gtex	protein_coding	15	79051545	79103773	ElasticNet	0.0487422	0.0158862	-4.65	0.714	1	15:78516053-15:80860978	Left ventricle	Additive
ENSG00000138380	CARF	testis	gtex	protein_coding	2	203776937	203851786	ElasticNet	0.244363	8.40164e-11	-8.25	0.685	1	2:202819086-2:205799241	Left ventricle	Additive
ENSG00000164116	GUCY1A3	artery_aorta	gtex	protein_coding	4	156587863	156653501	ElasticNet	0.195708	2.49542e-11	-4.25	0.511	1	4:155056126-4:157484948	Left ventricle	Additive
ENSG00000118526	TCF21	adrenal_gland	gtex	protein_coding	6	134210276	134216691	ElasticNet	0.259553	5.46235e-05	-6.64	1	1	6:132765669-6:134244243	Atrial appendage	Additive
ENSG00000010017	RANBP9	artery_aorta	gtex	protein_coding	6	13621730	13711796	ElasticNet	0.275003	3.02558e-14	-5.63	0.999	1	6:11790816-6:13209325	Atrial appendage	Additive
ENSG00000198670	LPA	liver	gtex	protein_coding	6	160952515	161087407	ElasticNet	0.219685	3.88214e-05	8.28	0.998	1	6:160580497-6:162169564	Atrial appendage	Additive
ENSG00000151617	EDNRA	esophagus_mucosa	gtex	protein_coding	4	148402069	148466106	ElasticNet	0.0867113	6.91996e-08	4.99	0.968	1	4:146178520-4:148521873	Atrial appendage	Additive
ENSG00000224477	RP1-81D8.3	liver	gtex	lincRNA	6	161119320	161121664	ElasticNet	0.031764	0.0690611	-4.29	0.963	1	6:160580497-6:162169564	Atrial appendage	Additive
ENSG00000228426	RP11-402L1.11	testis	gtex	lincRNA	10	44161116	44162453	ElasticNet	0.232094	4.95378e-10	-4.03	0.913	1	10:44730310-10:48759535	Atrial appendage	Additive
ENSG00000171295	ZNF440	thyroid	gtex	protein_coding	19	11925099	11946016	ElasticNet	0.0420559	0.000452229	6.82	0.891	1	19:9238393-19:11284028	Atrial appendage	Additive
ENSG00000107872	FBXL15	brain_hippocampus	gtex	protein_coding	10	104178946	104182893	ElasticNet	0.0502969	0.0296136	5.67	0.865	1	10:104380410-10:106695048	Atrial appendage	Additive
ENSG00000166411	IDH3A	heart_atrial_appendage	gtex	protein_coding	15	78423840	78464291	ElasticNet	0.325032	3.93674e-23	5.56	0.861	1	15:78516053-15:80860978	Atrial appendage	Additive
ENSG00000186063	AIDA	heart_atrial_appendage	gtex	protein_coding	1	222841355	222886552	ElasticNet	0.00126633	0.0514494	4.93	0.848	1	1:222230394-1:224938379	Atrial appendage	Additive
ENSG00000165757	KIAA1462	artery_aorta	gtex	protein_coding	10	30301729	30404423	ElasticNet	0.303805	6.63265e-15	4.61	0.832	1	10:29783692-10:30458838	Atrial appendage	Additive
ENSG00000143126	CELSR2	liver	gtex	protein_coding	1	109792641	109818372	ElasticNet	0.399494	3.4668e-16	-9.12	0.732	1	1:108409665-1:110303881	Atrial appendage	Additive
ENSG00000133460	SLC2A11	heart_atrial_appendage	gtex	protein_coding	22	24198890	24228496	ElasticNet	0.0989136	0.000366132	-4.51	0.725	1	22:23712647-22:24984204	Atrial appendage	Additive
ENSG00000115486	GGCX	brain_cerebellum	gtex	protein_coding	2	85771846	85788670	ElasticNet	0.474612	6.33783e-20	5.95	0.645	1	2:85140735-2:88038209	Atrial appendage	Additive
ENSG00000161914	ZNF653	brain_amygdala	gtex	protein_coding	19	11594242	11616738	ElasticNet	0.13783	0.0412102	6.37	0.6	1	19:9238393-19:11284028	Atrial appendage	Additive
ENSG00000164116	GUCY1A3	artery_aorta	gtex	protein_coding	4	156587863	156653501	ElasticNet	0.195708	2.49542e-11	-4.25	0.512	1	4:155056126-4:157484948	Atrial appendage	Additive
ENSG00000118526	TCF21	adrenal_gland	gtex	protein_coding	6	134210276	134216691	ElasticNet	0.259553	5.46235e-05	-6.64	1	1	6:132765669-6:134244243	Aorta artery	Additive
ENSG00000136378	ADAMTS7	artery_aorta	gtex	protein_coding	15	79051545	79103773	ElasticNet	0.154841	4.94572e-09	-7.85	0.998	1	15:78516053-15:80860978	Aorta artery	Additive
ENSG00000198670	LPA	liver	gtex	protein_coding	6	160952515	161087407	ElasticNet	0.219685	3.88214e-05	8.28	0.998	1	6:160580497-6:162169564	Aorta artery	Additive
ENSG00000165731	RET	brain_caudate_basal_ganglia	gtex	protein_coding	10	43572475	43625799	ElasticNet	0.0837555	0.0406967	6.48	0.972	1	10:43894771-10:44729906	Aorta artery	Additive
ENSG00000224477	RP1-81D8.3	liver	gtex	lincRNA	6	161119320	161121664	ElasticNet	0.031764	0.0690611	-4.29	0.968	1	6:160580497-6:162169564	Aorta artery	Additive
ENSG00000151617	EDNRA	esophagus_mucosa	gtex	protein_coding	4	148402069	148466106	ElasticNet	0.0867113	6.91996e-08	4.99	0.966	1	4:146178520-4:148521873	Aorta artery	Additive
ENSG00000115486	GGCX	artery_aorta	gtex	protein_coding	2	85771846	85788670	ElasticNet	0.236317	4.56579e-18	5.03	0.922	1	2:85140735-2:88038209	Aorta artery	Additive
ENSG00000171295	ZNF440	thyroid	gtex	protein_coding	19	11925099	11946016	ElasticNet	0.0420559	0.000452229	6.82	0.853	1	19:9238393-19:11284028	Aorta artery	Additive
ENSG00000165757	KIAA1462	artery_aorta	gtex	protein_coding	10	30301729	30404423	ElasticNet	0.303805	6.63265e-15	4.61	0.832	1	10:29783692-10:30458838	Aorta artery	Additive
ENSG00000169554	ZEB2	artery_aorta	gtex	protein_coding	2	145141648	145282147	ElasticNet	0.0286845	0.0942397	-4.58	0.815	1	2:144519653-2:146445570	Aorta artery	Additive
ENSG00000161914	ZNF653	brain_amygdala	gtex	protein_coding	19	11594242	11616738	ElasticNet	0.13783	0.0412102	6.37	0.622	1	19:9238393-19:11284028	Aorta artery	Additive
ENSG00000107872	FBXL15	brain_hippocampus	gtex	protein_coding	10	104178946	104182893	ElasticNet	0.0502969	0.0296136	5.67	0.552	1	10:104380410-10:106695048	Aorta artery	Additive
ENSG00000227456	LINC00310	adipose	metsim	lincRNA	21	35552978	35562220	enet	0.0331294	8.38433e-06	-4.49	0.53	1	21:35225465-21:36524373	Aorta artery	Additive
ENSG00000164116	GUCY1A3	artery_aorta	gtex	protein_coding	4	156587863	156653501	ElasticNet	0.195708	2.49542e-11	-4.25	0.511	1	4:155056126-4:157484948	Aorta artery	Additive
ENSG00000138439	FAM117B	artery_aorta	gtex	protein_coding	2	203499901	203634480	ElasticNet	0.0255139	0.00183319	-8.27	0.501	1	2:202819086-2:205799241	Aorta artery	Additive
ENSG00000198670	LPA	liver	gtex	protein_coding	6	160952515	161087407	ElasticNet	0.219685	3.88214e-05	8.28	1	1	6:160580497-6:162169564	Coronary artery	Additive
ENSG00000118526	TCF21	adrenal_gland	gtex	protein_coding	6	134210276	134216691	ElasticNet	0.259553	5.46235e-05	-6.64	1	1	6:132765669-6:134244243	Coronary artery	Additive
ENSG00000136378	ADAMTS7	artery_coronary	gtex	protein_coding	15	79051545	79103773	ElasticNet	0.0955434	0.0213697	-6.7	0.988	1	15:78516053-15:80860978	Coronary artery	Additive
ENSG00000224477	RP1-81D8.3	liver	gtex	lincRNA	6	161119320	161121664	ElasticNet	0.031764	0.0690611	-4.29	0.982	1	6:160580497-6:162169564	Coronary artery	Additive
ENSG00000151617	EDNRA	esophagus_mucosa	gtex	protein_coding	4	148402069	148466106	ElasticNet	0.0867113	6.91996e-08	4.99	0.967	1	4:146178520-4:148521873	Coronary artery	Additive
ENSG00000171295	ZNF440	thyroid	gtex	protein_coding	19	11925099	11946016	ElasticNet	0.0420559	0.000452229	6.82	0.896	1	19:9238393-19:11284028	Coronary artery	Additive
ENSG00000138380	CARF	testis	gtex	protein_coding	2	203776937	203851786	ElasticNet	0.244363	8.40164e-11	-8.25	0.881	1	2:202819086-2:205799241	Coronary artery	Additive
ENSG00000165757	KIAA1462	artery_aorta	gtex	protein_coding	10	30301729	30404423	ElasticNet	0.303805	6.63265e-15	4.61	0.832	1	10:29783692-10:30458838	Coronary artery	Additive
ENSG00000107872	FBXL15	brain_hippocampus	gtex	protein_coding	10	104178946	104182893	ElasticNet	0.0502969	0.0296136	5.67	0.782	1	10:104380410-10:106695048	Coronary artery	Additive
ENSG00000161914	ZNF653	brain_amygdala	gtex	protein_coding	19	11594242	11616738	ElasticNet	0.13783	0.0412102	6.37	0.598	1	19:9238393-19:11284028	Coronary artery	Additive
ENSG00000164116	GUCY1A3	artery_aorta	gtex	protein_coding	4	156587863	156653501	ElasticNet	0.195708	2.49542e-11	-4.25	0.511	1	4:155056126-4:157484948	Coronary artery	Additive
ENSG00000198670	LPA	liver	gtex	protein_coding	6	160952515	161087407	ElasticNet	0.219685	3.88214e-05	8.28	1	1	6:160580497-6:162169564	Tibial artery	Additive
ENSG00000161914	ZNF653	brain_amygdala	gtex	protein_coding	19	11594242	11616738	ElasticNet	0.13783	0.0412102	6.37	1	1	19:9238393-19:11284028	Tibial artery	Additive
ENSG00000165731	RET	brain_caudate_basal_ganglia	gtex	protein_coding	10	43572475	43625799	ElasticNet	0.0837555	0.0406967	6.48	0.999	1	10:43894771-10:44729906	Tibial artery	Additive
ENSG00000160712	IL6R	artery_tibial	gtex	protein_coding	1	154377669	154441926	ElasticNet	0.0564558	0.000296711	5.27	0.992	1	1:153180829-1:154770403	Tibial artery	Additive
ENSG00000224477	RP1-81D8.3	liver	gtex	lincRNA	6	161119320	161121664	ElasticNet	0.031764	0.0690611	-4.29	0.968	1	6:160580497-6:162169564	Tibial artery	Additive
ENSG00000151617	EDNRA	esophagus_mucosa	gtex	protein_coding	4	148402069	148466106	ElasticNet	0.0867113	6.91996e-08	4.99	0.967	1	4:146178520-4:148521873	Tibial artery	Additive
ENSG00000133789	SWAP70	artery_tibial	gtex	protein_coding	11	9685624	9774538	ElasticNet	0.0901356	0.000163287	4.81	0.912	1	11:9087317-11:10951904	Tibial artery	Additive
ENSG00000118515	SGK1	blood	yfs	protein_coding	6	134490384	134639250	bslmm	0.282266	3.91667e-93	4.66	0.907	1	6:132765669-6:134244243	Tibial artery	Additive
ENSG00000107872	FBXL15	brain_hippocampus	gtex	protein_coding	10	104178946	104182893	ElasticNet	0.0502969	0.0296136	5.67	0.775	1	10:104380410-10:106695048	Tibial artery	Additive
ENSG00000227456	LINC00310	adipose	metsim	lincRNA	21	35552978	35562220	enet	0.0331294	8.38433e-06	-4.49	0.731	1	21:35225465-21:36524373	Tibial artery	Additive
ENSG00000272379	RP1-257A7.5	artery_tibial	gtex	lincRNA	6	13290250	13290722	ElasticNet	0.228958	2.91906e-19	-12.9	0.626	1	6:11790816-6:13209325	Tibial artery	Additive
ENSG00000175003	SLC22A1	artery_tibial	gtex	protein_coding	6	160542821	160579750	ElasticNet	0.0203675	0.222654	-4.32	0.576	1	6:158218719-6:160580497	Tibial artery	Additive
ENSG00000198670	LPA	liver	gtex	protein_coding	6	160952515	161087407	ElasticNet	0.219685	3.88214e-05	8.28	1	1	6:160580497-6:162169564	Adipose	Additive
ENSG00000010017	RANBP9	artery_aorta	gtex	protein_coding	6	13621730	13711796	ElasticNet	0.275003	3.02558e-14	-5.63	0.999	1	6:11790816-6:13209325	Adipose	Additive
ENSG00000224477	RP1-81D8.3	liver	gtex	lincRNA	6	161119320	161121664	ElasticNet	0.031764	0.0690611	-4.29	0.989	1	6:160580497-6:162169564	Adipose	Additive
ENSG00000260776.1	RP11-114H24.2	adipose_visceral_omentum	gtex	pseudogene	15	78269162	78269162	ElasticNet	0.388406	3.8136e-26	6.14	0.988	1	15:78516053-15:80860978	Adipose	Additive
ENSG00000151617	EDNRA	esophagus_mucosa	gtex	protein_coding	4	148402069	148466106	ElasticNet	0.0867113	6.91996e-08	4.99	0.958	1	4:146178520-4:148521873	Adipose	Additive
ENSG00000118515	SGK1	blood	yfs	protein_coding	6	134490384	134639250	bslmm	0.282266	3.91667e-93	4.66	0.904	1	6:132765669-6:134244243	Adipose	Additive
ENSG00000115486	GGCX	adipose	metsim	protein_coding	2	85771846	85788670	lasso	0.0927282	9.60934e-14	4.96	0.89	1	2:85140735-2:88038209	Adipose	Additive
ENSG00000099994	SUSD2	adipose_subcutaneous	gtex	protein_coding	22	24577227	24585078	ElasticNet	0.222694	2.55104e-20	-4.33	0.84	1	22:23712647-22:24984204	Adipose	Additive
ENSG00000171295	ZNF440	thyroid	gtex	protein_coding	19	11925099	11946016	ElasticNet	0.0420559	0.000452229	6.82	0.798	1	19:9238393-19:11284028	Adipose	Additive
ENSG00000226937	CEP164P1	testis	gtex	pseudogene	10	45497670	45642669	ElasticNet	0.30589	6.25197e-14	-5.21	0.765	1	10:43894771-10:44729906	Adipose	Additive
ENSG00000107872	FBXL15	brain_hippocampus	gtex	protein_coding	10	104178946	104182893	ElasticNet	0.0502969	0.0296136	5.67	0.675	1	10:104380410-10:106695048	Adipose	Additive
ENSG00000161914	ZNF653	brain_amygdala	gtex	protein_coding	19	11594242	11616738	ElasticNet	0.13783	0.0412102	6.37	0.639	1	19:9238393-19:11284028	Adipose	Additive
ENSG00000128607	KLHDC10	adipose_subcutaneous	gtex	protein_coding	7	129710350	129775560	ElasticNet	0.0248874	0.116238	-4.31	0.577	1	7:128778386-7:130422414	Adipose	Additive
ENSG00000164116	GUCY1A3	artery_aorta	gtex	protein_coding	4	156587863	156653501	ElasticNet	0.195708	2.49542e-11	-4.25	0.511	1	4:155056126-4:157484948	Adipose	Additive
ENSG00000198670	LPA	liver	gtex	protein_coding	6	160952515	161087407	ElasticNet	0.219685	3.88214e-05	8.28	1	1	6:160580497-6:162169564	Subcutaneous adipose	Additive
ENSG00000010017	RANBP9	artery_aorta	gtex	protein_coding	6	13621730	13711796	ElasticNet	0.275003	3.02558e-14	-5.63	0.999	1	6:11790816-6:13209325	Subcutaneous adipose	Additive
ENSG00000224477	RP1-81D8.3	liver	gtex	lincRNA	6	161119320	161121664	ElasticNet	0.031764	0.0690611	-4.29	0.991	1	6:160580497-6:162169564	Subcutaneous adipose	Additive
ENSG00000151617	EDNRA	esophagus_mucosa	gtex	protein_coding	4	148402069	148466106	ElasticNet	0.0867113	6.91996e-08	4.99	0.963	1	4:146178520-4:148521873	Subcutaneous adipose	Additive
ENSG00000171295	ZNF440	thyroid	gtex	protein_coding	19	11925099	11946016	ElasticNet	0.0420559	0.000452229	6.82	0.927	1	19:9238393-19:11284028	Subcutaneous adipose	Additive
ENSG00000118515	SGK1	blood	yfs	protein_coding	6	134490384	134639250	bslmm	0.282266	3.91667e-93	4.66	0.904	1	6:132765669-6:134244243	Subcutaneous adipose	Additive
ENSG00000261143	RP11-114H24.5	adipose_subcutaneous	gtex	pseudogene	15	78268384	78285399	ElasticNet	0.0761268	0.000149335	-5.86	0.856	1	15:78516053-15:80860978	Subcutaneous adipose	Additive
ENSG00000165757	KIAA1462	artery_aorta	gtex	protein_coding	10	30301729	30404423	ElasticNet	0.303805	6.63265e-15	4.61	0.789	1	10:29783692-10:30458838	Subcutaneous adipose	Additive
ENSG00000226937	CEP164P1	testis	gtex	pseudogene	10	45497670	45642669	ElasticNet	0.30589	6.25197e-14	-5.21	0.762	1	10:43894771-10:44729906	Subcutaneous adipose	Additive
ENSG00000107872	FBXL15	brain_hippocampus	gtex	protein_coding	10	104178946	104182893	ElasticNet	0.0502969	0.0296136	5.67	0.674	1	10:104380410-10:106695048	Subcutaneous adipose	Additive
ENSG00000099994	SUSD2	adipose_subcutaneous	gtex	protein_coding	22	24577227	24585078	ElasticNet	0.222694	2.55104e-20	-4.33	0.603	1	22:23712647-22:24984204	Subcutaneous adipose	Additive
ENSG00000128607	KLHDC10	adipose_subcutaneous	gtex	protein_coding	7	129710350	129775560	ElasticNet	0.0248874	0.116238	-4.31	0.577	1	7:128778386-7:130422414	Subcutaneous adipose	Additive
ENSG00000164116	GUCY1A3	artery_aorta	gtex	protein_coding	4	156587863	156653501	ElasticNet	0.195708	2.49542e-11	-4.25	0.512	1	4:155056126-4:157484948	Subcutaneous adipose	Additive
ENSG00000118526	TCF21	adrenal_gland	gtex	protein_coding	6	134210276	134216691	ElasticNet	0.259553	5.46235e-05	-6.64	1	1	6:132765669-6:134244243	Visceral omentum adipose	Additive
ENSG00000010017	RANBP9	artery_aorta	gtex	protein_coding	6	13621730	13711796	ElasticNet	0.275003	3.02558e-14	-5.63	0.999	1	6:11790816-6:13209325	Visceral omentum adipose	Additive
ENSG00000260776.1	RP11-114H24.2	adipose_visceral_omentum	gtex	pseudogene	15	78269162	78269162	ElasticNet	0.388406	3.8136e-26	6.14	0.983	1	15:78516053-15:80860978	Visceral omentum adipose	Additive
ENSG00000224477	RP1-81D8.3	liver	gtex	lincRNA	6	161119320	161121664	ElasticNet	0.031764	0.0690611	-4.29	0.983	1	6:160580497-6:162169564	Visceral omentum adipose	Additive
ENSG00000198670	LPA	liver	gtex	protein_coding	6	160952515	161087407	ElasticNet	0.219685	3.88214e-05	8.28	0.969	1	6:160580497-6:162169564	Visceral omentum adipose	Additive
ENSG00000151617	EDNRA	esophagus_mucosa	gtex	protein_coding	4	148402069	148466106	ElasticNet	0.0867113	6.91996e-08	4.99	0.959	1	4:146178520-4:148521873	Visceral omentum adipose	Additive
ENSG00000160685	ZBTB7B	adipose_visceral_omentum	gtex	protein_coding	1	154975127	154990998	ElasticNet	0.0165563	0.198856	4.94	0.948	1	1:153180829-1:154770403	Visceral omentum adipose	Additive
ENSG00000228426	RP11-402L1.11	testis	gtex	lincRNA	10	44161116	44162453	ElasticNet	0.232094	4.95378e-10	-4.03	0.917	1	10:44730310-10:48759535	Visceral omentum adipose	Additive
ENSG00000107872	FBXL15	brain_hippocampus	gtex	protein_coding	10	104178946	104182893	ElasticNet	0.0502969	0.0296136	5.67	0.783	1	10:104380410-10:106695048	Visceral omentum adipose	Additive
ENSG00000171295	ZNF440	thyroid	gtex	protein_coding	19	11925099	11946016	ElasticNet	0.0420559	0.000452229	6.82	0.775	1	19:9238393-19:11284028	Visceral omentum adipose	Additive
ENSG00000226937	CEP164P1	testis	gtex	pseudogene	10	45497670	45642669	ElasticNet	0.30589	6.25197e-14	-5.21	0.764	1	10:43894771-10:44729906	Visceral omentum adipose	Additive
ENSG00000138380	CARF	testis	gtex	protein_coding	2	203776937	203851786	ElasticNet	0.244363	8.40164e-11	-8.25	0.758	1	2:202819086-2:205799241	Visceral omentum adipose	Additive
ENSG00000143126	CELSR2	liver	gtex	protein_coding	1	109792641	109818372	ElasticNet	0.399494	3.4668e-16	-9.12	0.732	1	1:108409665-1:110303881	Visceral omentum adipose	Additive
LOC100630918	LOC100630918	brain_dorsolateral_prefrontal_cortex	cmc	NA	2	85764589	85766009	lasso	0.0512542	6.88139e-07	-4.41	0.662	1	2:85140735-2:88038209	Visceral omentum adipose	Additive
ENSG00000161914	ZNF653	brain_amygdala	gtex	protein_coding	19	11594242	11616738	ElasticNet	0.13783	0.0412102	6.37	0.65	1	19:9238393-19:11284028	Visceral omentum adipose	Additive
ENSG00000164116	GUCY1A3	artery_aorta	gtex	protein_coding	4	156587863	156653501	ElasticNet	0.195708	2.49542e-11	-4.25	0.511	1	4:155056126-4:157484948	Visceral omentum adipose	Additive
ENSG00000198670	LPA	liver	gtex	protein_coding	6	160952515	161087407	ElasticNet	0.219685	3.88214e-05	8.28	1	1	6:160580497-6:162169564	Liver	Additive
ENSG00000118526	TCF21	adrenal_gland	gtex	protein_coding	6	134210276	134216691	ElasticNet	0.259553	5.46235e-05	-6.64	1	1	6:132765669-6:134244243	Liver	Additive
ENSG00000166411	IDH3A	heart_atrial_appendage	gtex	protein_coding	15	78423840	78464291	ElasticNet	0.325032	3.93674e-23	5.56	0.976	1	15:78516053-15:80860978	Liver	Additive
ENSG00000224477	RP1-81D8.3	liver	gtex	lincRNA	6	161119320	161121664	ElasticNet	0.031764	0.0690611	-4.29	0.972	1	6:160580497-6:162169564	Liver	Additive
ENSG00000151617	EDNRA	esophagus_mucosa	gtex	protein_coding	4	148402069	148466106	ElasticNet	0.0867113	6.91996e-08	4.99	0.967	1	4:146178520-4:148521873	Liver	Additive
ENSG00000121068	TBX2	brain_cortex	gtex	protein_coding	17	59477257	59486827	ElasticNet	0.166074	0.00272588	-4.8	0.919	1	17:57487512-17:59312755	Liver	Additive
ENSG00000228426	RP11-402L1.11	testis	gtex	lincRNA	10	44161116	44162453	ElasticNet	0.232094	4.95378e-10	-4.03	0.917	1	10:44730310-10:48759535	Liver	Additive
ENSG00000171295	ZNF440	thyroid	gtex	protein_coding	19	11925099	11946016	ElasticNet	0.0420559	0.000452229	6.82	0.896	1	19:9238393-19:11284028	Liver	Additive
ENSG00000107798	LIPA	liver	gtex	protein_coding	10	90973326	91174314	ElasticNet	0.12495	0.00109607	4.7	0.881	1	10:89127064-10:91013381	Liver	Additive
ENSG00000107872	FBXL15	brain_hippocampus	gtex	protein_coding	10	104178946	104182893	ElasticNet	0.0502969	0.0296136	5.67	0.783	1	10:104380410-10:106695048	Liver	Additive
ENSG00000143126	CELSR2	liver	gtex	protein_coding	1	109792641	109818372	ElasticNet	0.399494	3.4668e-16	-9.12	0.726	1	1:108409665-1:110303881	Liver	Additive
ENSG00000115486	GGCX	brain_cerebellum	gtex	protein_coding	2	85771846	85788670	ElasticNet	0.474612	6.33783e-20	5.95	0.645	1	2:85140735-2:88038209	Liver	Additive
ENSG00000161914	ZNF653	brain_amygdala	gtex	protein_coding	19	11594242	11616738	ElasticNet	0.13783	0.0412102	6.37	0.598	1	19:9238393-19:11284028	Liver	Additive
ENSG00000164116	GUCY1A3	artery_aorta	gtex	protein_coding	4	156587863	156653501	ElasticNet	0.195708	2.49542e-11	-4.25	0.511	1	4:155056126-4:157484948	Liver	Additive
ENSG00000198670	LPA	liver	gtex	protein_coding	6	160952515	161087407	ElasticNet	0.219685	3.88214e-05	8.28	1	1	6:160580497-6:162169564	Blood	Additive
ENSG00000118526	TCF21	adrenal_gland	gtex	protein_coding	6	134210276	134216691	ElasticNet	0.259553	5.46235e-05	-6.64	1	1	6:132765669-6:134244243	Blood	Additive
ENSG00000010017	RANBP9	artery_aorta	gtex	protein_coding	6	13621730	13711796	ElasticNet	0.275003	3.02558e-14	-5.63	0.999	1	6:11790816-6:13209325	Blood	Additive
ENSG00000224477	RP1-81D8.3	liver	gtex	lincRNA	6	161119320	161121664	ElasticNet	0.031764	0.0690611	-4.29	0.974	1	6:160580497-6:162169564	Blood	Additive
ENSG00000151617	EDNRA	esophagus_mucosa	gtex	protein_coding	4	148402069	148466106	ElasticNet	0.0867113	6.91996e-08	4.99	0.96	1	4:146178520-4:148521873	Blood	Additive
ENSG00000133789	SWAP70	blood	yfs	protein_coding	11	9685624	9774538	bslmm	0.0788507	1.54959e-24	-4.91	0.949	1	11:9087317-11:10951904	Blood	Additive
ENSG00000228426	RP11-402L1.11	testis	gtex	lincRNA	10	44161116	44162453	ElasticNet	0.232094	4.95378e-10	-4.03	0.917	1	10:44730310-10:48759535	Blood	Additive
ENSG00000139323	POC1B	whole_blood	gtex	protein_coding	12	89813495	89919801	ElasticNet	0.0130472	0.271713	-5.09	0.893	1	12:89682122-12:92066155	Blood	Additive
ENSG00000165757	KIAA1462	artery_aorta	gtex	protein_coding	10	30301729	30404423	ElasticNet	0.303805	6.63265e-15	4.61	0.832	1	10:29783692-10:30458838	Blood	Additive
ENSG00000107872	FBXL15	blood	ntr	protein_coding	10	104179558	104182893	blup	0.0063852	0.00277191	-5.26	0.724	1	10:104380410-10:106695048	Blood	Additive
ENSG00000161914	ZNF653	brain_amygdala	gtex	protein_coding	19	11594242	11616738	ElasticNet	0.13783	0.0412102	6.37	0.72	1	19:9238393-19:11284028	Blood	Additive
ENSG00000138380	CARF	testis	gtex	protein_coding	2	203776937	203851786	ElasticNet	0.244363	8.40164e-11	-8.25	0.685	1	2:202819086-2:205799241	Blood	Additive
ENSG00000118640	VAMP8	blood	yfs	protein_coding	2	85788685	85809154	enet	0.176467	2.21647e-55	-5.7	0.647	1	2:85140735-2:88038209	Blood	Additive
ENSG00000171295	ZNF440	thyroid	gtex	protein_coding	19	11925099	11946016	ElasticNet	0.0420559	0.000452229	6.82	0.602	1	19:9238393-19:11284028	Blood	Additive
ENSG00000164116	GUCY1A3	artery_aorta	gtex	protein_coding	4	156587863	156653501	ElasticNet	0.195708	2.49542e-11	-4.25	0.511	1	4:155056126-4:157484948	Blood	Additive
ENSG00000261303	RP11-160C18.2	muscle_skeletal	gtex	pseudogene	15	78952986	79027837	ElasticNet	0.178302	8.95595e-20	4.67	0.51	1	15:78516053-15:80860978	Blood	Additive
ENSG00000198670	LPA	liver	gtex	protein_coding	6	160952515	161087407	ElasticNet	0.219685	3.88214e-05	8.28	1	1	6:160580497-6:162169564	Whole blood	Additive
ENSG00000118526	TCF21	adrenal_gland	gtex	protein_coding	6	134210276	134216691	ElasticNet	0.259553	5.46235e-05	-6.64	1	1	6:132765669-6:134244243	Whole blood	Additive
ENSG00000010017	RANBP9	artery_aorta	gtex	protein_coding	6	13621730	13711796	ElasticNet	0.275003	3.02558e-14	-5.63	0.999	1	6:11790816-6:13209325	Whole blood	Additive
ENSG00000224477	RP1-81D8.3	liver	gtex	lincRNA	6	161119320	161121664	ElasticNet	0.031764	0.0690611	-4.29	0.974	1	6:160580497-6:162169564	Whole blood	Additive
ENSG00000151617	EDNRA	esophagus_mucosa	gtex	protein_coding	4	148402069	148466106	ElasticNet	0.0867113	6.91996e-08	4.99	0.966	1	4:146178520-4:148521873	Whole blood	Additive
ENSG00000228426	RP11-402L1.11	testis	gtex	lincRNA	10	44161116	44162453	ElasticNet	0.232094	4.95378e-10	-4.03	0.917	1	10:44730310-10:48759535	Whole blood	Additive
ENSG00000139323	POC1B	whole_blood	gtex	protein_coding	12	89813495	89919801	ElasticNet	0.0130472	0.271713	-5.09	0.893	1	12:89682122-12:92066155	Whole blood	Additive
ENSG00000165757	KIAA1462	artery_aorta	gtex	protein_coding	10	30301729	30404423	ElasticNet	0.303805	6.63265e-15	4.61	0.832	1	10:29783692-10:30458838	Whole blood	Additive
ENSG00000118640	VAMP8	esophagus_mucosa	gtex	protein_coding	2	85788685	85809154	ElasticNet	0.280506	2.65516e-16	-5.85	0.803	1	2:85140735-2:88038209	Whole blood	Additive
ENSG00000161914	ZNF653	brain_amygdala	gtex	protein_coding	19	11594242	11616738	ElasticNet	0.13783	0.0412102	6.37	0.726	1	19:9238393-19:11284028	Whole blood	Additive
ENSG00000138380	CARF	testis	gtex	protein_coding	2	203776937	203851786	ElasticNet	0.244363	8.40164e-11	-8.25	0.685	1	2:202819086-2:205799241	Whole blood	Additive
ENSG00000171295	ZNF440	thyroid	gtex	protein_coding	19	11925099	11946016	ElasticNet	0.0420559	0.000452229	6.82	0.611	1	19:9238393-19:11284028	Whole blood	Additive
ENSG00000111275	ALDH2	whole_blood	gtex	protein_coding	12	112204691	112247782	ElasticNet	0.0369453	0.00288756	-4.3	0.513	1	12:110336719-12:113263518	Whole blood	Additive
ENSG00000164116	GUCY1A3	artery_aorta	gtex	protein_coding	4	156587863	156653501	ElasticNet	0.195708	2.49542e-11	-4.25	0.511	1	4:155056126-4:157484948	Whole blood	Additive
ENSG00000261303	RP11-160C18.2	muscle_skeletal	gtex	pseudogene	15	78952986	79027837	ElasticNet	0.178302	8.95595e-20	4.67	0.51	1	15:78516053-15:80860978	Whole blood	Additive
ENSG00000165731	RET	brain_caudate_basal_ganglia	gtex	protein_coding	10	43572475	43625799	ElasticNet	0.0837555	0.0406967	5.1	0.987	1	10:43894771-10:44729906	Left ventricle	Recessive
ENSG00000118640	VAMP8	esophagus_mucosa	gtex	protein_coding	2	85788685	85809154	ElasticNet	0.280506	2.65516e-16	-4.49	0.751	1	2:85140735-2:88038209	Left ventricle	Recessive
ENSG00000165731	RET	brain_caudate_basal_ganglia	gtex	protein_coding	10	43572475	43625799	ElasticNet	0.0837555	0.0406967	5.1	0.987	1	10:43894771-10:44729906	Atrial appendage	Recessive
ENSG00000118640	VAMP8	esophagus_mucosa	gtex	protein_coding	2	85788685	85809154	ElasticNet	0.280506	2.65516e-16	-4.49	0.753	1	2:85140735-2:88038209	Atrial appendage	Recessive
ENSG00000260776.1	RP11-114H24.2	artery_aorta	gtex	pseudogene	15	7.82522e+07	7.82522e+07	ElasticNet	0.245086	4.80796e-16	-3.04	1	1	15:78516053-15:80860978	Aorta artery	Recessive
ENSG00000165731	RET	brain_caudate_basal_ganglia	gtex	protein_coding	10	43572475	43625799	ElasticNet	0.0837555	0.0406967	5.1	0.987	1	10:43894771-10:44729906	Aorta artery	Recessive
ENSG00000261143	RP11-114H24.5	artery_coronary	gtex	pseudogene	15	78268384	78285399	ElasticNet	0.0944584	0.0169078	-5.49	0.999	1	15:78516053-15:80860978	Coronary artery	Recessive
ENSG00000165731	RET	brain_caudate_basal_ganglia	gtex	protein_coding	10	43572475	43625799	ElasticNet	0.0837555	0.0406967	5.1	0.987	1	10:43894771-10:44729906	Coronary artery	Recessive
ENSG00000118640	VAMP8	esophagus_mucosa	gtex	protein_coding	2	85788685	85809154	ElasticNet	0.280506	2.65516e-16	-4.49	0.891	1	2:85140735-2:88038209	Coronary artery	Recessive
ENSG00000152291	TGOLN2	esophagus_mucosa	gtex	protein_coding	2	85545147	85555548	ElasticNet	0.349096	5.46993e-29	-3.58	0.615	1	2:85140735-2:88038209	Coronary artery	Recessive
ENSG00000165731	RET	brain_caudate_basal_ganglia	gtex	protein_coding	10	43572475	43625799	ElasticNet	0.0837555	0.0406967	5.1	0.987	1	10:43894771-10:44729906	Tibial artery	Recessive
ENSG00000118640	VAMP8	esophagus_mucosa	gtex	protein_coding	2	85788685	85809154	ElasticNet	0.280506	2.65516e-16	-4.49	0.743	1	2:85140735-2:88038209	Tibial artery	Recessive
ENSG00000160712	IL6R	artery_tibial	gtex	protein_coding	1	154377669	154441926	ElasticNet	0.0564558	0.000296711	4.39	0.698	1	1:153180829-1:154770403	Tibial artery	Recessive
ENSG00000261143	RP11-114H24.5	artery_tibial	gtex	pseudogene	15	78268384	78285399	ElasticNet	0.0981505	1.80435e-08	-4.28	0.543	1	15:78516053-15:80860978	Tibial artery	Recessive
ENSG00000260776.1	RP11-114H24.2	adipose_visceral_omentum	gtex	pseudogene	15	78269162	78269162	ElasticNet	0.388406	3.8136e-26	-3.36	0.978	1	15:78516053-15:80860978	Adipose	Recessive
ENSG00000260776.1	RP11-114H24.2	adipose_visceral_omentum	gtex	pseudogene	15	78269162	78269162	ElasticNet	0.388406	3.8136e-26	-3.36	0.978	1	15:78516053-15:80860978	Visceral omentum adipose	Recessive
ENSG00000165731	RET	brain_caudate_basal_ganglia	gtex	protein_coding	10	43572475	43625799	ElasticNet	0.0837555	0.0406967	5.1	0.987	1	10:43894771-10:44729906	Liver	Recessive
ENSG00000118640	VAMP8	esophagus_mucosa	gtex	protein_coding	2	85788685	85809154	ElasticNet	0.280506	2.65516e-16	-4.49	0.761	1	2:85140735-2:88038209	Liver	Recessive
ENSG00000165731	RET	brain_caudate_basal_ganglia	gtex	protein_coding	10	43572475	43625799	ElasticNet	0.0837555	0.0406967	5.1	0.987	1	10:43894771-10:44729906	Blood	Recessive
ENSG00000165731	RET	brain_caudate_basal_ganglia	gtex	protein_coding	10	43572475	43625799	ElasticNet	0.0837555	0.0406967	5.1	0.987	1	10:43894771-10:44729906	Whole blood	Recessive
ENSG00000118640	VAMP8	esophagus_mucosa	gtex	protein_coding	2	85788685	85809154	ElasticNet	0.280506	2.65516e-16	-4.49	0.766	1	2:85140735-2:88038209	Whole blood	Recessive
