# Supplementary material for: Integrated Analysis of Summary Statistics to Identify Pleiotropic Genes and Pathways for the Comorbidity of Schizophrenia and Cardiometabolic Disease
Source: Front Psychiatry. 2020 Apr 17;11:256. doi: 10.3389/fpsyt.2020.00256 (PMC7212438; doi:10.3389/fpsyt.2020.00256)
Supplement: Supplementary file 5 [file Table_5.xlsx]

## Sheet: Summary_table
Supplemental Table S5. Causal genes identified for T2D
To reveal the genes expression and genes prioritization associated with T2D, we used subcutaneous adipose, visceral omentum adipose, skeletal muscle, liver, pancreas and whole blood eQTL from GTEx V7, and liver eQTL from Schadt et al. for Sherlock; subcutaneous adipose, visceral omentum adipose, skeletal muscle, liver, pancreas and whole blood eQTL from GTEx V7, and peripheral blood eQTL from Wes…
FUMA	Sherlock	SMR	UTMOST	FOCUS	DEPICT
TCF7L2	NOTCH2	ANK1	CYP26C1	AC005550.4	HMGXB3
CCND2	JAZF1	WFS1	TECTB	ANK1	MTMR3
CDKAL1	ENSG00000228060	RPL8	CHN2	ARHGAP23	GATAD2A
SLC30A8	DNLZ	AP3S2	GCKR	C12orf5	MAU2
IGF2BP2	SYMPK	ITFG3	SEMA5B	C1DP4	NUFIP2
KIF11	AP3S2	DNAH10OS	HMGA2	CDC123	CARS
ADCY5	RCCD1	KLF14	ZCCHC24	CENPW	HSF1
HHEX	SYN2	NCR3LG1	TONSL	CHN2	PIM3
WFS1	CASP7	RP1-239B22.5	FRA10AC1	DPP7	SND1
HNF1B	GIGYF1	PABPC4	HOXA11	EYA2	IKZF5
THADA	ENSG00000204775	JAZF1	MARCH5	FAT3	SETD8
JAZF1	CEP68	LTBP3	CEP68	IGF2BP2	ZZEF1
ZMIZ1	ST6GAL1	IRS1	REL	RNF121	UBE2Z
PAM	PROX1-AS1	CEP68	BOP1	RP11-252A24.3	SMARCAD1
COBLL1	NEAT1	CTA-85E5.10	TRPM5	RPL22L1	CTDP1
TLE1	TRIP6	GCDH	FOXH1	STARD10	SYMPK
NCR3LG1	GCDH	ZNF34	PHLPP1	TCF7L2	MNT
KCNJ11	FARSA	ATP13A1	GTPBP2	THADA	ANKFY1
ABCC8	MAN2C1	PLA2G4B	TM7SF2	WIF1	PAN3
STARD10	TNKS2	MAN2C1	IL18BP	NUP98	MAP3K4
ARAP1	CDK2AP1	CDK2AP1	PIK3C2A	RP11-307C19.2	SBNO1
PPIP5K2	SDCCAG3	EIF3KP1	GIN1	EIF2S2P3	MAP3K11
ZFP36L2	SEC16A	RP11-554A11.6	HNF1B	MRPL11	RAI1
PPARG	CPSF1	CCDC92	UBE3C	APOC2	DGCR14
RREB1	ENSG00000261662	TOM1L2	FGFBP3	CHMP4B	HMG20A
FCHSD2	IRS1	MPHOSPH9	GCK	CEP68	VPS33B
PROX1	PABPC4	POMC	RBP4	KCNQ1	GCC1
AC022431.2	ENSG00000234936	ABCB9	SCN2A	C17orf85	ASB3
CTRB1	OXCT2P1	CCDC12	TPRG1	TOM1L2	ULK1
BCAR1	ENSG00000182109	GIN1	SNAI1	HABP2
BCL2	ENSG00000272622	SREBF1	HABP2	P2RX4
GCKR	JAZF1-AS1	CAMK1D	SLC38A11	HAUS6
PLEKHH2	HAUS6	CENPW	MPHOSPH9	PIM3
HMG20A	EIF3KP1	TP53INP1	HMSD	PTPN23
HNF4A	CFDP1	BX096254	ANK1	RP1-80N2.2
RP11-366L20.2	NDUFAF6	CALR	GIPR	ZFC3H1
HMGA2	SEC22A	RPAP1	RPL22L1	ZNF664
HAPLN4	CCNE2	SNUPN	TCF7L2	CRIPAK
TM6SF2	SNUPN	CHMP4B	LINGO1	ITFG3
SUGP1	ENSG00000260274	KLHDC5	COBLL1	BCL3
GPSM1	CCDC92	SLC12A8	TMEM254	BOP1
GIPR	ENSG00000235423	CWF19L1	MYLK	POLB
PABPC4	NEIL1	NEAT1	GPSM1	RP11-67L2.2
HSF1	C12orf65	NBEAL2	CSRNP3	THBS1
DGAT1	C12orf43	CTD-2021H9.3	KRTCAP3	VEGFB
SCRT1	ENSG00000231742	FBXL22	BLM	CNPY3
NOTCH2	ARL6IP4	AC122129.1	BTAF1	MRGPRF
RSPO3	ENSG00000268836	AP000769.1	AP3S2	AL591069.1
TIMP4	SNX32	RP11-69E11.8	PABPC4	DNAH10OS
SNRPD2	SLC22A3	NUS1	GCDH	OSER1
UBE2E2	SYCE2	NOTCH2	PPIP5K2	BTAF1
GLIS3	AGPAT6	DNLZ	KALRN	TRIM54
EML2	RASA4B	LRWD1	ZNF513	EVI5L
C19orf83	ABCB9	FLJ20125	CCDC92	PARP9
ANKH	TSPAN8	LPL	SNRPD2	BHLHE41
CFDP1	APIP	POLR2J	WFS1	IRS1
RP11-77K12.1	MYO5C	FBXW7	GTF3C2	FBXL22
TMEM170A	ENSG00000236267	HS.211743	HAUS6	FAM105B
ATG16L2	C1GALT1	PLEKHA1	OSER1	PRR23C
MACF1	EIF2S2P3	OPRL1	ITFG3	RP11-399D6.2
VEGFA	LPL	PPIP5K2	CRIP3	SNUPN
RASGRP1	ENSG00000259677	EIF2S2P3	E2F3	SLC13A5
JADE2	ENSG00000224397	PIM3	ZZEF1	RPL8
KIAA0754	MAU2		CAMK1D	MORN3
KCNQ1	RPL22L1		DKK4	PLA2G4B
PDE2A	CAMK1D		MFSD3	PHF15
FTO	VPS33B		PHLDA2	OPRL1
KLHL42	TSPAN3		CDKAL1	MPHOSPH9
MANSC4	ENSG00000260787		MINK1	JAZF1
SSPN	LTBP3		SSR1	TH
PNPLA3	GATAD2A		MRPS18A	TIMP4
RP11-145E5.5	HOOK2		TMEM141	ZDHHC6
AC079602.1	BCAR1		IQCC	SLC25A41
HNF1A	POLR2J3		C12orf65	RP11-323C15.2
LINGO1	PPIP5K2		IFNA1	RP11-96C23.11
SLC22A3	USP3		PRC1	ACTG1P12
UBE3C	PAM		ABCG8	SCD5
NDUFAF6	CALR		PPP1R3C	CALR
TP53INP1	NRBP1		NRBP1	RP11-1263C18.1
PCGF3	ANK1		PSTPIP1	RP11-817O13.6
TCF4	WFS1		HOXA9	PEAK1
BMP8A	KLF14		ID4	SMAP2
SSR1	PRC1-AS1		VPS28	CCDC92
RCCD1	MRAS		ZNF34	RP1-130G2.1
PRC1	CENPW		LTBP3	ATP13A1
PEAK1	ENSG00000261379		CALR	C6orf58
CEP68	THADA		P2RX7	GINS4
CPEB3	TIMP4		PLAT	GNMT
MARCH5	ATP13A1		MED30	KCNG3
E2F3	FAM154A		TNNT3	NOTCH2
ARL15	TSEN2		SYCE2	RP11-395N3.2
SPRED2	ITFG3		DNLZ	THEMIS
CTD-2021H9.3	NCR3LG1		CDK2AP1	SEC22A
TSPAN8	SAMM50		SYVN1	SPPL3
FARSA	ENSG00000260196		KIFC2	ATP1B2
CALR	EYA1		FBXL22	NRD1
RAD23A	C19orf83		FARSA	LPL
AC090673.2	VEGFB		CD40	PABPC4
MTMR3	PRDX2		TSPAN8	HPD
ITFG3	ENSG00000227117		RTN2	IFT172
ITFG3	HMG20A		BCL2	CLIC3
NUCB2	DSCAML1		FAM83H	ZNF710
HORMAD2	NUCB2		FOXA3	AL158147.2
FBXW7	STARD10		CD58	RGS19
ANK1	PDE2A		NRARP	CACNA1A
C12orf43	FAM89B		RPL8	RBL2
GCK	NME9		OST4	AP3S2
GADD45GIP1	SSSCA1-AS1		TNFSF13	CDKN2B-AS1
AP000769.1	CDKN2C		DMRTA1	PDE8B
PLEKHA1	MIR486		JMJD7	CDKN1C
TH	BCL2L11		MAPKBP1	CPVL
ASCC2	MALAT1		LIME1	FAM86C1
RRAGA	ENSG00000235070		IMP3	HMGA2
HAUS6	ARHGDIG		NDUFAF6	RPL7L1
PEPD	FTO		SETD8	VTI1A
QPCTL	UBE3C		IL20RA	MAU2
FBXO46	ENSG00000173727		PLA2G4B	SLC12A8
ZMAT5	RGS11		SNAPC4	AC016735.2
UQCR10	SLC38A11		PPM1G	CCND2
NCAN	RNASEH2C		ZNF251	KCNJ11
MRPS35	GPSM1		TSPAN3	SYCE2
GIN1	GIN1		MYBL2	BMF
PTGFRN	IMP3		GNMT	TP53INP1
NEUROG3	ZZEF1		SNX17	ZZEF1
VTI1A	NPRL3		HCN1	DTX3L
CCDC12	TNKS2-AS1		SMAP2	LCN10
LTBP3	WSB2		PAM	ZNF862
FAF1	SPDYE2		PPP1R16A	CTD-3105H18.4
SLC38A11	PRKRIP1		CARD9	RP11-214K3.24
GATAD2A	SETD8		CCNE2	P2RX5
NBEAL2	UPK3BL		EXOC6	AC093323.3
FAM154A	ENSG00000258053		SLC22A3	FAM35A
EYA2	SNX17		SPATA2	RPAP1
WSCD2	PDHX		GEM	MTMR3
SETD2	TRIAP1		TMEM203	BCAM
SLC5A1	HMGN2P19		HKDC1	PITPNM2
RP11-242G20.1	SCN3A		CARS	PLEKHS1
MRAS	ABCC8		MRAS	ZMAT5
CDKN2C	ENSG00000256604		NKIRAS1	ZNF34
CHMP4B	KRTCAP3		DNAH10OS	LIME1
C22orf24	SMC6		DNAH10	GPSM1
YWHAH	GZMH		C11orf89	KALRN
SLC2A2	C15orf38		UBE2G1	NUMA1
MAPKBP1	CSF2RB		RCCD1	TNFRSF6B
PLA2G4B	CDY2B		C15orf38	RP11-161M6.3
JMJD7	OAZ1		CD101	AF186192.5
JMJD7-PLA2G4B	RPL10		C8orf82	PIK3C2A
AGPAT6	IL12A		GRPEL1	RP5-963E22.4
SLC7A7	C3orf18		POLB	MRPL21
AL135998.1	PQLC2		C4orf50	ABCB9
ATP1B2	RGS6		HERC1	NCR3LG1
DGKB	TRIM68		PLEKHA1	NME9
BMF	MRPS22		STARD10	C3orf83
SCD5	GAS2L1		INHBB	PDIA2
IMP3	C11orf35		CSNK1G1	RCCD1
SNX33	CYP26B1		SLCO4C1	CTD-2021H9.3
EIF5A2	ERAL1		NUDT5	KM-PA-2
SHQ1	POLDIP3		BECN1	SNTA1
ANGPTL4	SNX27		AARD	ADCY5
HERC1	WNT9B		SIRT4	RP11-521C20.2
ITPKA	AMHR2		OPRL1	GLG1
LTK	MRPS9		GOLGA7	MAN2C1
RPAP1	PSMA7		LTK	PDE2A
GCDH	CTLA4		NRAP	SREBF1
SYCE2	MUC2		PRDX2	DYRK4
DLEU1	ANKRD23		TMEM120B	CASP7
MPV17	EIF2B4		PTPN23	PCGF2
GTF3C2	RXRA		NBEAL2	PPARG
MPHOSPH9	CDKN1C		ZDHHC6	RP11-347C18.4
C12orf65	UBE2H		FOLR2	ZNF7
CCND1	DCAKD		UBAC1	ARFRP1
ACVR1C	CUEDC2		RAB8B	AC012370.3
MGA	WBSCR16		HNF1A	LARGE
PIK3C2A	GALNS		CTSD	PTPN14
IFT172	PTPRE		MAN2C1	RP13-200J3.2
FNDC4	IFT172		TPM1	GCDH
INTS8	BCL2A1		C15orf62	RPS12P26
CCNE2	RSBN1L		SST	CARD9
CDK2AP1	KRT7		SPATC1
CEBPB	THEG		SH2B3
ORAOV1	SGCD		RTP3
ABCB9	ATG16L2		PRSS50
OGFOD2	GNAT1		MPDU1
ARL6IP4	B4GALT6		CCDC130
PITPNM2	TCEAL8		KCNJ11
SAMM50	RUNX1		S100P
ZZEF1	EPHA4		CISD3
CDKN1B	TMEM53		MYOF
APOLD1			C12orf71
GNAS			DYNC2LI1
			ABCB9
			RELA
			PIM3
			HMG20A
			RECQL4
			EFNA4
			SMARCC1
			TMCO2
			SREBF1
			LLGL1
			UBE2Z
			TP53INP1
			TM4SF5
			PPP5D1
			FST
			PDE2A
			HELZ
			FBLN7
			BBS1
			KLC4
			PPP6R2
			CENPA
			TH
			KIF9
			AGPAT6
			TMEM249
			NUCB2
			SIN3A
			UNC45A
			RGS19
			PSMD6
			KLHL42
			IRAK3
			LRRC14
			C3orf72
			RAMP3
			CHMP4B
			BAIAP2L2
			UBE2E2
			PICK1
			MYO1G
			P2RX4
			IDE
			EFCAB8
			KIAA1875
			NFKBIE
			ST6GAL1
			ANPEP
			RPS6KA5
			ATP2A3
			ZNF664
			NECAB3
			FBXL6
			TYRO3
			RNASEH2C
			LCN10
			SNUPN
			CRMP1
			SCRN2
			ATP5G1
			COMMD5
			PTRHD1
			B4GALT5
			OGFOD2
			ZNF250
			CCDC12
			MLX
			TNKS2
			MYOG
			FOSL2
			NHSL1
			PDIK1L
			PRSS45
			EHBP1L1
			C8orf12
			FAM13A
			LRRC73
			ZNF106
			NDOR1
			ZNF709
			DGAT1
			SAC3D1
			NPAS4
			LEMD3
			ZMIZ1
			SLC35F6
			PEAK1
			C8orf33
			CHST8
			MRPS30
			FAM109A
			RGS17
			PPP1CC
			ZNF517
			CAD
			NCAPH2
			SOD2
			ATG13
			HOXB5
			ELP6
			DHX30
			SLC29A1
			ADCY5
			EVPLL
			STK38L
			BPIFB3
			RNF186
			HVCN1
			TNFRSF13B
			GSAP
			C9orf53
			ACR
			PTGFRN
			SMAD3
			TOM1L2
			GATAD2A
			ZNF296
			VPS33B
			HPS5
			FUT6
			NAA25
			G6PC
			DDX50
			ATXN2
			PTRF
			LMF2
			FAM162A
			INTS8
			ARRB2
			CYHR1
			FGF10
			BCAR1
			KCNC1
			FAM203A
			SCD5
			HPD
			USP3

## Sheet: FUMA
Causal genes identified for T2D by FUMA
Gene	Chr	Start	End	Type	posMapSNPs	posMapMaxCADD	minGwasP	IndSigSNPs
TCF7L2	10	114710009	114927437	protein_coding	29	21.7	3.3e-243	rs116425039;rs72826053;rs114322470;rs7080591;rs117813531;rs35801464;rs11196181;rs140820620;rs11196182;rs4267006;rs61872787;rs61872790;rs57543781;rs10885410;rs3829909;rs189966089;rs56260041;rs3814575;rs4081699
CCND2	12	4382938	4414516	protein_coding	2	16.13	1.3e-64	rs3217792;rs3217893;rs76895963
CDKAL1	6	20534688	21232635	protein_coding	21	21.3	2e-58	rs9368207;rs1012626;rs6926658;rs10946388;rs7772137;rs149380426;rs35261542;rs16884072;rs1012635;rs7341291;rs9295482;rs6910326;rs56043606;rs9465923;rs7775523;rs16884310;rs569791521
SLC30A8	8	117962512	118188953	protein_coding	1	17.98	3.1e-53	rs13266634
IGF2BP2	3	185361527	185542844	protein_coding	8	17.08	2.3e-50	rs9877179;rs1374910;rs6780171;rs182210682;rs11705701
KIF11	10	94353043	94415150	protein_coding	7	14.57	6.2e-39	rs11187019;rs7921210;rs10882100;rs34744311;rs11187133;rs10882064
ADCY5	3	123001143	123168605	protein_coding	4	19.37	3.1e-33	rs4470442;rs6794936;rs11708067;rs9849919
HHEX	10	94447945	94455403	protein_coding	1	15.02	5.4e-32	rs11187133
WFS1	4	6271576	6304992	protein_coding	2	22.2	1.3e-31	rs1801213;rs10001190;rs3821943
HNF1B	17	36046435	36105237	protein_coding	3	17.84	1e-29	rs10962;rs757210;rs10908278
THADA	2	43393800	43823185	protein_coding	42	23.5	2.1e-27	rs10174764;rs934227;rs12476256;rs72790903;rs11899984;rs77101426;rs10203174;rs78481334;rs12712886;rs10186921;rs10165527
JAZF1	7	27870192	28220362	protein_coding	14	20.2	2.2e-26	rs11767776;rs1513275;rs530649;rs508347;rs1635853;rs849327;rs4428573
ZMIZ1	10	80828792	81076276	protein_coding	7	17.49	5.3e-26	rs703994;rs780157;rs1613299;rs703967;rs1749851;rs1250535;rs1104906
PAM	5	102089685	102366809	protein_coding	17	33	8.4e-26	rs467897;rs115505614;rs145762933;rs258152;rs3776864;rs78408340;rs17296280
COBLL1	2	165510134	165700189	protein_coding	5	18.07	1.1e-25	rs78343493;rs10184004;rs3769891;rs430419
TLE1	9	84198598	84304220	protein_coding	2	19.86	1.3e-25	rs2244732;rs2796441
NCR3LG1	11	17373273	17398888	protein_coding	3	14.43	9.4e-25	rs1109591;rs10734253;rs5213
KCNJ11	11	17407406	17410878	protein_coding	6	15.97	9.4e-25	rs1109591;rs10734253;rs5213
ABCC8	11	17414432	17498449	protein_coding	7	23.7	9.4e-25	rs1109591;rs10734253;rs5213;rs67254669
STARD10	11	72465774	72504726	protein_coding	1	16.72	1.4e-24	rs77464186
ARAP1	11	72396114	72504644	protein_coding	3	18.98	1.4e-24	rs56200889;rs7112897;rs77464186
PPIP5K2	5	102455853	102548500	protein_coding	2	15.06	4.1e-24	rs115505614;rs3776864;rs17296280
ZFP36L2	2	43449541	43453748	protein_coding	7	22	6.7e-24	rs10174764;rs934227;rs12476256;rs72790903;rs11899984;rs77101426
PPARG	3	12328867	12475855	protein_coding	6	17.82	1.3e-23	rs35240997;rs17036160
RREB1	6	7107830	7252213	protein_coding	5	32	3.8e-23	rs17603736;rs13206608;rs1285875;rs9379084
FCHSD2	11	72547790	72853306	protein_coding	3	19.96	4.3e-23	rs117943137;rs77464186
PROX1	1	214156524	214214595	protein_coding	14	22.4	4.8e-21	rs7529073;rs2075424;rs79687284;rs340874;rs4100072;rs3767845
AC022431.2	5	55807394	55902059	protein_coding	4	19.72	7.6e-21	rs465002;rs9686661;rs34342767
CTRB1	16	75252898	75258822	protein_coding	2	15.44	1.4e-20	rs72802342;rs7195852;rs8056223
BCAR1	16	75262928	75301951	protein_coding	5	15.88	1.4e-20	rs72802342;rs7195852;rs8056223
BCL2	18	60790579	60987361	protein_coding	2	16.2	5.6e-19	rs12454712;rs74625348
GCKR	2	27719709	27746554	protein_coding	2	15.52	7.4e-19	rs780110;rs1260326
PLEKHH2	2	43864412	43995126	protein_coding	3	14.58	8.1e-19	rs77101426;rs79111706;rs116097055;rs192575101
HMG20A	15	77712754	77777949	protein_coding	2	17.74	4.8e-18	rs7119;rs4886876;rs12591335;rs4886869;rs2175941
HNF4A	20	42984340	43061485	protein_coding	2	22.3	9.2e-18	rs6103716;rs1800961
RP11-366L20.2	12	66245120	66275947	protein_coding	4	16.75	2e-17	rs2258238;rs111477823;rs7134682;rs73115426
HMGA2	12	66217911	66360075	protein_coding	7	18.29	2e-17	rs73115426;rs2258238;rs111477823;rs7134682;rs73121712;rs7306710
HAPLN4	19	19366450	19373605	protein_coding	1	23.8	2.6e-17	rs10401969
TM6SF2	19	19375173	19384200	protein_coding	1	23.8	2.6e-17	rs10401969
SUGP1	19	19386827	19431653	protein_coding	2	23.8	2.6e-17	rs10401969;rs11882123
GPSM1	9	139221932	139254057	protein_coding	3	21.3	4.2e-17	rs28429551;rs78503878
GIPR	19	46171502	46186982	protein_coding	3	25.5	2.9e-16	rs112972879;rs10423928
PABPC4	1	40026488	40042462	protein_coding	4	20.9	9.6e-16	rs3768321;rs61779313;rs12028034;rs3738676
HSF1	8	145515280	145538385	protein_coding	1	14.72	1e-15	rs3757971
DGAT1	8	145539954	145550573	protein_coding	1	14.72	1e-15	rs3757971
SCRT1	8	145554228	145559943	protein_coding	1	14.72	1e-15	rs3757971
NOTCH2	1	120454176	120612240	protein_coding	6	17.09	1.7e-15	rs2793829;rs3879969
RSPO3	6	127439749	127518910	protein_coding	4	18.31	1.8e-14	rs719727;rs1555091
TIMP4	3	12194551	12200851	protein_coding	2	13.82	2.4e-14	rs11715234;rs6805092
SNRPD2	19	46190712	46195827	protein_coding	1	25.5	2.7e-14	rs10423928
UBE2E2	3	23244511	23633284	protein_coding	13	16.53	2.9e-14	rs13084250;rs117455478;rs778498
GLIS3	9	3824127	4348392	protein_coding	6	22.2	3.2e-14	rs10974438;rs35338539
EML2	19	46110252	46148887	protein_coding	3	15.31	4.4e-14	rs35845603;rs112972879
C19orf83	19	46144752	46146098	protein_coding	2	15.31	4.4e-14	rs35845603;rs112972879
ANKH	5	14704910	14871887	protein_coding	4	20.1	5.6e-14	rs146886108;rs31912;rs258230
CFDP1	16	75327596	75467383	protein_coding	2	14.81	5.7e-14	rs7187690;rs72804157
RP11-77K12.1	16	75446582	75498604	protein_coding	1	14.81	5.7e-14	rs72804157;rs7187690
TMEM170A	16	75476952	75499395	protein_coding	1	14.81	5.7e-14	rs72804157;rs7187690
ATG16L2	11	72525353	72554719	protein_coding	1	19.96	1.6e-13	rs117943137
MACF1	1	39546988	39952849	protein_coding	19	19.78	2e-13	rs582883;rs111623477;rs147860177;rs3768321;rs61779313
VEGFA	6	43737921	43754224	protein_coding	3	14.05	2.2e-13	rs998584
RASGRP1	15	38780304	38857776	protein_coding	1	19.18	3.3e-13	rs12912777
JADE2	5	133860003	133918918	protein_coding	2	20.5	4.6e-13	rs329124
KIAA0754	1	39876151	39882154	protein_coding	1	14.68	7.1e-13	rs3768321;rs582883;rs61779313;rs111623477;rs147860177
KCNQ1	11	2465914	2870339	protein_coding	3	17.29	7.4e-13	rs7118939;rs231848;rs86392
PDE2A	11	72287185	72385635	protein_coding	1	15.18	7.6e-13	rs72962169
FTO	16	53737875	54155853	protein_coding	8	21.4	9.9e-13	rs9922619;rs17817288
KLHL42	12	27932953	27955973	protein_coding	1	13.6	3e-12	rs10842994;rs34344711
MANSC4	12	27915671	27924209	protein_coding	3	13.83	3e-12	rs34344711;rs10842994
SSPN	12	26274924	26452223	protein_coding	2	15.15	3e-12	rs2343872;rs1872992;rs1049380
PNPLA3	22	44319619	44360368	protein_coding	2	22.8	3.5e-12	rs738408;rs12484795
RP11-145E5.5	9	21802635	22032985	protein_coding	1	12.84	3.7e-12	rs1063192
AC079602.1	12	121407641	121410095	protein_coding	2	23.4	5.7e-12	rs1169288;rs1800574
HNF1A	12	121416346	121440315	protein_coding	5	23.4	5.7e-12	rs1169288;rs1800574;rs791218;rs61953352
LINGO1	15	77905369	78113242	protein_coding	1	14.63	8.7e-12	rs2667766
SLC22A3	6	160769300	160876014	protein_coding	2	12.64	1.3e-11	rs474513
UBE3C	7	156931607	157062066	protein_coding	4	15.48	1.7e-11	rs6459732;rs1003373;rs28714421;rs6459733;rs757855
NDUFAF6	8	95907995	96128683	protein_coding	3	17.86	2e-11	rs7003387
TP53INP1	8	95938200	95961639	protein_coding	2	17.86	2e-11	rs7003387
PCGF3	4	699537	764428	protein_coding	1	13.19	2.4e-11	rs56187241
TCF4	18	52889562	53332018	protein_coding	4	21	2.5e-11	rs72926982
BMP8A	1	39957318	39991607	protein_coding	2	21	2.7e-11	rs3738676;rs12028034
SSR1	6	7268539	7347679	protein_coding	5	20.8	4e-11	rs2842356;rs1050226;rs76214899
RCCD1	15	91498100	91506349	protein_coding	1	16.19	4.5e-11	rs8037137
PRC1	15	91509270	91538859	protein_coding	1	16.19	4.5e-11	rs8037137
PEAK1	15	77400471	77712486	protein_coding	5	18.08	4.9e-11	rs2175941;rs12591335
CEP68	2	65283500	65314138	protein_coding	4	13.81	5e-11	rs2723064
CPEB3	10	93806449	94050844	protein_coding	3	15.74	5e-11	rs11818808;rs833385;rs11186904
MARCH5	10	94050920	94113721	protein_coding	4	19.34	5e-11	rs11186904;rs833385;rs11818808
E2F3	6	20402398	20493941	protein_coding	2	14.71	7e-11	rs6903706
ARL15	5	53179775	53606412	protein_coding	7	19.1	7.7e-11	rs3776702;rs255761
SPRED2	2	65537985	65659771	protein_coding	2	16.8	8.8e-11	rs7569257
CTD-2021H9.3	12	71441182	71512027	protein_coding	3	16.46	9.2e-11	rs1796330;rs12370342;rs6581987;rs4760895
TSPAN8	12	71518865	71835678	protein_coding	5	24.5	9.2e-11	rs1796330;rs6581987;rs4760895;rs12370342;rs1630708
FARSA	19	13033293	13044851	protein_coding	1	14.65	9.6e-11	rs3111316
CALR	19	13049392	13055303	protein_coding	2	15.78	9.6e-11	rs3111316
RAD23A	19	13056669	13064456	protein_coding	2	15.78	9.6e-11	rs3111316
AC090673.2	12	66291518	66317967	protein_coding	1	13.48	1.6e-10	rs73121712
MTMR3	22	30279144	30426855	protein_coding	4	15.04	1.6e-10	rs73883378
ITFG3	16	284545	319942	protein_coding	1	14.71	1.9e-10	rs6600191
ITFG3	16	299546	319942	protein_coding	1	14.71	1.9e-10	rs6600191
NUCB2	11	17229700	17371521	protein_coding	3	21.1	1.9e-10	rs757081
HORMAD2	22	30476163	30573064	protein_coding	4	16.1	2e-10	rs73883378
FBXW7	4	153242410	153457253	protein_coding	1	13.22	2.2e-10	rs6813195;rs7686964;rs59367428
ANK1	8	41510739	41754280	protein_coding	3	23	2.3e-10	rs4736819;rs80105613;rs57017888
C12orf43	12	121440225	121454305	protein_coding	3	22.3	2.6e-10	rs1169288;rs791218;rs61953352
GCK	7	44183872	44237769	protein_coding	1	16.3	3.5e-10	rs878521
GADD45GIP1	19	13064972	13068050	protein_coding	1	15.78	4.2e-10	rs3111316
AP000769.1	11	65222728	65234028	protein_coding	3	15.35	4.4e-10	rs4102217;rs591291
PLEKHA1	10	124134212	124191867	protein_coding	3	17.59	4.4e-10	rs6585827
TH	11	2185159	2193107	protein_coding	1	12.46	5.3e-10	rs4929965;rs11564711
ASCC2	22	30184597	30234271	protein_coding	2	20.9	5.3e-10	rs73883378
RRAGA	9	19049372	19051019	protein_coding	2	16.65	9.5e-10	rs4439216
HAUS6	9	19053141	19103117	protein_coding	1	16.65	9.5e-10	rs4439216
PEPD	19	33877856	34012700	protein_coding	2	18.65	9.6e-10	rs10417411;rs153701
QPCTL	19	46195741	46207247	protein_coding	1	13.45	9.7e-10	rs11672416
FBXO46	19	46213887	46234162	protein_coding	1	13.45	9.7e-10	rs11672416
ZMAT5	22	30126945	30163000	protein_coding	1	14.8	1e-09	rs73883378
UQCR10	22	30163358	30166402	protein_coding	1	14.8	1e-09	rs73883378
NCAN	19	19322782	19363042	protein_coding	1	23	1.3e-09	rs10401969
MRPS35	12	27863706	27909228	protein_coding	2	13.83	1.5e-09	rs34344711
GIN1	5	102421704	102455855	protein_coding	1	15.64	1.5e-09	rs3776864;rs17296280
PTGFRN	1	117452679	117532980	protein_coding	1	14.38	1.7e-09	rs1127215
NEUROG3	10	71331454	71332994	protein_coding	2	23.4	1.7e-09	rs177045;rs41277236
VTI1A	10	114206756	114578503	protein_coding	1	13.91	2e-09	rs145220772
CCDC12	3	46963216	47023500	protein_coding	4	19.35	2e-09	rs7640397
LTBP3	11	65306276	65326401	protein_coding	1	12.77	2.2e-09	rs4102217
FAF1	1	50905150	51425935	protein_coding	10	17.29	2.2e-09	rs58432198;rs58807574
SLC38A11	2	165752696	165812035	protein_coding	2	14.76	2.3e-09	rs12692751;rs72886126
GATAD2A	19	19496635	19619740	protein_coding	4	19.09	3.1e-09	rs2285626;rs11882123
NBEAL2	3	47021173	47051193	protein_coding	3	19.35	3.2e-09	rs7640397
FAM154A	9	18927656	19033251	protein_coding	3	17.53	3.8e-09	rs4439216
EYA2	20	45523263	45817492	protein_coding	2	16.11	4e-09	rs1999536;rs55966194
WSCD2	12	108523248	108644314	protein_coding	1	28.1	4e-09	rs1426371
SETD2	3	47057919	47205457	protein_coding	2	16.95	4.1e-09	rs7640397
SLC5A1	22	32439019	32509016	protein_coding	3	18.67	4.1e-09	rs78593283
RP11-242G20.1	10	71444655	71452208	protein_coding	3	19.64	5e-09	rs2812533
MRAS	3	138066539	138124375	protein_coding	1	14.67	5.4e-09	rs2347252
CDKN2C	1	51426417	51440305	protein_coding	4	19.39	5.7e-09	rs58432198;rs58807574
CHMP4B	20	32399110	32442172	protein_coding	2	15.68	6.1e-09	rs13041078
C22orf24	22	32329507	32341504	protein_coding	2	12.74	6.5e-09	rs78593283
YWHAH	22	32340447	32353590	protein_coding	2	12.74	6.5e-09	rs78593283
SLC2A2	3	170714137	170744539	protein_coding	1	19.35	6.6e-09	rs5402
MAPKBP1	15	42066632	42120053	protein_coding	1	13.63	7.8e-09	rs3959569
PLA2G4B	15	42120283	42140345	protein_coding	1	13.63	7.8e-09	rs3959569
JMJD7	15	42120283	42129779	protein_coding	1	13.63	7.8e-09	rs3959569
JMJD7-PLA2G4B	15	42120293	42140353	protein_coding	1	13.63	7.8e-09	rs3959569
AGPAT6	8	41434706	41482520	protein_coding	1	13.55	8e-09	rs60202299
SLC7A7	14	23242431	23299029	protein_coding	3	17.08	8e-09	rs17122772
AL135998.1	14	23286463	23291750	protein_coding	3	17.08	8e-09	rs17122772
ATP1B2	17	7549945	7561086	protein_coding	1	14.81	8.3e-09	rs1641523
DGKB	7	14184674	15014402	protein_coding	1	15.26	8.6e-09	rs56751608
BMF	15	40380091	40401093	protein_coding	2	22.6	9.4e-09	rs484943
SCD5	4	83550692	83720010	protein_coding	5	15.78	1e-08	rs10471048
IMP3	15	75931426	75941047	protein_coding	1	14.68	1.1e-08	rs7166281
SNX33	15	75940247	75954642	protein_coding	1	14.68	1.1e-08	rs7166281
EIF5A2	3	170606204	170626482	protein_coding	2	15.27	1.1e-08	rs13073970;rs5402
SHQ1	3	72798428	72911065	protein_coding	1	20.2	1.1e-08	rs13085136
ANGPTL4	19	8428173	8439257	protein_coding	1	33	1.1e-08	rs116843064
HERC1	15	63900817	64126141	protein_coding	11	17.88	1.2e-08	rs56175545;rs28661116;rs59274228
ITPKA	15	41785591	41795747	protein_coding	1	15.82	1.3e-08	rs2253936
LTK	15	41795836	41806085	protein_coding	1	15.82	1.3e-08	rs2253936
RPAP1	15	41809374	41836467	protein_coding	2	27.2	1.3e-08	rs2253936;rs1473781
GCDH	19	13001840	13025021	protein_coding	1	14.09	1.4e-08	rs3111316
SYCE2	19	13009600	13030090	protein_coding	1	14.09	1.4e-08	rs3111316
DLEU1	13	50656307	51297372	protein_coding	3	17.81	1.4e-08	rs963740
MPV17	2	27532360	27548547	protein_coding	1	18.95	1.5e-08	rs780110
GTF3C2	2	27548716	27579868	protein_coding	1	18.95	1.5e-08	rs780110
MPHOSPH9	12	123636867	123728561	protein_coding	4	17.2	1.6e-08	rs4148856
C12orf65	12	123717463	123742506	protein_coding	5	17.2	1.6e-08	rs4148856
CCND1	11	69455855	69469242	protein_coding	4	20.3	1.6e-08	rs3212880
ACVR1C	2	158383279	158485517	protein_coding	1	23	1.7e-08	rs13426680
MGA	15	41913422	42062141	protein_coding	1	21.2	1.8e-08	rs3959569
PIK3C2A	11	17099277	17229530	protein_coding	1	14.38	1.9e-08	rs757081
IFT172	2	27667238	27712656	protein_coding	2	15.52	2.2e-08	rs780110
FNDC4	2	27714750	27718112	protein_coding	1	15.52	2.2e-08	rs780110
INTS8	8	95825539	95893974	protein_coding	1	16.55	2.2e-08	rs7003387
CCNE2	8	95891998	95908906	protein_coding	1	16.55	2.2e-08	rs7003387
CDK2AP1	12	123745528	123756881	protein_coding	2	14.16	2.7e-08	rs4148856
CEBPB	20	48807376	48809212	protein_coding	1	16.04	2.8e-08	rs13040225
ORAOV1	11	69467844	69490184	protein_coding	1	19.55	2.8e-08	rs3212880
ABCB9	12	123405498	123466196	protein_coding	3	16.51	2.9e-08	rs4148856
OGFOD2	12	123459127	123464590	protein_coding	3	16.51	2.9e-08	rs4148856
ARL6IP4	12	123464607	123467456	protein_coding	3	16.51	2.9e-08	rs4148856
PITPNM2	12	123468027	123634562	protein_coding	4	16.51	2.9e-08	rs4148856
SAMM50	22	44351301	44406411	protein_coding	1	22.8	3e-08	rs12484795
ZZEF1	17	3907739	4046314	protein_coding	4	17.19	3.3e-08	rs9903071
CDKN1B	12	12867992	12875305	protein_coding	1	18.05	4.4e-08	rs2066827
APOLD1	12	12878851	12982909	protein_coding	1	18.05	4.4e-08	rs2066827
GNAS	20	57414773	57486247	protein_coding	1	14.86	4.7e-08	rs1800905

## Sheet: Sherlock
Causal genes identified for T2D by Sherlock
Gene	Selected eQTL data	Tissue type	Log Bayes Factor (LBF)	P-value for this Gene
ANK1	GTEx V7	Subcutaneous adipose	7.59822	1.28916e-06
JAZF1	GTEx V7	Subcutaneous adipose	7.5943	1.28916e-06
IRS1	GTEx V7	Subcutaneous adipose	7.58272	1.28916e-06
WFS1	GTEx V7	Subcutaneous adipose	7.57554	1.28916e-06
KLF14	GTEx V7	Subcutaneous adipose	7.55013	1.28916e-06
PRC1-AS1	GTEx V7	Subcutaneous adipose	7.5216	1.28916e-06
ENSG00000272622	GTEx V7	Subcutaneous adipose	7.51211	1.28916e-06
MRAS	GTEx V7	Subcutaneous adipose	7.47797	1.28916e-06
ENSG00000182109	GTEx V7	Subcutaneous adipose	7.47547	1.28916e-06
CENPW	GTEx V7	Subcutaneous adipose	7.44064	1.28916e-06
ENSG00000261379	GTEx V7	Subcutaneous adipose	7.43302	1.28916e-06
ENSG00000234936	GTEx V7	Subcutaneous adipose	7.41778	1.28916e-06
THADA	GTEx V7	Subcutaneous adipose	7.37707	1.28916e-06
TIMP4	GTEx V7	Subcutaneous adipose	7.36088	1.28916e-06
ATP13A1	GTEx V7	Subcutaneous adipose	7.34899	1.28916e-06
FAM154A	GTEx V7	Subcutaneous adipose	7.3432	1.28916e-06
JAZF1-AS1	GTEx V7	Subcutaneous adipose	7.32198	1.28916e-06
OXCT2P1	GTEx V7	Subcutaneous adipose	7.30834	1.28916e-06
EIF2S2P3	GTEx V7	Subcutaneous adipose	7.26948	1.28916e-06
PABPC4	GTEx V7	Subcutaneous adipose	7.23495	1.28916e-06
TSEN2	GTEx V7	Subcutaneous adipose	7.13069	1.28916e-06
HAUS6	GTEx V7	Subcutaneous adipose	7.08896	1.28916e-06
ITFG3	GTEx V7	Subcutaneous adipose	7.05969	1.28916e-06
NCR3LG1	GTEx V7	Subcutaneous adipose	6.98266	1.28916e-06
AP3S2	GTEx V7	Subcutaneous adipose	6.75157	1.28916e-06
RCCD1	GTEx V7	Subcutaneous adipose	6.66356	1.28916e-06
SAMM50	GTEx V7	Subcutaneous adipose	6.66242	1.28916e-06
LTBP3	GTEx V7	Subcutaneous adipose	6.61879	1.28916e-06
ENSG00000260196	GTEx V7	Subcutaneous adipose	6.34572	1.28916e-06
SYN2	GTEx V7	Subcutaneous adipose	6.32859	1.28916e-06
EYA1	GTEx V7	Subcutaneous adipose	6.27669	1.28916e-06
C19orf83	GTEx V7	Subcutaneous adipose	6.09426	1.28916e-06
VEGFB	GTEx V7	Subcutaneous adipose	6.06938	1.28916e-06
PRDX2	GTEx V7	Subcutaneous adipose	6.06635	1.28916e-06
DNLZ	GTEx V7	Subcutaneous adipose	6.03039	1.28916e-06
NEAT1	GTEx V7	Subcutaneous adipose	5.99589	1.28916e-06
ENSG00000227117	GTEx V7	Subcutaneous adipose	5.98279	1.28916e-06
SEC22A	GTEx V7	Subcutaneous adipose	5.49837	1.28916e-06
CFDP1	GTEx V7	Subcutaneous adipose	5.38963	1.28916e-06
EIF3KP1	GTEx V7	Subcutaneous adipose	5.36995	1.28916e-06
PPIP5K2	GTEx V7	Subcutaneous adipose	5.22869	1.28916e-06
NDUFAF6	GTEx V7	Subcutaneous adipose	5.2138	1.28916e-06
CEP68	GTEx V7	Subcutaneous adipose	5.15146	1.28916e-06
HMG20A	GTEx V7	Subcutaneous adipose	5.08138	1.28916e-06
CALR	GTEx V7	Subcutaneous adipose	4.9367	1.28916e-06
ENSG00000260787	GTEx V7	Subcutaneous adipose	4.90972	1.28916e-06
GCDH	GTEx V7	Subcutaneous adipose	4.77485	1.28916e-06
FARSA	GTEx V7	Subcutaneous adipose	4.70566	1.28916e-06
CPSF1	GTEx V7	Subcutaneous adipose	4.69645	1.28916e-06
ENSG00000260274	GTEx V7	Subcutaneous adipose	4.6176	1.28916e-06
MAN2C1	GTEx V7	Subcutaneous adipose	4.53467	2.57832e-06
GIGYF1	GTEx V7	Subcutaneous adipose	4.51377	2.57832e-06
AGPAT6	GTEx V7	Subcutaneous adipose	4.41954	2.57832e-06
CCDC92	GTEx V7	Subcutaneous adipose	4.39954	2.57832e-06
DSCAML1	GTEx V7	Subcutaneous adipose	4.3578	2.57832e-06
NUCB2	GTEx V7	Subcutaneous adipose	4.32815	2.57832e-06
C12orf65	GTEx V7	Subcutaneous adipose	4.29598	2.57832e-06
NRBP1	GTEx V7	Subcutaneous adipose	4.22983	2.57832e-06
STARD10	GTEx V7	Subcutaneous adipose	4.22509	2.57832e-06
CDK2AP1	GTEx V7	Subcutaneous adipose	4.04398	2.57832e-06
C12orf43	GTEx V7	Subcutaneous adipose	3.86939	2.57832e-06
ENSG00000231742	GTEx V7	Subcutaneous adipose	3.80105	5.15663e-06
JAZF1	GTEx V7	Visceral omentum adipose	7.59576	1.71792e-06
ENSG00000261662	GTEx V7	Visceral omentum adipose	7.57037	1.71792e-06
IRS1	GTEx V7	Visceral omentum adipose	7.50626	1.71792e-06
PABPC4	GTEx V7	Visceral omentum adipose	7.47524	1.71792e-06
ENSG00000234936	GTEx V7	Visceral omentum adipose	7.44208	1.71792e-06
OXCT2P1	GTEx V7	Visceral omentum adipose	7.37687	1.71792e-06
ENSG00000182109	GTEx V7	Visceral omentum adipose	7.33417	1.71792e-06
ENSG00000272622	GTEx V7	Visceral omentum adipose	7.29172	1.71792e-06
JAZF1-AS1	GTEx V7	Visceral omentum adipose	7.13975	1.71792e-06
HAUS6	GTEx V7	Visceral omentum adipose	7.09683	1.71792e-06
AP3S2	GTEx V7	Visceral omentum adipose	6.81948	1.71792e-06
RCCD1	GTEx V7	Visceral omentum adipose	6.58941	1.71792e-06
NEAT1	GTEx V7	Visceral omentum adipose	6.56504	1.71792e-06
DNLZ	GTEx V7	Visceral omentum adipose	6.40439	1.71792e-06
EIF3KP1	GTEx V7	Visceral omentum adipose	5.77299	1.71792e-06
CFDP1	GTEx V7	Visceral omentum adipose	5.51589	1.71792e-06
NDUFAF6	GTEx V7	Visceral omentum adipose	5.28434	1.71792e-06
SEC22A	GTEx V7	Visceral omentum adipose	5.28339	1.71792e-06
CEP68	GTEx V7	Visceral omentum adipose	5.17863	1.71792e-06
CCNE2	GTEx V7	Visceral omentum adipose	4.83392	1.71792e-06
SNUPN	GTEx V7	Visceral omentum adipose	4.80678	1.71792e-06
GIGYF1	GTEx V7	Visceral omentum adipose	4.77208	1.71792e-06
ENSG00000260274	GTEx V7	Visceral omentum adipose	4.64617	1.71792e-06
GCDH	GTEx V7	Visceral omentum adipose	4.59569	1.71792e-06
CCDC92	GTEx V7	Visceral omentum adipose	4.58475	1.71792e-06
ENSG00000235423	GTEx V7	Visceral omentum adipose	4.35946	1.71792e-06
MAN2C1	GTEx V7	Visceral omentum adipose	4.28186	1.71792e-06
NEIL1	GTEx V7	Visceral omentum adipose	4.2741	1.71792e-06
C12orf65	GTEx V7	Visceral omentum adipose	4.16926	1.71792e-06
C12orf43	GTEx V7	Visceral omentum adipose	4.09763	1.71792e-06
CDK2AP1	GTEx V7	Visceral omentum adipose	4.0594	1.71792e-06
ENSG00000231742	GTEx V7	Visceral omentum adipose	4.04281	1.71792e-06
ARL6IP4	GTEx V7	Visceral omentum adipose	3.65728	3.43584e-06
ENSG00000268836	GTEx V7	Visceral omentum adipose	3.64519	3.43584e-06
SNX32	GTEx V7	Visceral omentum adipose	3.50644	6.87167e-06
CPSF1	GTEx V7	Visceral omentum adipose	3.44746	6.87167e-06
AP3S2	GTEx V7	Skeletal muscle	7.57723	1.4537e-06
JAZF1	GTEx V7	Skeletal muscle	7.54326	1.4537e-06
PABPC4	GTEx V7	Skeletal muscle	7.52677	1.4537e-06
PDE2A	GTEx V7	Skeletal muscle	7.5146	1.4537e-06
ANK1	GTEx V7	Skeletal muscle	7.50563	1.4537e-06
JAZF1-AS1	GTEx V7	Skeletal muscle	7.50298	1.4537e-06
WFS1	GTEx V7	Skeletal muscle	7.46473	1.4537e-06
NOTCH2	GTEx V7	Skeletal muscle	7.45796	1.4537e-06
FAM89B	GTEx V7	Skeletal muscle	7.43066	1.4537e-06
NME9	GTEx V7	Skeletal muscle	7.394	1.4537e-06
SSSCA1-AS1	GTEx V7	Skeletal muscle	7.37885	1.4537e-06
CDKN2C	GTEx V7	Skeletal muscle	7.37052	1.4537e-06
MIR486	GTEx V7	Skeletal muscle	7.336	1.4537e-06
BCL2L11	GTEx V7	Skeletal muscle	7.32824	1.4537e-06
MALAT1	GTEx V7	Skeletal muscle	7.25931	1.4537e-06
ENSG00000235070	GTEx V7	Skeletal muscle	7.1952	1.4537e-06
MRAS	GTEx V7	Skeletal muscle	7.18322	1.4537e-06
ARHGDIG	GTEx V7	Skeletal muscle	7.0635	1.4537e-06
FTO	GTEx V7	Skeletal muscle	6.78589	1.4537e-06
LTBP3	GTEx V7	Skeletal muscle	6.73593	1.4537e-06
OXCT2P1	GTEx V7	Skeletal muscle	6.65675	1.4537e-06
UBE3C	GTEx V7	Skeletal muscle	6.65605	1.4537e-06
VEGFB	GTEx V7	Skeletal muscle	6.61959	1.4537e-06
SEC22A	GTEx V7	Skeletal muscle	6.58789	1.4537e-06
SYN2	GTEx V7	Skeletal muscle	6.55379	1.4537e-06
HMG20A	GTEx V7	Skeletal muscle	6.54631	1.4537e-06
MAU2	GTEx V7	Skeletal muscle	6.49795	1.4537e-06
ENSG00000173727	GTEx V7	Skeletal muscle	6.47993	1.4537e-06
RGS11	GTEx V7	Skeletal muscle	6.43943	1.4537e-06
RCCD1	GTEx V7	Skeletal muscle	6.3854	1.4537e-06
SLC38A11	GTEx V7	Skeletal muscle	6.2849	1.4537e-06
GIGYF1	GTEx V7	Skeletal muscle	6.10304	1.4537e-06
VPS33B	GTEx V7	Skeletal muscle	5.96378	1.4537e-06
RNASEH2C	GTEx V7	Skeletal muscle	5.92353	1.4537e-06
NEAT1	GTEx V7	Skeletal muscle	5.90515	1.4537e-06
GPSM1	GTEx V7	Skeletal muscle	5.80977	1.4537e-06
GIN1	GTEx V7	Skeletal muscle	5.72959	1.4537e-06
DNLZ	GTEx V7	Skeletal muscle	5.71574	1.4537e-06
ENSG00000260787	GTEx V7	Skeletal muscle	5.46943	1.4537e-06
IMP3	GTEx V7	Skeletal muscle	5.33084	1.4537e-06
STARD10	GTEx V7	Skeletal muscle	5.2953	1.4537e-06
CEP68	GTEx V7	Skeletal muscle	5.17815	1.4537e-06
ZZEF1	GTEx V7	Skeletal muscle	5.16655	1.4537e-06
POLR2J3	GTEx V7	Skeletal muscle	5.14684	1.4537e-06
EIF3KP1	GTEx V7	Skeletal muscle	5.09243	1.4537e-06
MAN2C1	GTEx V7	Skeletal muscle	4.87527	1.4537e-06
NPRL3	GTEx V7	Skeletal muscle	4.70439	1.4537e-06
TNKS2-AS1	GTEx V7	Skeletal muscle	4.63948	1.4537e-06
CPSF1	GTEx V7	Skeletal muscle	4.57154	1.4537e-06
WSB2	GTEx V7	Skeletal muscle	4.53134	1.4537e-06
GCDH	GTEx V7	Skeletal muscle	4.5197	1.4537e-06
SPDYE2	GTEx V7	Skeletal muscle	4.47796	2.9074e-06
PRKRIP1	GTEx V7	Skeletal muscle	4.40696	2.9074e-06
ENSG00000235423	GTEx V7	Skeletal muscle	4.17119	2.9074e-06
SETD8	GTEx V7	Skeletal muscle	4.12873	2.9074e-06
C12orf43	GTEx V7	Skeletal muscle	4.10235	2.9074e-06
ABCB9	GTEx V7	Skeletal muscle	4.02762	2.9074e-06
FARSA	GTEx V7	Skeletal muscle	4.00508	2.9074e-06
UPK3BL	GTEx V7	Skeletal muscle	3.94985	2.9074e-06
ENSG00000258053	GTEx V7	Skeletal muscle	3.72363	2.9074e-06
CFDP1	GTEx V7	Skeletal muscle	3.70515	2.9074e-06
SNX17	GTEx V7	Skeletal muscle	3.66698	2.9074e-06
MYO5C	GTEx V7	Skeletal muscle	3.50944	2.9074e-06
PDHX	GTEx V7	Skeletal muscle	3.38588	2.9074e-06
TRIAP1	GTEx V7	Skeletal muscle	3.34317	2.9074e-06
HMGN2P19	GTEx V7	Skeletal muscle	3.29754	2.9074e-06
SCN3A	GTEx V7	Skeletal muscle	3.22294	2.9074e-06
ABCC8	GTEx V7	Skeletal muscle	2.72997	5.8148e-06
ENSG00000256604	GTEx V7	Skeletal muscle	2.69996	5.8148e-06
KRTCAP3	GTEx V7	Skeletal muscle	2.59413	5.8148e-06
NOTCH2	GTEx V7	Liver	7.53257	3.73832e-06
DNLZ	GTEx V7	Liver	7.52633	3.73832e-06
JAZF1	GTEx V7	Liver	7.10639	3.73832e-06
AP3S2	GTEx V7	Liver	7.07201	3.73832e-06
NEAT1	GTEx V7	Liver	6.43951	3.73832e-06
CEP68	GTEx V7	Liver	6.08155	3.73832e-06
SLC22A3	GTEx V7	Liver	5.69901	3.73832e-06
SYCE2	GTEx V7	Liver	5.5411	3.73832e-06
AGPAT6	GTEx V7	Liver	5.5024	3.73832e-06
RASA4B	GTEx V7	Liver	5.35808	3.73832e-06
MAN2C1	GTEx V7	Liver	4.61751	3.73832e-06
ABCB9	GTEx V7	Liver	4.08928	3.73832e-06
TSPAN8	GTEx V7	Liver	3.78808	3.73832e-06
APIP	GTEx V7	Liver	3.7693	3.73832e-06
MYO5C	GTEx V7	Liver	3.64889	3.73832e-06
ENSG00000236267	GTEx V7	Liver	3.43529	3.73832e-06
C1GALT1	GTEx V7	Liver	2.67515	7.47664e-06
NOTCH2	GTEx V7	Pancreas	7.59984	2.10217e-06
JAZF1	GTEx V7	Pancreas	7.53132	2.10217e-06
ENSG00000228060	GTEx V7	Pancreas	7.43046	2.10217e-06
DNLZ	GTEx V7	Pancreas	7.33557	2.10217e-06
SYMPK	GTEx V7	Pancreas	7.04181	2.10217e-06
AP3S2	GTEx V7	Pancreas	6.81046	2.10217e-06
RCCD1	GTEx V7	Pancreas	6.638	2.10217e-06
SYN2	GTEx V7	Pancreas	6.52769	2.10217e-06
CASP7	GTEx V7	Pancreas	6.46407	2.10217e-06
GIGYF1	GTEx V7	Pancreas	6.38487	2.10217e-06
ENSG00000204775	GTEx V7	Pancreas	6.25767	2.10217e-06
CEP68	GTEx V7	Pancreas	6.03687	2.10217e-06
ST6GAL1	GTEx V7	Pancreas	5.94103	2.10217e-06
PROX1-AS1	GTEx V7	Pancreas	5.80433	2.10217e-06
NEAT1	GTEx V7	Pancreas	5.26448	2.10217e-06
TRIP6	GTEx V7	Pancreas	4.97723	2.10217e-06
GCDH	GTEx V7	Pancreas	4.89016	2.10217e-06
FARSA	GTEx V7	Pancreas	4.7835	2.10217e-06
MAN2C1	GTEx V7	Pancreas	4.60675	2.10217e-06
TNKS2	GTEx V7	Pancreas	4.42069	2.10217e-06
CDK2AP1	GTEx V7	Pancreas	4.34527	4.20433e-06
SDCCAG3	GTEx V7	Pancreas	4.1503	8.40866e-06
SEC16A	GTEx V7	Pancreas	3.84231	8.40866e-06
CPSF1	GTEx V7	Pancreas	3.81961	8.40866e-06
EIF2S2P3	GTEx V7	Whole blood	7.58213	1.75408e-06
LPL	GTEx V7	Whole blood	7.43457	1.75408e-06
ENSG00000259677	GTEx V7	Whole blood	7.37454	1.75408e-06
ENSG00000224397	GTEx V7	Whole blood	7.26171	1.75408e-06
MAU2	GTEx V7	Whole blood	7.11384	1.75408e-06
RPL22L1	GTEx V7	Whole blood	7.05762	1.75408e-06
AP3S2	GTEx V7	Whole blood	7.04954	1.75408e-06
DNLZ	GTEx V7	Whole blood	6.86573	1.75408e-06
CAMK1D	GTEx V7	Whole blood	6.698	1.75408e-06
VPS33B	GTEx V7	Whole blood	6.69657	1.75408e-06
TSPAN3	GTEx V7	Whole blood	6.56999	1.75408e-06
RCCD1	GTEx V7	Whole blood	6.49754	1.75408e-06
ENSG00000260787	GTEx V7	Whole blood	6.39555	1.75408e-06
LTBP3	GTEx V7	Whole blood	6.39004	1.75408e-06
GATAD2A	GTEx V7	Whole blood	6.01529	1.75408e-06
HOOK2	GTEx V7	Whole blood	5.91499	1.75408e-06
BCAR1	GTEx V7	Whole blood	5.89023	1.75408e-06
CEP68	GTEx V7	Whole blood	5.66501	1.75408e-06
GIGYF1	GTEx V7	Whole blood	5.54206	3.50816e-06
POLR2J3	GTEx V7	Whole blood	5.44934	3.50816e-06
PPIP5K2	GTEx V7	Whole blood	5.30082	3.50816e-06
CFDP1	GTEx V7	Whole blood	5.18299	7.01631e-06
USP3	GTEx V7	Whole blood	4.99051	7.01631e-06
PAM	GTEx V7	Whole blood	4.95702	7.01631e-06
ENSG00000260274	GTEx V7	Whole blood	4.93238	7.01631e-06
CALR	GTEx V7	Whole blood	4.92518	7.01631e-06
SNUPN	GTEx V7	Whole blood	4.90607	7.01631e-06
NRBP1	GTEx V7	Whole blood	4.87812	7.01631e-06
SMC6	Schadt et al.	Liver	7.36348	7.77182e-07
GZMH	Schadt et al.	Liver	6.35813	7.77182e-07
C15orf38	Schadt et al.	Liver	6.03387	7.77182e-07
JAZF1	Schadt et al.	Liver	5.7528	7.77182e-07
CSF2RB	Schadt et al.	Liver	5.41276	7.77182e-07
CDY2B	Schadt et al.	Liver	5.34531	7.77182e-07
OAZ1	Schadt et al.	Liver	5.13754	7.77182e-07
RPL10	Schadt et al.	Liver	5.04151	7.77182e-07
IL12A	Schadt et al.	Liver	4.98397	7.77182e-07
C3orf18	Schadt et al.	Liver	4.94281	7.77182e-07
PQLC2	Schadt et al.	Liver	4.93301	7.77182e-07
RGS6	Schadt et al.	Liver	4.82575	7.77182e-07
TRIM68	Schadt et al.	Liver	4.81742	7.77182e-07
MRPS22	Schadt et al.	Liver	4.81572	7.77182e-07
GAS2L1	Schadt et al.	Liver	4.7923	7.77182e-07
C11orf35	Schadt et al.	Liver	4.70456	7.77182e-07
CYP26B1	Schadt et al.	Liver	4.70372	7.77182e-07
ERAL1	Schadt et al.	Liver	4.61666	1.55436e-06
POLDIP3	Schadt et al.	Liver	4.60734	1.55436e-06
SNX27	Schadt et al.	Liver	4.58628	1.55436e-06
WNT9B	Schadt et al.	Liver	4.5395	1.55436e-06
AMHR2	Schadt et al.	Liver	4.49252	1.55436e-06
MRPS9	Schadt et al.	Liver	4.47584	1.55436e-06
PSMA7	Schadt et al.	Liver	4.45621	1.55436e-06
CTLA4	Schadt et al.	Liver	4.44815	1.55436e-06
MUC2	Schadt et al.	Liver	4.41729	1.55436e-06
ANKRD23	Schadt et al.	Liver	4.35426	3.10873e-06
EIF2B4	Schadt et al.	Liver	4.28899	3.10873e-06
RXRA	Schadt et al.	Liver	4.28388	3.10873e-06
CDKN1C	Schadt et al.	Liver	4.28147	3.10873e-06
UBE2H	Schadt et al.	Liver	4.2638	3.10873e-06
DCAKD	Schadt et al.	Liver	4.18819	3.10873e-06
CUEDC2	Schadt et al.	Liver	4.16788	3.10873e-06
WBSCR16	Schadt et al.	Liver	4.16529	3.10873e-06
GALNS	Schadt et al.	Liver	4.09507	3.10873e-06
PTPRE	Schadt et al.	Liver	4.05105	3.10873e-06
IFT172	Schadt et al.	Liver	4.03906	3.10873e-06
BCL2A1	Schadt et al.	Liver	3.93001	3.10873e-06
RSBN1L	Schadt et al.	Liver	3.91286	3.10873e-06
KRT7	Schadt et al.	Liver	3.86174	3.10873e-06
THEG	Schadt et al.	Liver	3.85985	3.10873e-06
SGCD	Schadt et al.	Liver	3.85248	3.10873e-06
ATG16L2	Schadt et al.	Liver	3.78429	3.10873e-06
GNAT1	Schadt et al.	Liver	3.68355	3.10873e-06
B4GALT6	Schadt et al.	Liver	3.67754	3.10873e-06
GCDH	Schadt et al.	Liver	3.56665	3.10873e-06
TCEAL8	Schadt et al.	Liver	3.56483	3.10873e-06
RUNX1	Schadt et al.	Liver	3.56297	3.10873e-06
EPHA4	Schadt et al.	Liver	3.47702	3.10873e-06
TMEM53	Schadt et al.	Liver	3.46549	3.10873e-06

## Sheet: SMR
Causal genes identified for T2D by SMR
Gene	Probe_Chr	Probe_bp	topSNP	topSNP_chr	topSNP_bp	A1	A2	Freq	b_GWAS	se_GWAS	p_GWAS	b_eQTL	se_eQTL	p_eQTL	b_SMR	se_SMR	p_SMR	p_HEIDI	nsnp_HEIDI	Selected eQTL data	Tissue
ANK1	8	41632509	rs508419	8	41522991	G	A	0.757455	0.096	0.0088	1.3e-27	0.296509	0.0500199	3.06974e-09	0.323768	0.0621609	1.90334e-07	0.742862	4	GTEx V7	Subcutaneous adipose
WFS1	4	6288284	rs10937719	4	6295322	G	C	0.640159	0.089	0.0077	4.9e-31	0.235254	0.039324	2.1981e-09	0.378314	0.0712058	1.0785e-07	0.655147	20	GTEx V7	Subcutaneous adipose
RPL8	8	146016561	rs2954658	8	146017782	T	C	0.542744	0.04	0.0075	7.7e-08	-0.327944	0.0201984	2.7988e-59	-0.121972	0.024072	4.04206e-07	0.560871	20	GTEx V7	Subcutaneous adipose
AP3S2	15	90405702	rs12440156	15	90420673	A	G	0.738569	-0.076	0.0084	1.2e-19	-0.701757	0.038289	4.95531e-75	0.1083	0.013349	4.94132e-16	0.430818	20	GTEx V7	Subcutaneous adipose
ITFG3	16	302243	rs55857387	16	300388	C	T	0.192843	-0.061	0.0095	1.3e-10	-0.31293	0.0364383	8.85389e-18	0.194932	0.0379056	2.71023e-07	0.320479	20	GTEx V7	Subcutaneous adipose
DNAH10OS	12	124415251	rs11833002	12	124446616	A	G	0.369781	-0.047	0.0079	3.1e-09	0.344946	0.0428763	8.61412e-16	-0.136253	0.028484	1.72269e-06	0.295954	20	GTEx V7	Subcutaneous adipose
KLF14	7	130418144	rs6974400	7	130424075	A	G	0.449304	-0.059	0.0075	6.2e-15	0.242796	0.0413564	4.33643e-09	-0.243002	0.0516475	2.53841e-06	0.205321	7	GTEx V7	Subcutaneous adipose
NCR3LG1	11	17386080	rs11024271	11	17395540	C	T	0.641153	-0.074	0.0076	2.1e-22	0.271486	0.0428627	2.39111e-10	-0.272574	0.0513384	1.10013e-07	0.199081	8	GTEx V7	Subcutaneous adipose
RP1-239B22.5	11	17403637	rs1002226	11	17405617	T	C	0.629225	-0.076	0.0076	1.7e-23	0.301129	0.0452107	2.72778e-11	-0.252384	0.0455279	2.96509e-08	0.197723	14	GTEx V7	Subcutaneous adipose
PABPC4	1	40034475	rs4660293	1	40028180	G	A	0.234592	0.066	0.0087	4.7e-14	-0.271537	0.0328282	1.32342e-16	-0.243061	0.0434748	2.25972e-08	0.1875	20	GTEx V7	Subcutaneous adipose
JAZF1	7	28045277	rs849335	7	28223990	C	T	0.656064	-0.083	0.0078	2.9e-26	0.182224	0.031658	8.61233e-09	-0.455483	0.089967	4.13175e-07	0.129091	4	GTEx V7	Subcutaneous adipose
LTBP3	11	65316338	rs7934628	11	65232739	G	C	0.322068	0.052	0.008	1.1e-10	0.158305	0.0223944	1.56118e-12	0.32848	0.068652	1.71237e-06	0.114446	16	GTEx V7	Subcutaneous adipose
IRS1	2	227630254	rs2972137	2	227106361	A	G	0.629225	0.1	0.0078	6.9e-40	-0.296887	0.0444541	2.41378e-11	-0.336828	0.0568674	3.1603e-09	0.113282	9	GTEx V7	Subcutaneous adipose
CEP68	2	65298744	rs2540951	2	65276736	G	A	0.38668	-0.051	0.0077	5e-11	-0.298541	0.0282766	4.6704e-26	0.170831	0.0304473	2.01503e-08	0.0982902	20	GTEx V7	Subcutaneous adipose
CTA-85E5.10	22	30440446	rs1548684	22	30138232	A	G	0.0785288	-0.081	0.013	5.4e-10	-0.782377	0.0950445	1.8459e-16	0.103531	0.0208393	6.76282e-07	0.0968442	20	GTEx V7	Subcutaneous adipose
GCDH	19	13013430	rs2965216	19	13071082	A	G	0.484095	0.046	0.0076	1e-09	-0.218252	0.0257935	2.63914e-17	-0.210766	0.0428138	8.52985e-07	0.0961021	13	GTEx V7	Subcutaneous adipose
ZNF34	8	146005614	rs2958490	8	145991383	C	G	0.555666	0.043	0.0075	9.1e-09	0.402457	0.0370301	1.63092e-27	0.106844	0.0210695	3.95726e-07	0.094217	20	GTEx V7	Subcutaneous adipose
ATP13A1	19	19765255	rs56408111	19	19793545	C	T	0.0815109	0.11	0.014	4.3e-15	0.313122	0.0499114	3.52905e-10	0.351301	0.0716572	9.46149e-07	0.0761663	15	GTEx V7	Subcutaneous adipose
PLA2G4B	15	42135158	rs11635415	15	42133502	C	T	0.356859	0.044	0.0078	1.7e-08	0.343423	0.0309668	1.40214e-28	0.128122	0.0254819	4.95734e-07	0.0635255	20	GTEx V7	Subcutaneous adipose
MAN2C1	15	75654314	rs7171507	15	75737287	C	T	0.2833	-0.046	0.0086	9.4e-08	0.873239	0.0407777	9.76784e-102	-0.0526774	0.010151	2.10963e-07	0.0629264	20	GTEx V7	Subcutaneous adipose
CDK2AP1	12	123751456	rs6633	12	123745809	T	G	0.222664	-0.049	0.0093	1.1e-07	-0.474266	0.0418824	1.00083e-29	0.103318	0.021628	1.77901e-06	0.0529832	20	GTEx V7	Subcutaneous adipose
EIF3KP1	5	102368407	rs34381	5	102396556	T	C	0.2833	0.049	0.008	7.2e-10	0.746367	0.0773638	5.03675e-22	0.0656514	0.0126963	2.32969e-07	0.0528451	20	GTEx V7	Subcutaneous adipose
RPL8	8	146016561	rs2954658	8	146017782	T	C	0.542744	0.04	0.0075	7.7e-08	-0.305219	0.0231834	1.38811e-39	-0.131053	0.0265122	7.68779e-07	0.61089	20	GTEx V7	Visceral omentum adipose
RP11-554A11.6	11	68782833	rs35377497	11	68778383	C	T	0.390656	-0.04	0.0077	1.9e-07	0.32913	0.035772	3.55357e-20	-0.121533	0.0268664	6.07992e-06	0.527624	20	GTEx V7	Visceral omentum adipose
ZNF34	8	146005614	rs2958519	8	146019690	A	G	0.436382	-0.041	0.0075	4.6e-08	-0.34963	0.0426499	2.45071e-16	0.117267	0.0257834	5.41207e-06	0.408509	15	GTEx V7	Visceral omentum adipose
CCDC92	12	124430292	rs4930722	12	124423275	G	C	0.347913	-0.043	0.008	1.1e-07	0.389616	0.0440311	8.85867e-19	-0.110365	0.0240244	4.35075e-06	0.273434	20	GTEx V7	Visceral omentum adipose
TOM1L2	17	17811282	rs8079321	17	17760789	C	T	0.590457	-0.039	0.0078	5.4e-07	0.280735	0.0305023	3.45765e-20	-0.138921	0.0316195	1.11526e-05	0.209672	20	GTEx V7	Visceral omentum adipose
PABPC4	1	40034475	rs17343290	1	40088043	A	G	0.192843	0.061	0.0096	1.5e-10	-0.216742	0.0350418	6.20053e-10	-0.281441	0.0634999	9.33e-06	0.148856	20	GTEx V7	Visceral omentum adipose
MAN2C1	15	75654314	rs4368141	15	75681000	G	C	0.2833	-0.047	0.0086	5.3e-08	0.982838	0.04713	1.40896e-96	-0.0478207	0.00904566	1.24618e-07	0.114741	20	GTEx V7	Visceral omentum adipose
PLA2G4B	15	42135158	rs28432037	15	42126779	A	G	0.355865	0.044	0.0078	1.3e-08	0.189681	0.024696	1.5831e-14	0.231968	0.051021	5.4537e-06	0.112427	17	GTEx V7	Visceral omentum adipose
CEP68	2	65298744	rs2540951	2	65276736	G	A	0.38668	-0.051	0.0077	5e-11	-0.317838	0.0322328	6.16242e-23	0.160459	0.029184	3.83711e-08	0.111843	20	GTEx V7	Visceral omentum adipose
JAZF1	7	28045277	rs849336	7	28224053	G	A	0.656064	-0.083	0.0078	2.2e-26	0.222177	0.0390692	1.29477e-08	-0.373576	0.0744848	5.29057e-07	0.08223	4	GTEx V7	Visceral omentum adipose
CDK2AP1	12	123751456	rs12824957	12	123750228	C	T	0.222664	-0.05	0.0093	8.1e-08	-0.396459	0.0433168	5.56039e-20	0.126116	0.0272054	3.55703e-06	0.0793676	20	GTEx V7	Visceral omentum adipose
EIF3KP1	5	102368407	rs469094	5	102423579	C	A	0.282306	0.049	0.008	7.7e-10	0.603258	0.0852087	1.44392e-12	0.0812256	0.0175354	3.61989e-06	0.0621155	18	GTEx V7	Visceral omentum adipose
AP3S2	15	90405702	rs12440156	15	90420673	A	G	0.738569	-0.076	0.0084	1.2e-19	-0.678789	0.0420704	1.45728e-58	0.111964	0.0141878	2.98459e-15	0.0559521	20	GTEx V7	Visceral omentum adipose
PABPC4	1	40034475	rs2068663	1	40038571	T	C	0.23161	0.069	0.0088	7e-15	-0.24665	0.0380954	9.51072e-11	-0.279749	0.0560341	5.96112e-07	0.515779	13	GTEx V7	Skeletal muscle
RPL8	8	146016561	rs2954658	8	146017782	T	C	0.542744	0.04	0.0075	7.7e-08	-0.305209	0.0204057	1.40145e-50	-0.131058	0.0260888	5.07321e-07	0.494182	20	GTEx V7	Skeletal muscle
ANK1	8	41632509	rs35273426	8	41524688	T	C	0.240557	-0.096	0.0088	1.5e-27	-0.122217	0.0193637	2.7606e-10	0.785488	0.143779	4.677e-08	0.330109	6	GTEx V7	Skeletal muscle
NBEAL2	3	47036183	rs148711762	3	47014949	T	C	0.410537	-0.045	0.0076	3.8e-09	0.261359	0.0378488	5.00839e-12	-0.172177	0.038305	6.96048e-06	0.273899	15	GTEx V7	Skeletal muscle
JAZF1	7	28045277	rs1708302	7	28198677	T	C	0.501988	-0.1	0.0075	8.7e-41	0.281246	0.0369047	2.51976e-14	-0.355561	0.0537395	3.68109e-11	0.249817	13	GTEx V7	Skeletal muscle
CTD-2021H9.3	12	71476604	rs3851611	12	71524042	G	C	0.398608	0.045	0.0076	2.5e-09	0.375486	0.0452964	1.13689e-16	0.119845	0.0248735	1.4488e-06	0.230854	20	GTEx V7	Skeletal muscle
CHMP4B	20	32420641	rs7274168	20	32435978	T	C	0.536779	0.045	0.0075	2.3e-09	-0.169652	0.0249666	1.08189e-11	-0.265249	0.0589753	6.87165e-06	0.134048	14	GTEx V7	Skeletal muscle
FBXL22	15	63892089	rs28627799	15	63878336	C	A	0.549702	-0.044	0.0075	3.8e-09	0.218629	0.0320422	8.90646e-12	-0.201254	0.0452417	8.6504e-06	0.133652	20	GTEx V7	Skeletal muscle
AC122129.1	17	17761939	rs4924823	17	17764502	G	A	0.589463	-0.039	0.0078	5.7e-07	0.428406	0.0437081	1.10893e-22	-0.0910351	0.0204392	8.43036e-06	0.0854546	20	GTEx V7	Skeletal muscle
TOM1L2	17	17811282	rs8066560	17	17728043	G	A	0.592445	-0.038	0.0078	9.1e-07	0.351181	0.0287849	3.10197e-34	-0.108206	0.0239161	6.05657e-06	0.0834451	20	GTEx V7	Skeletal muscle
CEP68	2	65298744	rs2723065	2	65279414	G	A	0.38668	-0.051	0.0077	5e-11	-0.306507	0.0282446	1.95371e-27	0.166391	0.0294313	1.5718e-08	0.0559146	20	GTEx V7	Skeletal muscle
AP000769.1	11	65228378	rs1626021	11	65226187	G	A	0.315109	0.05	0.008	4.4e-10	0.434417	0.0470021	2.40796e-20	0.115097	0.0222308	2.25042e-07	0.0555801	20	GTEx V7	Skeletal muscle
SLC12A8	3	124866594	rs9870956	3	124925881	T	C	0.424453	-0.046	0.0075	1.2e-09	0.838313	0.0726808	8.8729e-31	-0.0548721	0.0101328	6.11811e-08	0.135838	20	GTEx V7	Liver
JAZF1	7	28045277	rs10264306	7	28239466	G	A	0.227634	0.069	0.0092	5.9e-14	-0.627208	0.100423	4.22009e-10	-0.110011	0.0229218	1.59129e-06	0.0743903	13	GTEx V7	Liver
CWF19L1	10	102009746	rs35614792	10	101934235	T	C	0.428429	-0.036	0.0075	1.4e-06	0.726168	0.0835908	3.71547e-18	-0.0495753	0.0117999	2.65357e-05	0.0551329	20	GTEx V7	Liver
NEAT1	11	65201628	rs512715	11	65191208	G	C	0.757455	-0.047	0.0085	3.2e-08	-0.598068	0.0904863	3.85648e-11	0.0785864	0.0185301	2.22508e-05	0.0538407	4	GTEx V7	Liver
RP11-69E11.8	1	40037513	rs3768321	1	40035928	T	G	0.187873	0.075	0.0094	9.6e-16	-0.701897	0.106294	4.01979e-11	-0.106853	0.0210048	3.63585e-07	0.846538	20	GTEx V7	Pancreas
NUS1	6	118014234	rs72951548	6	118050841	T	C	0.199801	-0.048	0.01	3.2e-06	0.63972	0.0542096	3.86378e-32	-0.0750328	0.0168755	8.73768e-06	0.782369	7	GTEx V7	Pancreas
CEP68	2	65298744	rs2723064	2	65279805	C	T	0.387674	-0.051	0.0077	4.2e-11	-0.433586	0.0619897	2.66231e-12	0.117624	0.0244577	1.51474e-06	0.645748	10	GTEx V7	Pancreas
AP3S2	15	90405702	rs2165069	15	90407119	T	C	0.743539	-0.076	0.0084	2.3e-19	-0.704673	0.055161	2.26593e-37	0.107851	0.0146073	1.54281e-13	0.601012	17	GTEx V7	Pancreas
RPL8	8	146016561	rs2954658	8	146017782	T	C	0.542744	0.04	0.0075	7.7e-08	-0.349701	0.037603	1.40691e-20	-0.114383	0.0247234	3.71861e-06	0.474014	20	GTEx V7	Pancreas
NOTCH2	1	120533208	rs6668119	1	120439109	C	G	0.109344	0.093	0.012	2.5e-14	-0.485568	0.0698662	3.65365e-12	-0.191528	0.0370162	2.28923e-07	0.356023	5	GTEx V7	Pancreas
RPAP1	15	41822920	rs2412619	15	41825997	C	T	0.383698	0.047	0.0078	1.2e-09	-0.458127	0.0675967	1.22396e-11	-0.102592	0.022782	6.69432e-06	0.144552	13	GTEx V7	Pancreas
MAN2C1	15	75654314	rs4368141	15	75681000	G	C	0.2833	-0.047	0.0086	5.3e-08	0.809068	0.0548307	2.82514e-49	-0.0580915	0.0113351	2.9769e-07	0.111501	20	GTEx V7	Pancreas
DNLZ	9	139256149	rs117527460	9	139281477	A	G	0.0377734	0.11	0.021	1.1e-07	1.4581	0.136487	1.22176e-26	0.0754406	0.0160404	2.56156e-06	0.109714	9	GTEx V7	Pancreas
NEAT1	11	65201628	rs512715	11	65191208	G	C	0.757455	-0.047	0.0085	3.2e-08	-0.357888	0.0488042	2.24833e-13	0.131326	0.0297456	1.01023e-05	0.0946375	12	GTEx V7	Pancreas
CHMP4B	20	32420641	rs2626547	20	32404921	A	G	0.503976	0.045	0.0075	1.8e-09	-0.178254	0.0227519	4.70063e-15	-0.252449	0.0529957	1.90197e-06	0.955001	17	GTEx V7	Whole blood
ZNF34	8	146005614	rs2467667	8	145974196	T	C	0.545726	0.042	0.0075	1.6e-08	0.28906	0.0371094	6.73257e-15	0.145299	0.0319555	5.44397e-06	0.584132	19	GTEx V7	Whole blood
CEP68	2	65298744	rs2080385	2	65292762	T	G	0.255467	-0.052	0.0087	1.8e-09	-0.381382	0.0448267	1.77082e-17	0.136346	0.0278784	1.00451e-06	0.297764	20	GTEx V7	Whole blood
LPL	8	19791998	rs79445051	8	19933089	G	C	0.0984095	-0.083	0.014	2.2e-09	0.749677	0.108677	5.26583e-12	-0.110714	0.0246239	6.91752e-06	0.257499	8	GTEx V7	Whole blood
RPL8	8	146016561	rs2954658	8	146017782	T	C	0.542744	0.04	0.0075	7.7e-08	-0.216419	0.0156166	1.13331e-43	-0.184827	0.0371328	6.44255e-07	0.243714	20	GTEx V7	Whole blood
PPIP5K2	5	102502178	rs158408	5	102407374	A	G	0.2833	0.049	0.008	8.4e-10	-0.277726	0.0193246	7.79346e-47	-0.176433	0.0313123	1.75446e-08	0.149848	20	GTEx V7	Whole blood
EIF2S2P3	10	94429001	rs2185756	10	94430497	C	A	0.427435	-0.12	0.0076	5.6e-56	0.350234	0.0546481	1.46582e-10	-0.342628	0.0576975	2.87896e-09	0.110748	20	GTEx V7	Whole blood
PIM3	22	50355944	rs36155743	22	50417483	T	C	0.484095	-0.046	0.0076	1e-09	-0.257446	0.0359103	7.5468e-13	0.178678	0.0386347	3.74944e-06	0.107759	15	GTEx V7	Whole blood
MAN2C1	15	75654314	rs7171507	15	75737287	C	T	0.2833	-0.046	0.0086	9.4e-08	0.603553	0.0292352	1.08833e-94	-0.0762153	0.0147194	2.24432e-07	0.102962	20	GTEx V7	Whole blood
ABCB9	12	123413593	rs1615350	12	123650335	C	T	0.279324	-0.048	0.0086	1.8e-08	0.302732	0.0220837	9.04897e-43	-0.158556	0.0306724	2.34913e-07	0.722336	11	Westra et al.	Peripheral blood
SREBF1	17	17715951	rs4925119	17	17742904	A	G	0.411531	0.039	0.0078	6.5e-07	-0.227941	0.0198673	1.79871e-30	-0.171097	0.0373276	4.56936e-06	0.40543	20	Westra et al.	Peripheral blood
LRWD1	7	102113450	rs4473948	7	102112397	A	T	0.265408	0.038	0.0084	7.2e-06	0.665809	0.0223164	1.37536e-195	0.0570734	0.0127604	7.72432e-06	0.388585	12	Westra et al.	Peripheral blood
PLA2G4B	15	42140271	rs17678767	15	42096422	G	C	0.358847	0.043	0.0078	3.1e-08	0.273908	0.0200421	1.60762e-42	0.156987	0.0307063	3.17846e-07	0.347647	20	Westra et al.	Peripheral blood
ATP13A1	19	19756046	rs2304130	19	19789528	G	A	0.082505	0.11	0.013	1.9e-15	1.16614	0.0303736	0	0.0943286	0.0114155	1.41777e-16	0.340684	18	Westra et al.	Peripheral blood
SNUPN	15	75890735	rs4886722	15	75921636	A	C	0.2833	-0.048	0.0087	3.9e-08	0.298285	0.0220444	1.02491e-41	-0.16092	0.0314982	3.24089e-07	0.324761	14	Westra et al.	Peripheral blood
CCDC12	3	46963383	rs11130111	3	47009805	C	T	0.412525	-0.045	0.0075	1.8e-09	-0.180288	0.0195171	2.52561e-20	0.249601	0.0496054	4.86063e-07	0.317454	20	Westra et al.	Peripheral blood
FLJ20125	5	102432381	rs42431	5	102400063	C	T	0.274354	0.049	0.0081	1.1e-09	-0.154979	0.0211916	2.60762e-13	-0.316172	0.0678285	3.14162e-06	0.231732	20	Westra et al.	Peripheral blood
LPL	8	19824456	rs11991231	8	19907912	C	T	0.131213	-0.066	0.012	1e-07	0.28513	0.031037	4.04773e-20	-0.231473	0.0490519	2.37072e-06	0.216786	20	Westra et al.	Peripheral blood
RPL8	8	146015822	rs2958517	8	146019378	G	A	0.446322	-0.041	0.0075	4.3e-08	0.679312	0.017085	0	-0.0603552	0.0111444	6.10428e-08	0.193926	20	Westra et al.	Peripheral blood
RPL8	8	146017699	rs2958517	8	146019378	G	A	0.446322	-0.041	0.0075	4.3e-08	0.450032	0.0184567	2.58569e-131	-0.0911047	0.0170792	9.59421e-08	0.192049	20	Westra et al.	Peripheral blood
POLR2J	7	102113872	rs4473948	7	102112397	A	T	0.265408	0.038	0.0084	7.2e-06	-0.802108	0.0214558	7.04097e-306	-0.0473751	0.0105488	7.08737e-06	0.17322	10	Westra et al.	Peripheral blood
FBXW7	4	153332499	rs6832998	4	153470666	T	A	0.305169	-0.053	0.0082	1.3e-10	0.136023	0.0213534	1.88897e-10	-0.389639	0.0858808	5.70669e-06	0.133866	16	Westra et al.	Peripheral blood
RPAP1	15	41809651	rs1473781	15	41818917	A	G	0.37674	0.048	0.0078	7e-10	-0.18552	0.0196122	3.09676e-21	-0.258733	0.050158	2.49136e-07	0.115336	20	Westra et al.	Peripheral blood
ITFG3	16	315804	rs11248914	16	293562	C	T	0.303181	-0.038	0.0079	1.2e-06	-0.281731	0.0200091	5.03029e-45	0.134881	0.0296321	5.31793e-06	0.101514	20	Westra et al.	Peripheral blood
HS.211743	11	65343122	rs1346	11	65337251	T	A	0.185885	0.056	0.0095	5.2e-09	-0.415313	0.025154	3.06625e-61	-0.134838	0.0242885	2.83176e-08	0.0873875	20	Westra et al.	Peripheral blood
PLEKHA1	10	124189437	rs11200629	10	124198585	G	A	0.467197	-0.047	0.0075	5.2e-10	-0.308311	0.0189536	1.70123e-59	0.152443	0.0260688	4.98325e-09	0.0795615	20	Westra et al.	Peripheral blood
OPRL1	20	62731906	rs6090043	20	62717930	T	C	0.483101	-0.035	0.0075	4.2e-06	-0.478126	0.0183345	6.47388e-150	0.0732024	0.0159354	4.35468e-06	0.0677606	20	Westra et al.	Peripheral blood
CWF19L1	10	101992143	rs11597086	10	101953705	C	A	0.428429	-0.035	0.0075	2.9e-06	0.592367	0.0178765	8.81518e-241	-0.059085	0.012786	3.81773e-06	0.0585244	20	Westra et al.	Peripheral blood
MPHOSPH9	12	123645687	rs10772996	12	123697531	T	C	0.228628	-0.051	0.0091	1.6e-08	0.266705	0.0300884	7.7161e-19	-0.191223	0.0403679	2.16912e-06	0.646366	20	Lloyd-Jones et al.	Peripheral blood
POMC	2	25384089	rs3754861	2	25393722	C	A	0.0785288	0.071	0.015	1.6e-06	0.824413	0.0515221	1.2543e-57	0.0861219	0.0189741	5.65459e-06	0.621119	20	Lloyd-Jones et al.	Peripheral blood
ABCB9	12	123413594	rs4148856	12	123450765	G	C	0.223658	-0.054	0.0091	2.4e-09	0.332329	0.0331455	1.1673e-23	-0.16249	0.0318189	3.27837e-07	0.57873	20	Lloyd-Jones et al.	Peripheral blood
CCDC12	3	46963384	rs148711762	3	47014949	T	C	0.410537	-0.045	0.0076	3.8e-09	-0.2662	0.0282126	3.89131e-21	0.169046	0.0337058	5.29416e-07	0.531725	20	Lloyd-Jones et al.	Peripheral blood
RPL8	8	146017700	rs2954654	8	146008168	A	G	0.537773	0.04	0.0075	9e-08	-0.556028	0.0275229	9.3295e-91	-0.0719388	0.0139506	2.51385e-07	0.40774	20	Lloyd-Jones et al.	Peripheral blood
ITFG3	16	315805	rs2239738	16	313202	A	C	0.144135	-0.066	0.011	3.9e-10	-0.337678	0.0369332	6.07776e-20	0.195452	0.0389635	5.26758e-07	0.390365	18	Lloyd-Jones et al.	Peripheral blood
GIN1	5	102432382	rs12110235	5	102393180	C	G	0.274354	0.05	0.0081	9.2e-10	-0.24177	0.029451	2.22613e-16	-0.206808	0.0419177	8.06963e-07	0.329742	20	Lloyd-Jones et al.	Peripheral blood
ABCB9	12	123413678	rs641760	12	123518866	T	C	0.224652	-0.051	0.0092	2.2e-08	0.279387	0.0336317	9.79442e-17	-0.182542	0.0395877	4.0056e-06	0.29294	20	Lloyd-Jones et al.	Peripheral blood
SREBF1	17	17715618	rs9915776	17	17749056	A	G	0.410537	0.039	0.0078	5.4e-07	-0.379473	0.0278101	2.15768e-42	-0.102774	0.0218913	2.66946e-06	0.176222	20	Lloyd-Jones et al.	Peripheral blood
CAMK1D	10	12867645	rs11257655	10	12307894	T	C	0.22664	0.095	0.009	7.7e-26	0.77602	0.0344617	2.74507e-112	0.12242	0.0128086	1.2051e-21	0.153869	20	Lloyd-Jones et al.	Peripheral blood
CENPW	6	126667394	rs1591805	6	126717064	G	A	0.491054	0.057	0.0075	4.5e-14	-0.165978	0.0264429	3.45511e-10	-0.343419	0.0709595	1.30068e-06	0.153636	6	Lloyd-Jones et al.	Peripheral blood
TP53INP1	8	95938737	rs896853	8	95960855	G	C	0.439364	0.05	0.0075	3.1e-11	0.339301	0.0281895	2.28634e-33	0.147362	0.0252683	5.48085e-09	0.148296	20	Lloyd-Jones et al.	Peripheral blood
BX096254	3	47214121	rs749512	3	47035900	T	C	0.366799	-0.041	0.0077	1.1e-07	0.264696	0.0285372	1.76835e-20	-0.154895	0.0335425	3.877e-06	0.144427	20	Lloyd-Jones et al.	Peripheral blood
CALR	19	13055054	rs741702	19	13024250	A	C	0.32505	-0.045	0.0077	5.9e-09	0.249127	0.0295487	3.42535e-17	-0.180631	0.0376073	1.56242e-06	0.127874	20	Lloyd-Jones et al.	Peripheral blood
RPAP1	15	41809652	rs2412620	15	41829550	G	C	0.383698	0.047	0.0078	1.6e-09	-0.26907	0.0282309	1.55707e-21	-0.174676	0.0342962	3.52151e-07	0.123916	20	Lloyd-Jones et al.	Peripheral blood
ATP13A1	19	19756047	rs58434384	19	19786099	G	A	0.082505	0.11	0.013	1.9e-15	1.17647	0.0506121	1.60427e-119	0.0935	0.0117594	1.84828e-15	0.120621	20	Lloyd-Jones et al.	Peripheral blood
MAN2C1	15	75648664	rs7171507	15	75737287	C	T	0.2833	-0.046	0.0086	9.4e-08	0.876858	0.0304091	7.72805e-183	-0.05246	0.00997505	1.44744e-07	0.0933766	20	Lloyd-Jones et al.	Peripheral blood
PABPC4	1	40027766	rs3768321	1	40035928	T	G	0.187873	0.075	0.0094	9.6e-16	-0.455064	0.0352682	4.3316e-38	-0.164812	0.0242867	1.15201e-11	0.0882138	20	Lloyd-Jones et al.	Peripheral blood
GCDH	19	13008576	rs8012	19	13010520	A	G	0.478131	0.048	0.0075	1.1e-10	-0.201371	0.026563	3.4321e-14	-0.238366	0.0487425	1.00677e-06	0.0706499	11	Lloyd-Jones et al.	Peripheral blood
SNUPN	15	75890734	rs7175223	15	75926421	T	C	0.2833	-0.047	0.0087	5.4e-08	0.265248	0.0316074	4.78109e-17	-0.177193	0.0390081	5.56021e-06	0.0666161	11	Lloyd-Jones et al.	Peripheral blood
CAMK1D	10	12870996	rs11257655	10	12307894	T	C	0.22664	0.095	0.009	7.7e-26	0.737559	0.0344323	8.59556e-102	0.128803	0.0136035	2.84234e-21	0.064195	20	Lloyd-Jones et al.	Peripheral blood
CHMP4B	20	32441917	rs2626562	20	32409142	G	A	0.475149	-0.044	0.0075	3.5e-09	0.366676	0.0272886	3.67185e-41	-0.119997	0.0223186	7.59257e-08	0.0596152	20	Lloyd-Jones et al.	Peripheral blood
KLHDC5	12	27955584	rs12578595	12	27964996	T	C	0.208748	-0.077	0.0094	3.4e-16	-0.350129	0.0341006	9.86969e-25	0.219919	0.0343445	1.52025e-10	0.0557237	20	Lloyd-Jones et al.	Peripheral blood
PABPC4	1	40027417	rs3768321	1	40035928	T	G	0.187873	0.075	0.0094	9.6e-16	-0.39758	0.034914	4.83146e-30	-0.188641	0.028869	6.38683e-11	0.0525509	20	Lloyd-Jones et al.	Peripheral blood

## Sheet: UTMOST
Causal genes identified for T2D by UTMOST
Gene	Test_score	P_value
CYP26C1	32.8778	3.44169e-15
TECTB	32.7245	3.88578e-15
CHN2	30.847	1.33227e-14
GCKR	30.4567	3.33067e-14
SEMA5B	29.9232	8.9817e-14
HMGA2	28.4152	2.65898e-13
ZCCHC24	29.0252	2.94098e-13
TONSL	28.3173	3.51164e-13
FRA10AC1	28.0917	3.96905e-13
HOXA11	28.0299	4.73732e-13
MARCH5	27.3846	4.82392e-13
CEP68	27.9827	6.52034e-13
REL	27.83	9.27813e-13
BOP1	27.8113	1.01763e-12
TRPM5	27.1967	1.24356e-12
FOXH1	26.3935	1.61482e-12
PHLPP1	26.5967	2.05858e-12
GTPBP2	25.6883	2.2975e-12
TM7SF2	26.9711	3.37375e-12
IL18BP	26.4579	3.88989e-12
PIK3C2A	26.012	4.29923e-12
GIN1	25.0949	4.9013e-12
HNF1B	102.402	5.45719e-12
UBE3C	25.5432	6.91136e-12
FGFBP3	24.929	6.96787e-12
GCK	54.2632	7.27696e-12
RBP4	96.0077	7.40885e-12
SCN2A	66.5061	8.84037e-12
TPRG1	187.138	9.0945e-12
SNAI1	24.2238	9.86533e-12
HABP2	91.8637	1.09139e-11
SLC38A11	23.7462	1.1054e-11
MPHOSPH9	24.7159	1.17776e-11
HMSD	142.658	1.27373e-11
ANK1	143.094	1.61344e-11
GIPR	624.54	1.77744e-11
RPL22L1	332.723	1.81698e-11
TCF7L2	516.204	1.81902e-11
LINGO1	384.23	1.99352e-11
COBLL1	341.507	2.00105e-11
TMEM254	727.805	2.0028e-11
MYLK	555.622	2.14276e-11
GPSM1	420.914	2.17958e-11
CSRNP3	399.079	2.18214e-11
KRTCAP3	267.604	2.1827e-11
BLM	142.589	2.18329e-11
BTAF1	268.523	2.18342e-11
AP3S2	762.462	2.19083e-11
PABPC4	644.155	2.27709e-11
GCDH	516.368	2.28622e-11
PPIP5K2	482.422	2.30521e-11
KALRN	726.464	2.30586e-11
ZNF513	451.358	2.31826e-11
CCDC92	472.007	2.33064e-11
SNRPD2	467.771	2.33157e-11
WFS1	726.464	2.34752e-11
GTF3C2	415.225	2.35548e-11
HAUS6	380.473	2.36225e-11
OSER1	354.962	2.36279e-11
ITFG3	384.63	2.36929e-11
CRIP3	80.7361	2.43563e-11
E2F3	279.023	2.54696e-11
ZZEF1	194.374	2.54701e-11
CAMK1D	208.48	2.54707e-11
DKK4	24.4938	2.60206e-11
MFSD3	351.944	2.61625e-11
PHLDA2	73.128	2.64547e-11
CDKAL1	334.383	2.66049e-11
MINK1	23.3456	2.68946e-11
SSR1	137.853	2.91356e-11
MRPS18A	149.754	2.97387e-11
TMEM141	22.9826	3.05145e-11
IQCC	28.2856	3.05344e-11
C12orf65	188.386	3.78297e-11
IFNA1	23.7363	3.97912e-11
PRC1	141.945	4.25846e-11
ABCG8	23.128	5.82897e-11
PPP1R3C	21.9083	7.57107e-11
NRBP1	21.7168	8.42818e-11
PSTPIP1	22.3742	8.48585e-11
HOXA9	216.592	8.51652e-11
ID4	23.5154	8.56468e-11
VPS28	22.3115	9.36561e-11
ZNF34	21.0703	9.4785e-11
LTBP3	287.967	9.9841e-11
CALR	21.3381	1.53418e-10
P2RX7	22.555	1.68071e-10
PLAT	22.0334	1.74149e-10
MED30	21.1505	1.78266e-10
TNNT3	23.0613	1.78555e-10
SYCE2	21.2856	1.86319e-10
DNLZ	20.783	1.94663e-10
CDK2AP1	21.3314	2.10537e-10
SYVN1	22.3946	2.12845e-10
KIFC2	20.7111	2.27506e-10
FBXL22	21.183	2.47368e-10
FARSA	20.7656	2.75306e-10
CD40	20.8562	3.11661e-10
TSPAN8	21.3056	3.12768e-10
RTN2	21.1441	3.38164e-10
BCL2	22.4979	3.50925e-10
FAM83H	20.8341	3.79812e-10
FOXA3	21.2654	4.05389e-10
CD58	20.8708	5.52334e-10
NRARP	255.561	5.97796e-10
RPL8	19.4937	6.00262e-10
OST4	20.5384	6.09783e-10
TNFSF13	19.9338	6.22292e-10
DMRTA1	170.157	6.61472e-10
JMJD7	19.3499	7.43472e-10
MAPKBP1	19.6888	9.04368e-10
LIME1	19.7367	9.17702e-10
IMP3	19.7097	1.07249e-09
NDUFAF6	19.2537	1.17643e-09
SETD8	20.617	1.27943e-09
IL20RA	20.5817	1.35867e-09
PLA2G4B	19.056	1.45809e-09
SNAPC4	18.5324	2.06573e-09
PPM1G	18.4005	2.0667e-09
ZNF251	18.8364	2.24993e-09
TSPAN3	18.2695	2.77468e-09
MYBL2	20.0796	2.84121e-09
GNMT	203.883	2.85937e-09
SNX17	19.38	2.92362e-09
HCN1	19.057	3.03624e-09
SMAP2	18.9468	3.28488e-09
PAM	19.061	3.37122e-09
PPP1R16A	18.5852	3.46182e-09
CARD9	19.5519	3.53365e-09
CCNE2	19.1713	3.54624e-09
EXOC6	245.754	3.6652e-09
SLC22A3	18.293	3.66632e-09
SPATA2	19.4034	3.82954e-09
GEM	19.1865	3.93805e-09
TMEM203	370.745	4.46834e-09
HKDC1	18.389	5.14653e-09
CARS	18.3118	6.4879e-09
MRAS	18.7296	6.75567e-09
NKIRAS1	18.3909	6.76405e-09
DNAH10OS	17.3048	6.85761e-09
DNAH10	17.9025	7.00583e-09
C11orf89	18.334	7.20772e-09
UBE2G1	18.4484	7.53747e-09
RCCD1	16.555	8.40991e-09
C15orf38	17.4281	8.96099e-09
CD101	17.3418	9.25349e-09
C8orf82	18.2904	9.44898e-09
GRPEL1	17.3821	9.94655e-09
POLB	17.6843	1.00157e-08
C4orf50	17.7451	1.03523e-08
HERC1	17.5878	1.08727e-08
PLEKHA1	17.08	1.11509e-08
STARD10	16.7353	1.12492e-08
INHBB	17.6931	1.12687e-08
CSNK1G1	17.7108	1.18033e-08
SLCO4C1	17.7827	1.18547e-08
NUDT5	16.7249	1.28421e-08
BECN1	17.0655	1.38389e-08
AARD	17.1117	1.39618e-08
SIRT4	17.7171	1.42146e-08
OPRL1	16.7239	1.65108e-08
GOLGA7	17.7609	1.70519e-08
LTK	17.4648	2.03009e-08
NRAP	17.2611	2.06735e-08
PRDX2	16.4939	2.08997e-08
TMEM120B	263.891	2.26443e-08
PTPN23	16.1466	2.40732e-08
NBEAL2	16.2765	2.59809e-08
ZDHHC6	16.3146	2.71679e-08
FOLR2	17.1454	3.06128e-08
UBAC1	16.9128	3.15295e-08
RAB8B	16.5632	3.48304e-08
HNF1A	16.5593	3.51145e-08
CTSD	16.5799	4.33313e-08
MAN2C1	14.7197	4.35253e-08
TPM1	15.7436	4.53253e-08
C15orf62	16.3173	4.83226e-08
SST	17.413	4.83385e-08
SPATC1	16.2856	5.08588e-08
SH2B3	16.2126	5.17884e-08
RTP3	16.3567	5.34262e-08
PRSS50	15.8346	5.57751e-08
MPDU1	16.2828	5.69356e-08
CCDC130	16.1272	5.70003e-08
KCNJ11	16.2526	5.75841e-08
S100P	15.7801	6.567e-08
CISD3	15.0647	7.0653e-08
MYOF	15.2657	8.53355e-08
C12orf71	15.8003	9.23728e-08
DYNC2LI1	16.2579	1.02437e-07
ABCB9	14.7181	1.03833e-07
RELA	15.6245	1.08734e-07
PIM3	15.4157	1.17081e-07
HMG20A	14.7819	1.21356e-07
RECQL4	15.5926	1.21491e-07
EFNA4	15.8493	1.22134e-07
SMARCC1	15.4994	1.24938e-07
TMCO2	15.8733	1.25555e-07
SREBF1	15.1672	1.35445e-07
LLGL1	14.8329	1.49443e-07
UBE2Z	15.059	1.51473e-07
TP53INP1	15.0309	1.56453e-07
TM4SF5	15.5935	1.57669e-07
PPP5D1	15.3647	1.61742e-07
FST	14.9492	1.72949e-07
PDE2A	15.2983	1.76495e-07
HELZ	14.9041	1.83144e-07
FBLN7	14.5801	1.87672e-07
BBS1	14.7171	2.00583e-07
KLC4	15.9078	2.03315e-07
PPP6R2	14.357	2.08438e-07
CENPA	15.2989	2.11236e-07
TH	15.7487	2.13287e-07
KIF9	15.127	2.15142e-07
AGPAT6	14.5627	2.17369e-07
TMEM249	89.2946	2.25118e-07
NUCB2	14.7458	2.33117e-07
SIN3A	14.2685	2.96417e-07
UNC45A	14.046	2.98365e-07
RGS19	13.7507	3.20913e-07
PSMD6	14.874	3.35567e-07
KLHL42	111.489	3.36037e-07
IRAK3	14.2383	3.42846e-07
LRRC14	14.617	3.45957e-07
C3orf72	14.5347	3.53213e-07
RAMP3	14.2128	3.77038e-07
CHMP4B	13.8016	3.87937e-07
BAIAP2L2	14.6355	3.92252e-07
UBE2E2	13.8644	4.08442e-07
PICK1	13.9185	4.09406e-07
MYO1G	14.2209	4.10268e-07
P2RX4	13.4506	4.16646e-07
IDE	14.8208	4.18476e-07
EFCAB8	14.3825	4.19587e-07
KIAA1875	13.7392	4.26153e-07
NFKBIE	14.5986	4.31721e-07
ST6GAL1	14.8985	4.34344e-07
ANPEP	13.8922	4.38567e-07
RPS6KA5	14.0826	4.5269e-07
ATP2A3	14.2811	4.59787e-07
ZNF664	269.739	4.61121e-07
NECAB3	14.8449	4.77358e-07
FBXL6	14.7277	4.80279e-07
TYRO3	14.2383	5.06551e-07
RNASEH2C	13.1032	5.10761e-07
LCN10	13.7536	5.19444e-07
SNUPN	12.9264	5.2304e-07
CRMP1	13.443	5.32605e-07
SCRN2	12.8273	5.54785e-07
ATP5G1	13.3728	5.57197e-07
COMMD5	13.5376	5.64755e-07
PTRHD1	13.9271	5.76373e-07
B4GALT5	14.1802	5.77554e-07
OGFOD2	12.9152	5.83025e-07
ZNF250	13.7053	5.95997e-07
CCDC12	14.1387	5.9731e-07
MLX	13.6108	6.07522e-07
TNKS2	13.0243	6.26493e-07
MYOG	4.97252	6.6089e-07
FOSL2	13.7953	7.24761e-07
NHSL1	13.3376	7.42336e-07
PDIK1L	12.9848	8.38886e-07
PRSS45	12.6711	8.48045e-07
EHBP1L1	13.0716	8.53128e-07
C8orf12	13.8379	8.58136e-07
FAM13A	13.3148	8.59481e-07
LRRC73	13.7491	8.61262e-07
ZNF106	13.5896	9.55635e-07
NDOR1	12.9728	9.58643e-07
ZNF709	13.0937	9.68068e-07
DGAT1	13.6538	9.73047e-07
SAC3D1	12.8038	9.73262e-07
NPAS4	13.2904	9.91429e-07
LEMD3	13.1957	1.00565e-06
ZMIZ1	13.8792	1.02894e-06
SLC35F6	199.026	1.03217e-06
PEAK1	13.1883	1.04068e-06
C8orf33	13.4428	1.07412e-06
CHST8	12.9145	1.25193e-06
MRPS30	13.0123	1.27705e-06
FAM109A	12.692	1.27812e-06
RGS17	12.704	1.31016e-06
PPP1CC	13.2147	1.34578e-06
ZNF517	12.4407	1.36406e-06
CAD	12.4625	1.38114e-06
NCAPH2	13.2729	1.38512e-06
SOD2	13.5315	1.40467e-06
ATG13	12.559	1.41333e-06
HOXB5	13.5677	1.42619e-06
ELP6	13.095	1.45661e-06
DHX30	13.1415	1.51902e-06
SLC29A1	12.5283	1.55374e-06
ADCY5	147.172	1.60856e-06
EVPLL	12.8585	1.61345e-06
STK38L	13.2126	1.63765e-06
BPIFB3	12.6713	1.76082e-06
RNF186	12.4643	1.82568e-06
HVCN1	13.1931	1.90911e-06
TNFRSF13B	12.5823	1.92474e-06
GSAP	12.0175	2.18252e-06
C9orf53	12.8376	2.26803e-06
ACR	12.0512	2.28695e-06
PTGFRN	12.2967	2.34407e-06
SMAD3	12.4341	2.37543e-06
TOM1L2	11.8184	2.38375e-06
GATAD2A	13.5367	2.39363e-06
ZNF296	12.9519	2.42537e-06
VPS33B	11.7026	2.55116e-06
HPS5	12.2394	2.55858e-06
FUT6	12.8978	2.59792e-06
NAA25	11.89	2.61287e-06
G6PC	12.7496	2.61996e-06
DDX50	12.7305	2.62624e-06
ATXN2	12.4765	2.64233e-06
PTRF	12.4537	2.67648e-06
LMF2	11.707	2.67975e-06
FAM162A	12.3311	2.76318e-06
INTS8	11.7567	2.76662e-06
ARRB2	12.3468	2.794e-06
CYHR1	12.2452	2.9415e-06
FGF10	12.5299	3.05053e-06
BCAR1	12.6025	3.0522e-06
KCNC1	12.2334	3.05443e-06
FAM203A	12.1514	3.07301e-06
SCD5	11.8133	3.13634e-06
HPD	44.8176	3.15415e-06
USP3	12.6069	3.23338e-06

## Sheet: FOCUS
Causal genes identified for T2D by FOCUS
ens_gene_id	mol_name	tissue	ref_name	type	chrom	tx_start	tx_stop	inference	cv.R2	cv.R2.pval	twas_z	pip	in_cred_set	region	prioritzing genes by tissue type
ENSG00000229108.1	AC005550.4	adipose_subcutaneous	gtex	lincRNA	7	15756259	15756259	ElasticNet	0.132822	3.00661e-09	8.22	1	1	7:13884219-7:15143657	Adipose
ENSG00000029534	ANK1	adipose	metsim	protein_coding	8	41510739	41754280	lasso	0.0377839	2.04946e-06	10.3	1	1	8:40703367-8:41721454	Adipose
ENSG00000225485.3	ARHGAP23	cells_ebv-transformed_lymphocytes	gtex	protein_coding	17	37430430	37430430	ElasticNet	0.0299446	0.0621819	-8.61	1	1	17:34469306-17:36809344	Adipose
ENSG00000078237	C12orf5	nerve_tibial	gtex	protein_coding	12	4430371	4462338	ElasticNet	0.103699	2.37732e-05	-5.65	1	1	12:3677037-12:4417679	Adipose
ENSG00000227515	C1DP4	brain_cerebellar_hemisphere	gtex	pseudogene	10	81800377	81800800	ElasticNet	0.0386364	0.0898734	7.96	1	1	10:80876814-10:82414679	Adipose
ENSG00000151465	CDC123	blood	yfs	protein_coding	10	12237964	12292588	enet	0.0593597	9.62369e-19	6.26	1	1	10:10249396-10:12586670	Adipose
ENSG00000203760	CENPW	adipose_subcutaneous	gtex	protein_coding	6	126661320	126670021	ElasticNet	0.0314842	0.00019821	-7.59	1	1	6:125424383-6:127540461	Adipose
ENSG00000106069	CHN2	adipose_visceral_omentum	gtex	protein_coding	7	29161890	29553944	ElasticNet	0.0790051	0.000245285	9.87	1	1	7:25909695-7:28360309	Adipose
ENSG00000176978	DPP7	adipose_subcutaneous	gtex	protein_coding	9	140004994	140009629	ElasticNet	0.145722	1.23057e-12	-8.1	1	1	9:138938978-9:139500342	Adipose
ENSG00000064655	EYA2	adipose	metsim	protein_coding	20	45523263	45817492	enet	0.0263224	6.59741e-05	6.37	1	1	20:44839056-20:47199980	Adipose
ENSG00000165323	FAT3	cells_transformed_fibroblasts	gtex	protein_coding	11	92085262	92629618	ElasticNet	0.195489	4.07723e-12	7.91	1	1	11:92077144-11:93275786	Adipose
ENSG00000073792	IGF2BP2	thyroid	gtex	protein_coding	3	185361527	185542844	ElasticNet	0.0663229	6.56448e-05	11	1	1	3:185068255-3:186890344	Adipose
ENSG00000137522	RNF121	whole_blood	gtex	protein_coding	11	71639747	71708643	ElasticNet	0.0710106	0.000945189	-4.56	1	1	11:72286017-11:74412351	Adipose
ENSG00000261079.1	RP11-252A24.3	brain_substantia_nigra	gtex	lincRNA	16	73934305	73934305	ElasticNet	0.10923	0.0240902	7.21	1	1	16:74971503-16:75977534	Adipose
ENSG00000163584	RPL22L1	blood	yfs	protein_coding	3	170582664	170588272	lasso	0.480862	6.00496e-182	-5.23	1	1	3:168580960-3:170964909	Adipose
ENSG00000214530	STARD10	adipose_subcutaneous	gtex	protein_coding	11	72465774	72504726	ElasticNet	0.204867	1.17937e-17	4.74	1	1	11:72286017-11:74412351	Adipose
ENSG00000148737	TCF7L2	artery_aorta	gtex	protein_coding	10	114710009	114927437	ElasticNet	0.142388	1.47487e-07	-18.9	1	1	10:112561493-10:115328153	Adipose
ENSG00000115970	THADA	adipose_subcutaneous	gtex	protein_coding	2	43393800	43823185	ElasticNet	0.00736505	0.0392184	9.82	1	1	2:43309590-2:44313803	Adipose
ENSG00000156076	WIF1	adipose_subcutaneous	gtex	protein_coding	12	65444406	65515346	ElasticNet	0.0122568	0.0112766	7.53	1	1	12:65559695-12:67180979	Adipose
ENSG00000110713	NUP98	liver	gtex	protein_coding	11	3692313	3819022	ElasticNet	0.135075	7.28383e-05	6.36	0.998	1	11:1213590-11:3665481	Adipose
ENSG00000259420	RP11-307C19.2	heart_left_ventricle	gtex	lincRNA	15	77861312	77901023	ElasticNet	0.0917861	5.45962e-07	7.33	0.997	1	15:76398624-15:78516053	Adipose
ENSG00000236493	EIF2S2P3	adipose_subcutaneous	gtex	pseudogene	10	94428502	94429500	ElasticNet	0.00561146	0.249058	-11.3	0.996	1	10:93335047-10:95396306	Adipose
ENSG00000174547	MRPL11	lung	gtex	protein_coding	11	66202546	66234209	ElasticNet	0.0449213	0.00982765	7.04	0.995	1	11:63805166-11:65898631	Adipose
ENSG00000234906	APOC2	skin_not_sun_exposed_suprapubic	gtex	protein_coding	19	45445495	45452822	ElasticNet	0.0607205	0.0247199	-5.74	0.991	1	19:46102697-19:47150082	Adipose
ENSG00000101421	CHMP4B	adipose	metsim	protein_coding	20	32399110	32442172	lasso	0.0173516	0.00101958	-5.79	0.989	1	20:31615236-20:32813136	Adipose
ENSG00000011523	CEP68	adipose_subcutaneous	gtex	protein_coding	2	65283500	65314138	ElasticNet	0.234918	8.9862e-17	5.57	0.988	1	2:64625913-2:65933444	Adipose
ENSG00000053918	KCNQ1	adipose	metsim	protein_coding	11	2465914	2870339	bslmm	0.0215631	0.000280732	-5.65	0.984	1	11:1213590-11:3665481	Adipose
C17orf85	C17orf85	adipose	metsim	NA	17	3714460	3749545	blup	0.0252734	9.07277e-05	-5.32	0.979	1	17:3702404-17:4696261	Adipose
ENSG00000175662	TOM1L2	adipose_visceral_omentum	gtex	protein_coding	17	17746828	17875736	ElasticNet	0.162881	4.27194e-12	-5.09	0.955	1	17:16412352-17:18856320	Adipose
ENSG00000148702	HABP2	brain_hippocampus	gtex	protein_coding	10	115310596	115349361	ElasticNet	0.174664	0.0748689	6.29	0.949	1	10:112561493-10:115328153	Adipose
ENSG00000135124	P2RX4	adipose	metsim	protein_coding	12	121647660	121671909	lasso	0.118244	2.90761e-17	5.1	0.942	1	12:119754356-12:122007651	Adipose
ENSG00000147874	HAUS6	adipose_visceral_omentum	gtex	protein_coding	9	19053141	19103117	ElasticNet	0.0751796	4.67514e-05	-4.79	0.92	1	9:18661341-9:20463534	Adipose
ENSG00000198355	PIM3	brain_cerebellum	gtex	protein_coding	22	50354161	50357728	ElasticNet	0.212527	7.70136e-06	-4.78	0.917	1	22:49824713-22:51240820	Adipose
ENSG00000076201	PTPN23	testis	gtex	protein_coding	3	47422501	47454931	ElasticNet	0.0804188	1.00233e-05	-5.59	0.917	1	3:46657500-3:47727212	Adipose
ENSG00000226281	RP1-80N2.2	adipose_visceral_omentum	gtex	lincRNA	6	6692977	6711235	ElasticNet	0.00427857	0.191378	-4.78	0.917	1	6:6785207-6:7808936	Adipose
ENSG00000133858	ZFC3H1	whole_blood	gtex	protein_coding	12	72003252	72061505	ElasticNet	0.00857466	0.154786	-5.63	0.915	1	12:70957987-12:72645075	Adipose
ENSG00000179195	ZNF664	adipose_subcutaneous	gtex	protein_coding	12	124456392	124499986	ElasticNet	0.0656258	9.98367e-05	-5.67	0.914	1	12:122007651-12:124977980	Adipose
ENSG00000179979.7	CRIPAK	adipose_subcutaneous	gtex	protein_coding	4	1243877	1243877	ElasticNet	0.376969	9.26395e-33	-4.78	0.905	1	4:1478711-4:2842742	Adipose
ENSG00000167930	ITFG3	adipose_subcutaneous	gtex	protein_coding	16	284545	319942	ElasticNet	0.186345	1.10531e-13	5.39	0.902	1	16:60169-16:1207206	Adipose
ENSG00000069399	BCL3	breast_mammary_tissue	gtex	protein_coding	19	45250962	45263301	ElasticNet	0.0394282	0.0567846	8.85	0.89	1	19:46102697-19:47150082	Adipose
ENSG00000170727.7	BOP1	thyroid	gtex	protein_coding	8	145504343	145504343	ElasticNet	0.346999	2.13589e-30	5.66	0.883	1	8:144236881-8:146303788	Adipose
ENSG00000070501	POLB	adipose_subcutaneous	gtex	protein_coding	8	42195972	42229326	ElasticNet	0.0151897	0.143657	5.56	0.879	1	8:40703367-8:41721454	Adipose
RP11-67L2.2	RP11-67L2.2	adipose	metsim	NA	3	122605788	122611243	bslmm	0.0137386	0.00311603	-4.22	0.877	1	3:121974097-3:123517768	Adipose
ENSG00000137801	THBS1	adipose	metsim	protein_coding	15	39873280	39891667	bslmm	0.0407346	8.38856e-07	4.73	0.876	1	15:38530777-15:40384132	Adipose
ENSG00000173511	VEGFB	adipose_subcutaneous	gtex	protein_coding	11	64002010	64006259	ElasticNet	0.14705	3.68876e-14	-4.44	0.857	1	11:63805166-11:65898631	Adipose
ENSG00000137161	CNPY3	stomach	gtex	protein_coding	6	42896938	42907025	ElasticNet	0.14269	4.78236e-11	-4.54	0.816	1	6:43756169-6:45406548	Adipose
ENSG00000172935	MRGPRF	adipose	metsim	protein_coding	11	68771863	68780877	enet	0.187294	2.82447e-27	-4.85	0.805	1	11:68005825-11:69516130	Adipose
ENSG00000256731.1	AL591069.1	skin_sun_exposed_lower_leg	gtex	pseudogene	6	160820978	160820978	ElasticNet	0.0452353	0.000419567	5.63	0.787	1	6:160580497-6:162169564	Adipose
ENSG00000250091	DNAH10OS	adipose_subcutaneous	gtex	protein_coding	12	124410971	124419531	ElasticNet	0.112366	8.46096e-08	-6.01	0.782	1	12:122007651-12:124977980	Adipose
ENSG00000132823	OSER1	adipose	metsim	protein_coding	20	42825136	42839431	enet	0.0688779	1.58017e-10	4.53	0.771	1	20:42680176-20:44839056	Adipose
ENSG00000095564	BTAF1	cells_transformed_fibroblasts	gtex	protein_coding	10	93683526	93790082	ElasticNet	0.153564	4.1258e-09	-6.51	0.77	1	10:93335047-10:95396306	Adipose
ENSG00000138100	TRIM54	brain_anterior_cingulate_cortex_ba24	gtex	protein_coding	2	27505260	27530307	ElasticNet	0.154968	0.00237179	6.62	0.757	1	2:26894985-2:28598777	Adipose
ENSG00000142459	EVI5L	adipose_visceral_omentum	gtex	protein_coding	19	7895119	7929862	ElasticNet	0.0395911	0.00195128	4.4	0.753	1	19:6684885-19:8347513	Adipose
ENSG00000138496	PARP9	adipose	metsim	protein_coding	3	122246771	122283424	enet	0.0190077	0.000613214	-3.61	0.736	1	3:121974097-3:123517768	Adipose
ENSG00000123095	BHLHE41	testis	gtex	protein_coding	12	26272959	26278060	ElasticNet	0.079765	6.20269e-06	4.46	0.727	1	12:25371083-12:27799761	Adipose
ENSG00000169047	IRS1	adipose_subcutaneous	gtex	protein_coding	2	227596033	227664475	ElasticNet	0.114627	2.11803e-08	-13.2	0.691	1	2:225840004-2:228119842	Adipose
ENSG00000197361	FBXL22	heart_left_ventricle	gtex	protein_coding	15	63889552	63894627	ElasticNet	0.0974594	7.05556e-06	-5.51	0.668	1	15:63215222-15:65104668	Adipose
ENSG00000154124	FAM105B	artery_tibial	gtex	protein_coding	5	14664773	14699820	ElasticNet	0.0708507	6.58823e-07	4.39	0.661	1	5:14757804-5:16963585	Adipose
ENSG00000233701	PRR23C	testis	gtex	protein_coding	3	138760944	138763734	ElasticNet	0.0587046	0.0420712	-4.39	0.637	1	3:137371099-3:139954597	Adipose
ENSG00000234840	RP11-399D6.2	adipose_subcutaneous	gtex	lincRNA	9	22646199	22824212	ElasticNet	0.402782	4.29473e-35	-4.33	0.636	1	9:20463534-9:22206559	Adipose
ENSG00000169371	SNUPN	adipose_visceral_omentum	gtex	protein_coding	15	75890424	75918810	ElasticNet	0.15862	9.51453e-10	-5.64	0.633	1	15:73628714-15:76398624	Adipose
ENSG00000141485	SLC13A5	adipose_subcutaneous	gtex	protein_coding	17	6588032	6616886	ElasticNet	0.0389661	0.000739297	4.43	0.605	1	17:7317490-17:8306114	Adipose
ENSG00000161016	RPL8	adipose_subcutaneous	gtex	protein_coding	8	146015150	146017972	ElasticNet	0.336887	4.22784e-31	-5.18	0.579	1	8:144236881-8:146303788	Adipose
ENSG00000139714	MORN3	spleen	gtex	protein_coding	12	122089024	122110537	ElasticNet	0.205101	9.55613e-05	-4.34	0.577	1	12:119754356-12:122007651	Adipose
ENSG00000243708	PLA2G4B	adipose_subcutaneous	gtex	protein_coding	15	42120283	42140345	ElasticNet	0.253306	3.01382e-21	5.74	0.577	1	15:41177514-15:42776399	Adipose
PHF15	PHF15	adipose	metsim	NA	5	133860003	133918918	bslmm	0.0113825	0.0065105	4.29	0.562	1	5:132139649-5:134777401	Adipose
ENSG00000125510	OPRL1	adipose_subcutaneous	gtex	protein_coding	20	62711526	62731996	ElasticNet	0.129416	5.42231e-07	-4.33	0.554	1	20:62190180-20:62963102	Adipose
ENSG00000051825	MPHOSPH9	adipose	metsim	protein_coding	12	123636867	123728561	bslmm	0.00936704	0.0123231	-5.26	0.544	1	12:122007651-12:124977980	Adipose
ENSG00000229108.1	AC005550.4	adipose_subcutaneous	gtex	lincRNA	7	15756259	15756259	ElasticNet	0.132822	3.00661e-09	8.22	1	1	7:13884219-7:15143657	Subcutaneous adipose
ENSG00000029534	ANK1	adipose_subcutaneous	gtex	protein_coding	8	41510739	41754280	ElasticNet	0.0294718	0.00339451	9.33	1	1	8:40703367-8:41721454	Subcutaneous adipose
ENSG00000225485.3	ARHGAP23	cells_ebv-transformed_lymphocytes	gtex	protein_coding	17	37430430	37430430	ElasticNet	0.0299446	0.0621819	-8.61	1	1	17:34469306-17:36809344	Subcutaneous adipose
ENSG00000227515	C1DP4	brain_cerebellar_hemisphere	gtex	pseudogene	10	81800377	81800800	ElasticNet	0.0386364	0.0898734	7.96	1	1	10:80876814-10:82414679	Subcutaneous adipose
ENSG00000203760	CENPW	adipose_subcutaneous	gtex	protein_coding	6	126661320	126670021	ElasticNet	0.0314842	0.00019821	-7.59	1	1	6:125424383-6:127540461	Subcutaneous adipose
ENSG00000176978	DPP7	adipose_subcutaneous	gtex	protein_coding	9	140004994	140009629	ElasticNet	0.145722	1.23057e-12	-8.1	1	1	9:138938978-9:139500342	Subcutaneous adipose
ENSG00000165323	FAT3	cells_transformed_fibroblasts	gtex	protein_coding	11	92085262	92629618	ElasticNet	0.195489	4.07723e-12	7.91	1	1	11:92077144-11:93275786	Subcutaneous adipose
ENSG00000073792	IGF2BP2	thyroid	gtex	protein_coding	3	185361527	185542844	ElasticNet	0.0663229	6.56448e-05	11	1	1	3:185068255-3:186890344	Subcutaneous adipose
ENSG00000153814	JAZF1	adipose_subcutaneous	gtex	protein_coding	7	27870192	28220362	ElasticNet	0.0955998	2.30141e-05	-7.59	1	1	7:25909695-7:28360309	Subcutaneous adipose
ENSG00000110713	NUP98	liver	gtex	protein_coding	11	3692313	3819022	ElasticNet	0.135075	7.28383e-05	6.36	1	1	11:1213590-11:3665481	Subcutaneous adipose
ENSG00000261079.1	RP11-252A24.3	brain_substantia_nigra	gtex	lincRNA	16	73934305	73934305	ElasticNet	0.10923	0.0240902	7.21	1	1	16:74971503-16:75977534	Subcutaneous adipose
ENSG00000163584	RPL22L1	blood	yfs	protein_coding	3	170582664	170588272	lasso	0.480862	6.00496e-182	-5.23	1	1	3:168580960-3:170964909	Subcutaneous adipose
ENSG00000148737	TCF7L2	artery_aorta	gtex	protein_coding	10	114710009	114927437	ElasticNet	0.142388	1.47487e-07	-18.9	1	1	10:112561493-10:115328153	Subcutaneous adipose
ENSG00000180176	TH	skin_not_sun_exposed_suprapubic	gtex	protein_coding	11	2185159	2193107	ElasticNet	0.180964	2.82919e-15	-7.25	1	1	11:1213590-11:3665481	Subcutaneous adipose
ENSG00000115970	THADA	adipose_subcutaneous	gtex	protein_coding	2	43393800	43823185	ElasticNet	0.00736505	0.0392184	9.82	1	1	2:43309590-2:44313803	Subcutaneous adipose
ENSG00000157150	TIMP4	adipose_subcutaneous	gtex	protein_coding	3	12194551	12200851	ElasticNet	0.0329183	0.156783	6.22	1	1	3:11019831-3:13070799	Subcutaneous adipose
ENSG00000156076	WIF1	adipose_subcutaneous	gtex	protein_coding	12	65444406	65515346	ElasticNet	0.0122568	0.0112766	7.53	1	1	12:65559695-12:67180979	Subcutaneous adipose
ENSG00000023041	ZDHHC6	adipose_subcutaneous	gtex	protein_coding	10	114190058	114206672	ElasticNet	0.0427014	0.165594	-4.05	1	1	10:112561493-10:115328153	Subcutaneous adipose
ENSG00000078237	C12orf5	nerve_tibial	gtex	protein_coding	12	4430371	4462338	ElasticNet	0.103699	2.37732e-05	-5.65	0.999	1	12:3677037-12:4417679	Subcutaneous adipose
ENSG00000101421	CHMP4B	brain_dorsolateral_prefrontal_cortex	cmc	protein_coding	20	32399109	32442173	enet	0.224461	6.89485e-27	-5.96	0.996	1	20:31615236-20:32813136	Subcutaneous adipose
ENSG00000236493	EIF2S2P3	adipose_subcutaneous	gtex	pseudogene	10	94428502	94429500	ElasticNet	0.00561146	0.249058	-11.3	0.996	1	10:93335047-10:95396306	Subcutaneous adipose
ENSG00000259420	RP11-307C19.2	heart_left_ventricle	gtex	lincRNA	15	77861312	77901023	ElasticNet	0.0917861	5.45962e-07	7.33	0.996	1	15:76398624-15:78516053	Subcutaneous adipose
ENSG00000137522	RNF121	whole_blood	gtex	protein_coding	11	71639747	71708643	ElasticNet	0.0710106	0.000945189	-4.56	0.995	1	11:72286017-11:74412351	Subcutaneous adipose
ENSG00000181240	SLC25A41	adipose_subcutaneous	gtex	protein_coding	19	6426048	6433790	ElasticNet	0.366808	4.61925e-31	-5.38	0.995	1	19:6684885-19:8347513	Subcutaneous adipose
ENSG00000214530	STARD10	adipose_subcutaneous	gtex	protein_coding	11	72465774	72504726	ElasticNet	0.204867	1.17937e-17	4.74	0.995	1	11:72286017-11:74412351	Subcutaneous adipose
ENSG00000234906	APOC2	skin_not_sun_exposed_suprapubic	gtex	protein_coding	19	45445495	45452822	ElasticNet	0.0607205	0.0247199	-5.74	0.993	1	19:46102697-19:47150082	Subcutaneous adipose
ENSG00000011523	CEP68	adipose_subcutaneous	gtex	protein_coding	2	65283500	65314138	ElasticNet	0.234918	8.9862e-17	5.57	0.988	1	2:64625913-2:65933444	Subcutaneous adipose
ENSG00000236028.1	RP11-323C15.2	nerve_tibial	gtex	lincRNA	20	45550836	45550836	ElasticNet	0.00643092	0.0445591	4.97	0.964	1	20:44839056-20:47199980	Subcutaneous adipose
ENSG00000261011	RP11-96C23.11	adipose_subcutaneous	gtex	pseudogene	10	88761393	88769662	ElasticNet	0.131367	7.44996e-08	-4.98	0.963	1	10:89127064-10:91013381	Subcutaneous adipose
ENSG00000069399	BCL3	breast_mammary_tissue	gtex	protein_coding	19	45250962	45263301	ElasticNet	0.0394282	0.0567846	8.85	0.921	1	19:46102697-19:47150082	Subcutaneous adipose
ENSG00000226281	RP1-80N2.2	adipose_visceral_omentum	gtex	lincRNA	6	6692977	6711235	ElasticNet	0.00427857	0.191378	-4.78	0.917	1	6:6785207-6:7808936	Subcutaneous adipose
ENSG00000133858	ZFC3H1	whole_blood	gtex	protein_coding	12	72003252	72061505	ElasticNet	0.00857466	0.154786	-5.63	0.916	1	12:70957987-12:72645075	Subcutaneous adipose
ENSG00000179979.7	CRIPAK	adipose_subcutaneous	gtex	protein_coding	4	1243877	1243877	ElasticNet	0.376969	9.26395e-33	-4.78	0.913	1	4:1478711-4:2842742	Subcutaneous adipose
ENSG00000198355	PIM3	brain_cerebellum	gtex	protein_coding	22	50354161	50357728	ElasticNet	0.212527	7.70136e-06	-4.78	0.913	1	22:49824713-22:51240820	Subcutaneous adipose
ENSG00000167930	ITFG3	adipose_subcutaneous	gtex	protein_coding	16	284545	319942	ElasticNet	0.186345	1.10531e-13	5.39	0.912	1	16:60169-16:1207206	Subcutaneous adipose
ENSG00000174547	MRPL11	lung	gtex	protein_coding	11	66202546	66234209	ElasticNet	0.0449213	0.00982765	7.04	0.9	1	11:63805166-11:65898631	Subcutaneous adipose
ENSG00000070501	POLB	adipose_subcutaneous	gtex	protein_coding	8	42195972	42229326	ElasticNet	0.0151897	0.143657	5.56	0.893	1	8:40703367-8:41721454	Subcutaneous adipose
ENSG00000170727.7	BOP1	thyroid	gtex	protein_coding	8	145504343	145504343	ElasticNet	0.346999	2.13589e-30	5.66	0.888	1	8:144236881-8:146303788	Subcutaneous adipose
ENSG00000147874	HAUS6	adipose_subcutaneous	gtex	protein_coding	9	19053141	19103117	ElasticNet	0.0638626	4.79392e-06	-4.69	0.877	1	9:18661341-9:20463534	Subcutaneous adipose
ENSG00000226642	ACTG1P12	adipose_subcutaneous	gtex	pseudogene	3	12111695	12112860	ElasticNet	0.00963896	0.00517492	4.19	0.874	1	3:11019831-3:13070799	Subcutaneous adipose
ENSG00000173511	VEGFB	adipose_subcutaneous	gtex	protein_coding	11	64002010	64006259	ElasticNet	0.14705	3.68876e-14	-4.44	0.874	1	11:63805166-11:65898631	Subcutaneous adipose
ENSG00000145284	SCD5	brain_dorsolateral_prefrontal_cortex	cmc	protein_coding	4	83550689	83720010	enet	0.411378	5.78477e-54	4.71	0.847	1	4:83372593-4:84799656	Subcutaneous adipose
ENSG00000137161	CNPY3	stomach	gtex	protein_coding	6	42896938	42907025	ElasticNet	0.14269	4.78236e-11	-4.54	0.82	1	6:43756169-6:45406548	Subcutaneous adipose
ENSG00000256731.1	AL591069.1	skin_sun_exposed_lower_leg	gtex	pseudogene	6	160820978	160820978	ElasticNet	0.0452353	0.000419567	5.63	0.786	1	6:160580497-6:162169564	Subcutaneous adipose
ENSG00000179218	CALR	adipose_subcutaneous	gtex	protein_coding	19	13049392	13055303	ElasticNet	0.0500122	0.000978096	6.69	0.78	1	19:11284028-19:13471119	Subcutaneous adipose
ENSG00000076201	PTPN23	testis	gtex	protein_coding	3	47422501	47454931	ElasticNet	0.0804188	1.00233e-05	-5.59	0.771	1	3:46657500-3:47727212	Subcutaneous adipose
ENSG00000095564	BTAF1	cells_transformed_fibroblasts	gtex	protein_coding	10	93683526	93790082	ElasticNet	0.153564	4.1258e-09	-6.51	0.77	1	10:93335047-10:95396306	Subcutaneous adipose
ENSG00000138100	TRIM54	brain_anterior_cingulate_cortex_ba24	gtex	protein_coding	2	27505260	27530307	ElasticNet	0.154968	0.00237179	6.62	0.738	1	2:26894985-2:28598777	Subcutaneous adipose
ENSG00000123095	BHLHE41	testis	gtex	protein_coding	12	26272959	26278060	ElasticNet	0.079765	6.20269e-06	4.46	0.727	1	12:25371083-12:27799761	Subcutaneous adipose
ENSG00000051825	MPHOSPH9	testis	gtex	protein_coding	12	123636867	123728561	ElasticNet	0.297349	2.52622e-14	-5.38	0.723	1	12:122007651-12:124977980	Subcutaneous adipose
ENSG00000169047	IRS1	adipose_subcutaneous	gtex	protein_coding	2	227596033	227664475	ElasticNet	0.114627	2.11803e-08	-13.2	0.691	1	2:225840004-2:228119842	Subcutaneous adipose
ENSG00000273238.1	RP11-1263C18.1	skin_sun_exposed_lower_leg	gtex	lincRNA	4	528397	528397	ElasticNet	0.0760102	0.000728603	4.42	0.68	1	4:694715-4:1478711	Subcutaneous adipose
ENSG00000154124	FAM105B	artery_tibial	gtex	protein_coding	5	14664773	14699820	ElasticNet	0.0708507	6.58823e-07	4.39	0.642	1	5:14757804-5:16963585	Subcutaneous adipose
ENSG00000233701	PRR23C	testis	gtex	protein_coding	3	138760944	138763734	ElasticNet	0.0587046	0.0420712	-4.39	0.637	1	3:137371099-3:139954597	Subcutaneous adipose
ENSG00000234840	RP11-399D6.2	adipose_subcutaneous	gtex	lincRNA	9	22646199	22824212	ElasticNet	0.402782	4.29473e-35	-4.33	0.637	1	9:20463534-9:22206559	Subcutaneous adipose
ENSG00000141485	SLC13A5	adipose_subcutaneous	gtex	protein_coding	17	6588032	6616886	ElasticNet	0.0389661	0.000739297	4.43	0.613	1	17:7317490-17:8306114	Subcutaneous adipose
ENSG00000260591.1	RP11-817O13.6	thyroid	gtex	lincRNA	15	75692303	75692303	ElasticNet	0.0778352	1.07353e-07	-5.35	0.595	1	15:73628714-15:76398624	Subcutaneous adipose
ENSG00000243708	PLA2G4B	adipose_subcutaneous	gtex	protein_coding	15	42120283	42140345	ElasticNet	0.253306	3.01382e-21	5.74	0.577	1	15:41177514-15:42776399	Subcutaneous adipose
RP11-67L2.2	RP11-67L2.2	adipose	metsim	NA	3	122605788	122611243	bslmm	0.0137386	0.00311603	-4.22	0.573	1	3:121974097-3:123517768	Subcutaneous adipose
PHF15	PHF15	adipose	metsim	NA	5	133860003	133918918	bslmm	0.0113825	0.0065105	4.29	0.564	1	5:132139649-5:134777401	Subcutaneous adipose
ENSG00000175662	TOM1L2	adipose_subcutaneous	gtex	protein_coding	17	17746828	17875736	ElasticNet	0.132758	8.1548e-12	-4.98	0.55	1	17:16412352-17:18856320	Subcutaneous adipose
ENSG00000173517	PEAK1	adipose_subcutaneous	gtex	protein_coding	15	77400471	77712486	ElasticNet	0.0114655	0.000752164	-2.37	0.541	1	15:76398624-15:78516053	Subcutaneous adipose
ENSG00000125510	OPRL1	adipose_subcutaneous	gtex	protein_coding	20	62711526	62731996	ElasticNet	0.129416	5.42231e-07	-4.33	0.538	1	20:62190180-20:62963102	Subcutaneous adipose
ENSG00000084070	SMAP2	cells_transformed_fibroblasts	gtex	protein_coding	1	40810522	40888998	ElasticNet	0.12397	4.49492e-09	7.12	0.535	1	1:38731847-1:40200567	Subcutaneous adipose
ENSG00000119242	CCDC92	adipose_subcutaneous	gtex	protein_coding	12	124403207	124457378	ElasticNet	0.173794	1.38664e-14	-6.9	0.509	1	12:122007651-12:124977980	Subcutaneous adipose
ENSG00000161016	RPL8	adipose_subcutaneous	gtex	protein_coding	8	146015150	146017972	ElasticNet	0.336887	4.22784e-31	-5.18	0.504	1	8:144236881-8:146303788	Subcutaneous adipose
ENSG00000229700	RP1-130G2.1	prostate	gtex	pseudogene	6	20042686	20043171	ElasticNet	0.0501519	0.11803	-3.9	0.5	1	6:19207487-6:21684065	Subcutaneous adipose
ENSG00000225485.3	ARHGAP23	cells_ebv-transformed_lymphocytes	gtex	protein_coding	17	37430430	37430430	ElasticNet	0.0299446	0.0621819	-8.61	1	1	17:34469306-17:36809344	Visceral omentum adipose
ENSG00000105726	ATP13A1	artery_aorta	gtex	protein_coding	19	19756007	19774502	ElasticNet	0.139694	8.64969e-08	7.52	1	1	19:18409862-19:19877471	Visceral omentum adipose
ENSG00000227515	C1DP4	brain_cerebellar_hemisphere	gtex	pseudogene	10	81800377	81800800	ElasticNet	0.0386364	0.0898734	7.96	1	1	10:80876814-10:82414679	Visceral omentum adipose
ENSG00000184530	C6orf58	brain_nucleus_accumbens_basal_ganglia	gtex	protein_coding	6	127840600	127912962	ElasticNet	0.0816423	0.0111471	5.43	1	1	6:125424383-6:127540461	Visceral omentum adipose
ENSG00000011523	CEP68	adipose_visceral_omentum	gtex	protein_coding	2	65283500	65314138	ElasticNet	0.206452	2.45952e-12	6.3	1	1	2:64625913-2:65933444	Visceral omentum adipose
ENSG00000106069	CHN2	adipose_visceral_omentum	gtex	protein_coding	7	29161890	29553944	ElasticNet	0.0790051	0.000245285	9.87	1	1	7:25909695-7:28360309	Visceral omentum adipose
ENSG00000165323	FAT3	cells_transformed_fibroblasts	gtex	protein_coding	11	92085262	92629618	ElasticNet	0.195489	4.07723e-12	7.91	1	1	11:92077144-11:93275786	Visceral omentum adipose
ENSG00000147536	GINS4	brain_dorsolateral_prefrontal_cortex	cmc	protein_coding	8	41386724	41402565	enet	0.0523506	5.2551e-07	-6.47	1	1	8:40703367-8:41721454	Visceral omentum adipose
ENSG00000124713	GNMT	brain_anterior_cingulate_cortex_ba24	gtex	protein_coding	6	42928496	42931618	ElasticNet	0.562322	1.09032e-17	6.8	1	1	6:43756169-6:45406548	Visceral omentum adipose
ENSG00000073792	IGF2BP2	thyroid	gtex	protein_coding	3	185361527	185542844	ElasticNet	0.0663229	6.56448e-05	11	1	1	3:185068255-3:186890344	Visceral omentum adipose
ENSG00000171126	KCNG3	pituitary	gtex	protein_coding	2	42669157	42721237	ElasticNet	0.0627271	0.123587	-5.77	1	1	2:43309590-2:44313803	Visceral omentum adipose
ENSG00000134250	NOTCH2	pancreas	gtex	protein_coding	1	120454176	120612240	ElasticNet	0.077386	1.15953e-05	-6.18	1	1	1:118839067-1:144977434	Visceral omentum adipose
ENSG00000110713	NUP98	liver	gtex	protein_coding	11	3692313	3819022	ElasticNet	0.135075	7.28383e-05	6.36	1	1	11:1213590-11:3665481	Visceral omentum adipose
ENSG00000137522	RNF121	whole_blood	gtex	protein_coding	11	71639747	71708643	ElasticNet	0.0710106	0.000945189	-4.56	1	1	11:72286017-11:74412351	Visceral omentum adipose
ENSG00000272622	RP11-395N3.2	adipose_visceral_omentum	gtex	lincRNA	2	227664862	227675745	ElasticNet	0.0393725	0.000938552	-10.7	1	1	2:225840004-2:228119842	Visceral omentum adipose
ENSG00000163584	RPL22L1	blood	yfs	protein_coding	3	170582664	170588272	lasso	0.480862	6.00496e-182	-5.23	1	1	3:168580960-3:170964909	Visceral omentum adipose
ENSG00000214530	STARD10	adipose_visceral_omentum	gtex	protein_coding	11	72465774	72504726	ElasticNet	0.113109	9.7425e-08	5.91	1	1	11:72286017-11:74412351	Visceral omentum adipose
ENSG00000148737	TCF7L2	artery_aorta	gtex	protein_coding	10	114710009	114927437	ElasticNet	0.142388	1.47487e-07	-18.9	1	1	10:112561493-10:115328153	Visceral omentum adipose
ENSG00000078237	C12orf5	nerve_tibial	gtex	protein_coding	12	4430371	4462338	ElasticNet	0.103699	2.37732e-05	-5.65	0.999	1	12:3677037-12:4417679	Visceral omentum adipose
ENSG00000259420	RP11-307C19.2	heart_left_ventricle	gtex	lincRNA	15	77861312	77901023	ElasticNet	0.0917861	5.45962e-07	7.33	0.999	1	15:76398624-15:78516053	Visceral omentum adipose
ENSG00000172673	THEMIS	skin_not_sun_exposed_suprapubic	gtex	protein_coding	6	128029217	128239776	ElasticNet	0.0107237	0.27558	-2.55	0.999	1	6:125424383-6:127540461	Visceral omentum adipose
ENSG00000234906	APOC2	skin_not_sun_exposed_suprapubic	gtex	protein_coding	19	45445495	45452822	ElasticNet	0.0607205	0.0247199	-5.74	0.998	1	19:46102697-19:47150082	Visceral omentum adipose
ENSG00000174547	MRPL11	lung	gtex	protein_coding	11	66202546	66234209	ElasticNet	0.0449213	0.00982765	7.04	0.996	1	11:63805166-11:65898631	Visceral omentum adipose
ENSG00000121542	SEC22A	adipose_visceral_omentum	gtex	protein_coding	3	122920774	122992977	ElasticNet	0.0716065	3.77951e-06	5.23	0.988	1	3:121974097-3:123517768	Visceral omentum adipose
ENSG00000157837	SPPL3	adipose_visceral_omentum	gtex	protein_coding	12	121200313	121342174	ElasticNet	0.0929488	1.39751e-06	-4.83	0.985	1	12:119754356-12:122007651	Visceral omentum adipose
C17orf85	C17orf85	adipose	metsim	NA	17	3714460	3749545	blup	0.0252734	9.07277e-05	-5.32	0.982	1	17:3702404-17:4696261	Visceral omentum adipose
ENSG00000169047	IRS1	adipose_visceral_omentum	gtex	protein_coding	2	227596033	227664475	ElasticNet	0.0535408	0.0928382	-10.4	0.974	1	2:225840004-2:228119842	Visceral omentum adipose
ENSG00000069399	BCL3	breast_mammary_tissue	gtex	protein_coding	19	45250962	45263301	ElasticNet	0.0394282	0.0567846	8.85	0.968	1	19:46102697-19:47150082	Visceral omentum adipose
ENSG00000236028.1	RP11-323C15.2	nerve_tibial	gtex	lincRNA	20	45550836	45550836	ElasticNet	0.00643092	0.0445591	4.97	0.967	1	20:44839056-20:47199980	Visceral omentum adipose
ENSG00000198355	PIM3	brain_cerebellum	gtex	protein_coding	22	50354161	50357728	ElasticNet	0.212527	7.70136e-06	-4.78	0.917	1	22:49824713-22:51240820	Visceral omentum adipose
ENSG00000226281	RP1-80N2.2	adipose_visceral_omentum	gtex	lincRNA	6	6692977	6711235	ElasticNet	0.00427857	0.191378	-4.78	0.916	1	6:6785207-6:7808936	Visceral omentum adipose
RP11-67L2.2	RP11-67L2.2	adipose	metsim	NA	3	122605788	122611243	bslmm	0.0137386	0.00311603	-4.22	0.915	1	3:121974097-3:123517768	Visceral omentum adipose
ENSG00000133858	ZFC3H1	whole_blood	gtex	protein_coding	12	72003252	72061505	ElasticNet	0.00857466	0.154786	-5.63	0.915	1	12:70957987-12:72645075	Visceral omentum adipose
ENSG00000076201	PTPN23	testis	gtex	protein_coding	3	47422501	47454931	ElasticNet	0.0804188	1.00233e-05	-5.59	0.914	1	3:46657500-3:47727212	Visceral omentum adipose
ENSG00000173511	VEGFB	adipose_subcutaneous	gtex	protein_coding	11	64002010	64006259	ElasticNet	0.14705	3.68876e-14	-4.44	0.899	1	11:63805166-11:65898631	Visceral omentum adipose
ENSG00000129244	ATP1B2	adrenal_gland	gtex	protein_coding	17	7549945	7561086	ElasticNet	0.112643	0.00018382	4.74	0.893	1	17:7317490-17:8306114	Visceral omentum adipose
ENSG00000078618	NRD1	adipose_visceral_omentum	gtex	protein_coding	1	52254863	52344477	ElasticNet	0.0944105	3.59014e-05	5.86	0.891	1	1:49894177-1:51713726	Visceral omentum adipose
ENSG00000170727.7	BOP1	thyroid	gtex	protein_coding	8	145504343	145504343	ElasticNet	0.346999	2.13589e-30	5.66	0.878	1	8:144236881-8:146303788	Visceral omentum adipose
ENSG00000175445	LPL	nerve_tibial	gtex	protein_coding	8	19759228	19824769	ElasticNet	0.100374	9.78194e-10	-4.66	0.875	1	8:19492840-8:20060856	Visceral omentum adipose
ENSG00000090621	PABPC4	adipose_visceral_omentum	gtex	protein_coding	1	40026488	40042462	ElasticNet	0.0466847	5.42856e-06	-7.44	0.875	1	1:38731847-1:40200567	Visceral omentum adipose
ENSG00000250091	DNAH10OS	adipose_visceral_omentum	gtex	protein_coding	12	124410971	124419531	ElasticNet	0.0640859	3.92836e-06	-5.82	0.865	1	12:122007651-12:124977980	Visceral omentum adipose
ENSG00000158104	HPD	whole_blood	gtex	protein_coding	12	122277433	122301502	ElasticNet	0.231582	4.04419e-18	3.57	0.857	1	12:119754356-12:122007651	Visceral omentum adipose
ENSG00000148702	HABP2	brain_hippocampus	gtex	protein_coding	10	115310596	115349361	ElasticNet	0.174664	0.0748689	6.29	0.855	1	10:112561493-10:115328153	Visceral omentum adipose
ENSG00000179195	ZNF664	adipose_visceral_omentum	gtex	protein_coding	12	124456392	124499986	ElasticNet	0.0150332	0.000168874	-5.53	0.853	1	12:122007651-12:124977980	Visceral omentum adipose
ENSG00000138002	IFT172	brain_dorsolateral_prefrontal_cortex	cmc	protein_coding	2	27667239	27712571	enet	0.0905617	3.89009e-11	6.91	0.851	1	2:26894985-2:28598777	Visceral omentum adipose
ENSG00000261079.1	RP11-252A24.3	brain_substantia_nigra	gtex	lincRNA	16	73934305	73934305	ElasticNet	0.10923	0.0240902	7.21	0.848	1	16:74971503-16:75977534	Visceral omentum adipose
ENSG00000175662	TOM1L2	adipose_visceral_omentum	gtex	protein_coding	17	17746828	17875736	ElasticNet	0.162881	4.27194e-12	-5.09	0.818	1	17:16412352-17:18856320	Visceral omentum adipose
ENSG00000256731.1	AL591069.1	skin_sun_exposed_lower_leg	gtex	pseudogene	6	160820978	160820978	ElasticNet	0.0452353	0.000419567	5.63	0.787	1	6:160580497-6:162169564	Visceral omentum adipose
ENSG00000169583	CLIC3	adipose_visceral_omentum	gtex	protein_coding	9	139889087	139891255	ElasticNet	0.0232423	0.0320638	-4.77	0.768	1	9:138938978-9:139500342	Visceral omentum adipose
ENSG00000142459	EVI5L	adipose_visceral_omentum	gtex	protein_coding	19	7895119	7929862	ElasticNet	0.0395911	0.00195128	4.4	0.748	1	19:6684885-19:8347513	Visceral omentum adipose
ENSG00000123095	BHLHE41	testis	gtex	protein_coding	12	26272959	26278060	ElasticNet	0.079765	6.20269e-06	4.46	0.726	1	12:25371083-12:27799761	Visceral omentum adipose
ENSG00000140548	ZNF710	brain_spinal_cord_cervical_c-1	gtex	protein_coding	15	90544624	90625438	ElasticNet	0.108672	0.00894424	-5.17	0.724	1	15:90475671-15:92164284	Visceral omentum adipose
ENSG00000197361	FBXL22	heart_left_ventricle	gtex	protein_coding	15	63889552	63894627	ElasticNet	0.0974594	7.05556e-06	-5.51	0.668	1	15:63215222-15:65104668	Visceral omentum adipose
ENSG00000269305.1	AL158147.2	pancreas	gtex	protein_coding	9	4834177	4834177	ElasticNet	0.194339	4.57829e-08	-4.37	0.662	1	9:3190064-9:4495328	Visceral omentum adipose
ENSG00000154124	FAM105B	artery_tibial	gtex	protein_coding	5	14664773	14699820	ElasticNet	0.0708507	6.58823e-07	4.39	0.658	1	5:14757804-5:16963585	Visceral omentum adipose
ENSG00000171700	RGS19	adipose_visceral_omentum	gtex	protein_coding	20	62704534	62711323	ElasticNet	0.087268	8.07759e-08	-4.24	0.635	1	20:62190180-20:62963102	Visceral omentum adipose
ENSG00000141837	CACNA1A	adipose_visceral_omentum	gtex	protein_coding	19	13317256	13734804	ElasticNet	-0.00468096	0.293086	-6.64	0.63	1	19:11284028-19:13471119	Visceral omentum adipose
ENSG00000169371	SNUPN	adipose_visceral_omentum	gtex	protein_coding	15	75890424	75918810	ElasticNet	0.15862	9.51453e-10	-5.64	0.616	1	15:73628714-15:76398624	Visceral omentum adipose
ENSG00000103479	RBL2	adipose_visceral_omentum	gtex	protein_coding	16	53467889	53525561	ElasticNet	0.300224	7.77688e-21	4.33	0.597	1	16:53382572-16:55903774	Visceral omentum adipose
ENSG00000157823	AP3S2	adipose_visceral_omentum	gtex	protein_coding	15	90373831	90437574	ElasticNet	0.513819	3.09081e-41	8.88	0.542	1	15:88370086-15:90475440	Visceral omentum adipose
ENSG00000240498	CDKN2B-AS1	brain_dorsolateral_prefrontal_cortex	cmc	antisense	9	21994789	22121093	blup	0.028785	0.000170912	4.16	0.538	1	9:20463534-9:22206559	Visceral omentum adipose
ENSG00000113231	PDE8B	cells_transformed_fibroblasts	gtex	protein_coding	5	76506274	76725632	ElasticNet	0.51493	1.00957e-38	4.28	0.521	1	5:75798866-5:77623214	Visceral omentum adipose
ENSG00000229108.1	AC005550.4	adipose_subcutaneous	gtex	lincRNA	7	15756259	15756259	ElasticNet	0.132822	3.00661e-09	8.22	1	1	7:13884219-7:15143657	Skeletal muscle
ENSG00000029534	ANK1	muscle_skeletal	gtex	protein_coding	8	41510739	41754280	ElasticNet	0.0780423	1.02647e-06	11.1	1	1	8:40703367-8:41721454	Skeletal muscle
ENSG00000105726	ATP13A1	artery_aorta	gtex	protein_coding	19	19756007	19774502	ElasticNet	0.139694	8.64969e-08	7.52	1	1	19:18409862-19:19877471	Skeletal muscle
ENSG00000227515	C1DP4	brain_cerebellar_hemisphere	gtex	pseudogene	10	81800377	81800800	ElasticNet	0.0386364	0.0898734	7.96	1	1	10:80876814-10:82414679	Skeletal muscle
ENSG00000184530	C6orf58	brain_nucleus_accumbens_basal_ganglia	gtex	protein_coding	6	127840600	127912962	ElasticNet	0.0816423	0.0111471	5.43	1	1	6:125424383-6:127540461	Skeletal muscle
ENSG00000151465	CDC123	blood	yfs	protein_coding	10	12237964	12292588	enet	0.0593597	9.62369e-19	6.26	1	1	10:10249396-10:12586670	Skeletal muscle
ENSG00000165323	FAT3	cells_transformed_fibroblasts	gtex	protein_coding	11	92085262	92629618	ElasticNet	0.195489	4.07723e-12	7.91	1	1	11:92077144-11:93275786	Skeletal muscle
ENSG00000124713	GNMT	brain_anterior_cingulate_cortex_ba24	gtex	protein_coding	6	42928496	42931618	ElasticNet	0.562322	1.09032e-17	6.8	1	1	6:43756169-6:45406548	Skeletal muscle
ENSG00000160360	GPSM1	muscle_skeletal	gtex	protein_coding	9	139221932	139254057	ElasticNet	0.0348352	0.000416056	5.52	1	1	9:138938978-9:139500342	Skeletal muscle
ENSG00000188211	NCR3LG1	esophagus_mucosa	gtex	protein_coding	11	17373273	17398888	ElasticNet	0.435536	4.32635e-36	-6.84	1	1	11:15742822-11:17577942	Skeletal muscle
ENSG00000134250	NOTCH2	pancreas	gtex	protein_coding	1	120454176	120612240	ElasticNet	0.077386	1.15953e-05	-6.18	1	1	1:118839067-1:144977434	Skeletal muscle
ENSG00000110713	NUP98	liver	gtex	protein_coding	11	3692313	3819022	ElasticNet	0.135075	7.28383e-05	6.36	1	1	11:1213590-11:3665481	Skeletal muscle
ENSG00000259420	RP11-307C19.2	muscle_skeletal	gtex	lincRNA	15	77861312	77901023	ElasticNet	0.0108674	0.0704106	8.27	1	1	15:76398624-15:78516053	Skeletal muscle
ENSG00000163584	RPL22L1	blood	yfs	protein_coding	3	170582664	170588272	lasso	0.480862	6.00496e-182	-5.23	1	1	3:168580960-3:170964909	Skeletal muscle
ENSG00000148737	TCF7L2	artery_aorta	gtex	protein_coding	10	114710009	114927437	ElasticNet	0.142388	1.47487e-07	-18.9	1	1	10:112561493-10:115328153	Skeletal muscle
ENSG00000180176	TH	skin_not_sun_exposed_suprapubic	gtex	protein_coding	11	2185159	2193107	ElasticNet	0.180964	2.82919e-15	-7.25	1	1	11:1213590-11:3665481	Skeletal muscle
ENSG00000011523	CEP68	muscle_skeletal	gtex	protein_coding	2	65283500	65314138	ElasticNet	0.177803	5.56624e-20	6.07	0.999	1	2:64625913-2:65933444	Skeletal muscle
ENSG00000171126	KCNG3	pituitary	gtex	protein_coding	2	42669157	42721237	ElasticNet	0.0627271	0.123587	-5.77	0.999	1	2:43309590-2:44313803	Skeletal muscle
ENSG00000172673	THEMIS	skin_not_sun_exposed_suprapubic	gtex	protein_coding	6	128029217	128239776	ElasticNet	0.0107237	0.27558	-2.55	0.999	1	6:125424383-6:127540461	Skeletal muscle
ENSG00000234906	APOC2	skin_not_sun_exposed_suprapubic	gtex	protein_coding	19	45445495	45452822	ElasticNet	0.0607205	0.0247199	-5.74	0.998	1	19:46102697-19:47150082	Skeletal muscle
ENSG00000173511	VEGFB	muscle_skeletal	gtex	protein_coding	11	64002010	64006259	ElasticNet	0.0243163	0.154233	-5.09	0.997	1	11:63805166-11:65898631	Skeletal muscle
ENSG00000181322	NME9	muscle_skeletal	gtex	protein_coding	3	137980279	138048728	ElasticNet	0.0175941	0.0327938	-5.63	0.995	1	3:137371099-3:139954597	Skeletal muscle
ENSG00000074755	ZZEF1	muscle_skeletal	gtex	protein_coding	17	3907739	4046314	ElasticNet	0.0879485	2.8526e-08	6.43	0.995	1	17:3702404-17:4696261	Skeletal muscle
ENSG00000225526	C3orf83	muscle_skeletal	gtex	protein_coding	3	12556433	12602558	ElasticNet	0.0105788	0.114258	-5.29	0.988	1	3:11019831-3:13070799	Skeletal muscle
ENSG00000221955	SLC12A8	liver	gtex	protein_coding	3	124801480	124998021	ElasticNet	0.418368	1.96492e-15	-5.19	0.988	1	3:123517768-3:124936549	Skeletal muscle
ENSG00000185615	PDIA2	muscle_skeletal	gtex	protein_coding	16	333152	337215	ElasticNet	0.0210464	0.0882356	-5.77	0.986	1	16:60169-16:1207206	Skeletal muscle
RP11-214K3.24	RP11-214K3.24	adipose	metsim	NA	12	124570308	124573142	bslmm	0.0216411	0.000274129	-6.4	0.98	1	12:122007651-12:124977980	Skeletal muscle
ENSG00000236028.1	RP11-323C15.2	nerve_tibial	gtex	lincRNA	20	45550836	45550836	ElasticNet	0.00643092	0.0445591	4.97	0.967	1	20:44839056-20:47199980	Skeletal muscle
ENSG00000069399	BCL3	breast_mammary_tissue	gtex	protein_coding	19	45250962	45263301	ElasticNet	0.0394282	0.0567846	8.85	0.966	1	19:46102697-19:47150082	Skeletal muscle
ENSG00000166965	RCCD1	muscle_skeletal	gtex	protein_coding	15	91498100	91506349	ElasticNet	0.195932	5.30022e-21	4.95	0.959	1	15:90475671-15:92164284	Skeletal muscle
ENSG00000174547	MRPL11	lung	gtex	protein_coding	11	66202546	66234209	ElasticNet	0.0449213	0.00982765	7.04	0.948	1	11:63805166-11:65898631	Skeletal muscle
ENSG00000198355	PIM3	brain_cerebellum	gtex	protein_coding	22	50354161	50357728	ElasticNet	0.212527	7.70136e-06	-4.78	0.916	1	22:49824713-22:51240820	Skeletal muscle
ENSG00000258053	CTD-2021H9.3	muscle_skeletal	gtex	protein_coding	12	71441182	71512027	ElasticNet	0.0783282	9.86013e-09	6.04	0.914	1	12:70957987-12:72645075	Skeletal muscle
ENSG00000204775.4	KM-PA-2	thyroid	gtex	protein_coding	8	144970965	144970965	ElasticNet	0.462809	1.24591e-43	-5.26	0.894	1	8:144236881-8:146303788	Skeletal muscle
ENSG00000226281	RP1-80N2.2	adipose_visceral_omentum	gtex	lincRNA	6	6692977	6711235	ElasticNet	0.00427857	0.191378	-4.78	0.887	1	6:6785207-6:7808936	Skeletal muscle
ENSG00000175445	LPL	nerve_tibial	gtex	protein_coding	8	19759228	19824769	ElasticNet	0.100374	9.78194e-10	-4.66	0.875	1	8:19492840-8:20060856	Skeletal muscle
ENSG00000138002	IFT172	brain_dorsolateral_prefrontal_cortex	cmc	protein_coding	2	27667239	27712571	enet	0.0905617	3.89009e-11	6.91	0.868	1	2:26894985-2:28598777	Skeletal muscle
ENSG00000148702	HABP2	brain_hippocampus	gtex	protein_coding	10	115310596	115349361	ElasticNet	0.174664	0.0748689	6.29	0.855	1	10:112561493-10:115328153	Skeletal muscle
ENSG00000145284	SCD5	brain_dorsolateral_prefrontal_cortex	cmc	protein_coding	4	83550689	83720010	enet	0.411378	5.78477e-54	4.71	0.846	1	4:83372593-4:84799656	Skeletal muscle
ENSG00000121542	SEC22A	muscle_skeletal	gtex	protein_coding	3	122920774	122992977	ElasticNet	0.0587045	4.38214e-06	3.81	0.842	1	3:121974097-3:123517768	Skeletal muscle
ENSG00000101400	SNTA1	stomach	gtex	protein_coding	20	31995761	32031698	ElasticNet	0.00867341	0.251734	4.86	0.821	1	20:31615236-20:32813136	Skeletal muscle
ENSG00000172935	MRGPRF	adipose	metsim	protein_coding	11	68771863	68780877	enet	0.187294	2.82447e-27	-4.85	0.812	1	11:68005825-11:69516130	Skeletal muscle
ENSG00000173175	ADCY5	muscle_skeletal	gtex	protein_coding	3	123001143	123168605	ElasticNet	0.033987	0.0173003	-3.27	0.796	1	3:121974097-3:123517768	Skeletal muscle
ENSG00000137497	NUMA1	artery_aorta	gtex	protein_coding	11	71713910	71791739	ElasticNet	0.0069189	0.181195	7.86	0.795	1	11:72286017-11:74412351	Skeletal muscle
ENSG00000256731.1	AL591069.1	skin_sun_exposed_lower_leg	gtex	pseudogene	6	160820978	160820978	ElasticNet	0.0452353	0.000419567	5.63	0.794	1	6:160580497-6:162169564	Skeletal muscle
ENSG00000259584	RP11-521C20.2	muscle_skeletal	gtex	lincRNA	15	40367405	40370905	ElasticNet	0.0352221	0.00234382	-4.58	0.789	1	15:40384132-15:41177514	Skeletal muscle
ENSG00000158104	HPD	muscle_skeletal	gtex	protein_coding	12	122277433	122301502	ElasticNet	0.165931	8.82306e-18	-4.76	0.778	1	12:119754356-12:122007651	Skeletal muscle
ENSG00000129244	ATP1B2	adrenal_gland	gtex	protein_coding	17	7549945	7561086	ElasticNet	0.112643	0.00018382	4.74	0.772	1	17:7317490-17:8306114	Skeletal muscle
ENSG00000090863	GLG1	colon_sigmoid	gtex	protein_coding	16	74481325	74483790	ElasticNet	0.181992	4.47633e-09	4.31	0.748	1	16:74971503-16:75977534	Skeletal muscle
ENSG00000123095	BHLHE41	testis	gtex	protein_coding	12	26272959	26278060	ElasticNet	0.079765	6.20269e-06	4.46	0.726	1	12:25371083-12:27799761	Skeletal muscle
ENSG00000125510	OPRL1	muscle_skeletal	gtex	protein_coding	20	62711526	62731996	ElasticNet	0.109428	8.10259e-11	-5.14	0.719	1	20:62190180-20:62963102	Skeletal muscle
ENSG00000255085.4	AF186192.5	brain_hypothalamus	gtex	pseudogene	8	145584594	145584594	ElasticNet	0.0891622	0.148287	5.4	0.707	1	8:144236881-8:146303788	Skeletal muscle
ENSG00000161860	SYCE2	thyroid	gtex	protein_coding	19	13009600	13030090	ElasticNet	0.127659	1.20439e-12	6.5	0.692	1	19:11284028-19:13471119	Skeletal muscle
ENSG00000113231	PDE8B	muscle_skeletal	gtex	protein_coding	5	76506274	76725632	ElasticNet	0.167106	2.52762e-17	4.44	0.688	1	5:75798866-5:77623214	Skeletal muscle
ENSG00000140400	MAN2C1	muscle_skeletal	gtex	protein_coding	15	75648133	75660971	ElasticNet	0.0681181	1.33778e-08	-5.5	0.669	1	15:73628714-15:76398624	Skeletal muscle
ENSG00000084070	SMAP2	cells_transformed_fibroblasts	gtex	protein_coding	1	40810522	40888998	ElasticNet	0.12397	4.49492e-09	7.12	0.658	1	1:38731847-1:40200567	Skeletal muscle
ENSG00000273238.1	RP11-1263C18.1	skin_sun_exposed_lower_leg	gtex	lincRNA	4	528397	528397	ElasticNet	0.0760102	0.000728603	4.42	0.656	1	4:694715-4:1478711	Skeletal muscle
ENSG00000154124	FAM105B	artery_tibial	gtex	protein_coding	5	14664773	14699820	ElasticNet	0.0708507	6.58823e-07	4.39	0.642	1	5:14757804-5:16963585	Skeletal muscle
ENSG00000186642	PDE2A	muscle_skeletal	gtex	protein_coding	11	72287185	72385635	ElasticNet	0.0183845	0.00226649	5.61	0.572	1	11:72286017-11:74412351	Skeletal muscle
PHF15	PHF15	adipose	metsim	NA	5	133860003	133918918	bslmm	0.0113825	0.0065105	4.29	0.562	1	5:132139649-5:134777401	Skeletal muscle
ENSG00000072310	SREBF1	blood	yfs	protein_coding	17	17713713	17740325	lasso	0.107935	2.18161e-33	-4.73	0.561	1	17:16412352-17:18856320	Skeletal muscle
ENSG00000010219	DYRK4	whole_blood	gtex	protein_coding	12	4671370	4723325	ElasticNet	0.19602	1.11749e-15	4.26	0.53	1	12:3677037-12:4417679	Skeletal muscle
ENSG00000229108.1	AC005550.4	adipose_subcutaneous	gtex	lincRNA	7	15756259	15756259	ElasticNet	0.132822	3.00661e-09	8.22	1	1	7:13884219-7:15143657	Liver
ENSG00000225485.3	ARHGAP23	cells_ebv-transformed_lymphocytes	gtex	protein_coding	17	37430430	37430430	ElasticNet	0.0299446	0.0621819	-8.61	1	1	17:34469306-17:36809344	Liver
ENSG00000105726	ATP13A1	artery_aorta	gtex	protein_coding	19	19756007	19774502	ElasticNet	0.139694	8.64969e-08	7.52	1	1	19:18409862-19:19877471	Liver
ENSG00000078237	C12orf5	nerve_tibial	gtex	protein_coding	12	4430371	4462338	ElasticNet	0.103699	2.37732e-05	-5.65	1	1	12:3677037-12:4417679	Liver
ENSG00000227515	C1DP4	brain_cerebellar_hemisphere	gtex	pseudogene	10	81800377	81800800	ElasticNet	0.0386364	0.0898734	7.96	1	1	10:80876814-10:82414679	Liver
ENSG00000184530	C6orf58	brain_nucleus_accumbens_basal_ganglia	gtex	protein_coding	6	127840600	127912962	ElasticNet	0.0816423	0.0111471	5.43	1	1	6:125424383-6:127540461	Liver
ENSG00000165323	FAT3	cells_transformed_fibroblasts	gtex	protein_coding	11	92085262	92629618	ElasticNet	0.195489	4.07723e-12	7.91	1	1	11:92077144-11:93275786	Liver
ENSG00000147536	GINS4	brain_dorsolateral_prefrontal_cortex	cmc	protein_coding	8	41386724	41402565	enet	0.0523506	5.2551e-07	-6.47	1	1	8:40703367-8:41721454	Liver
ENSG00000124713	GNMT	brain_anterior_cingulate_cortex_ba24	gtex	protein_coding	6	42928496	42931618	ElasticNet	0.562322	1.09032e-17	6.8	1	1	6:43756169-6:45406548	Liver
ENSG00000160360	GPSM1	brain_cerebellum	gtex	protein_coding	9	139221932	139254057	ElasticNet	0.343886	1.03187e-10	8.14	1	1	9:138938978-9:139500342	Liver
ENSG00000160145	KALRN	liver	gtex	protein_coding	3	123798870	124445172	ElasticNet	0.0870944	0.00219793	-6.74	1	1	3:121974097-3:123517768	Liver
ENSG00000171126	KCNG3	pituitary	gtex	protein_coding	2	42669157	42721237	ElasticNet	0.0627271	0.123587	-5.77	1	1	2:43309590-2:44313803	Liver
ENSG00000110713	NUP98	liver	gtex	protein_coding	11	3692313	3819022	ElasticNet	0.135075	7.28383e-05	6.36	1	1	11:1213590-11:3665481	Liver
ENSG00000163584	RPL22L1	blood	yfs	protein_coding	3	170582664	170588272	lasso	0.480862	6.00496e-182	-5.23	1	1	3:168580960-3:170964909	Liver
ENSG00000146223	RPL7L1	liver	gtex	protein_coding	6	42847356	42857663	ElasticNet	0.0687306	0.0336933	6.41	1	1	6:43756169-6:45406548	Liver
ENSG00000148737	TCF7L2	artery_aorta	gtex	protein_coding	10	114710009	114927437	ElasticNet	0.142388	1.47487e-07	-18.9	1	1	10:112561493-10:115328153	Liver
ENSG00000180176	TH	skin_not_sun_exposed_suprapubic	gtex	protein_coding	11	2185159	2193107	ElasticNet	0.180964	2.82919e-15	-7.25	1	1	11:1213590-11:3665481	Liver
ENSG00000137497	NUMA1	artery_aorta	gtex	protein_coding	11	71713910	71791739	ElasticNet	0.0069189	0.181195	7.86	0.999	1	11:72286017-11:74412351	Liver
ENSG00000172673	THEMIS	skin_not_sun_exposed_suprapubic	gtex	protein_coding	6	128029217	128239776	ElasticNet	0.0107237	0.27558	-2.55	0.999	1	6:125424383-6:127540461	Liver
ENSG00000234906	APOC2	skin_not_sun_exposed_suprapubic	gtex	protein_coding	19	45445495	45452822	ElasticNet	0.0607205	0.0247199	-5.74	0.998	1	19:46102697-19:47150082	Liver
ENSG00000101421	CHMP4B	brain_dorsolateral_prefrontal_cortex	cmc	protein_coding	20	32399109	32442173	enet	0.224461	6.89485e-27	-5.96	0.996	1	20:31615236-20:32813136	Liver
ENSG00000259420	RP11-307C19.2	heart_left_ventricle	gtex	lincRNA	15	77861312	77901023	ElasticNet	0.0917861	5.45962e-07	7.33	0.995	1	15:76398624-15:78516053	Liver
ENSG00000153814	JAZF1	liver	gtex	protein_coding	7	27870192	28220362	ElasticNet	0.105698	0.0254578	-5.29	0.994	1	7:25909695-7:28360309	Liver
ENSG00000221955	SLC12A8	liver	gtex	protein_coding	3	124801480	124998021	ElasticNet	0.418368	1.96492e-15	-5.19	0.988	1	3:123517768-3:124936549	Liver
ENSG00000161860	SYCE2	liver	gtex	protein_coding	19	13009600	13030090	ElasticNet	0.0257432	0.00230835	7.05	0.987	1	19:11284028-19:13471119	Liver
ENSG00000243509	TNFRSF6B	liver	gtex	protein_coding	20	62328021	62330037	ElasticNet	0.0468677	0.00184343	4.96	0.983	1	20:62190180-20:62963102	Liver
ENSG00000069399	BCL3	breast_mammary_tissue	gtex	protein_coding	19	45250962	45263301	ElasticNet	0.0394282	0.0567846	8.85	0.969	1	19:46102697-19:47150082	Liver
ENSG00000236028.1	RP11-323C15.2	nerve_tibial	gtex	lincRNA	20	45550836	45550836	ElasticNet	0.00643092	0.0445591	4.97	0.968	1	20:44839056-20:47199980	Liver
ENSG00000260496	RP11-161M6.3	small_intestine_terminal_ileum	gtex	lincRNA	16	1041148	1050926	ElasticNet	0.0530449	0.0219851	-4.9	0.952	1	16:60169-16:1207206	Liver
ENSG00000174547	MRPL11	lung	gtex	protein_coding	11	66202546	66234209	ElasticNet	0.0449213	0.00982765	7.04	0.947	1	11:63805166-11:65898631	Liver
ENSG00000011523	CEP68	liver	gtex	protein_coding	2	65283500	65314138	ElasticNet	0.150935	0.000262339	5.37	0.928	1	2:64625913-2:65933444	Liver
ENSG00000226281	RP1-80N2.2	adipose_visceral_omentum	gtex	lincRNA	6	6692977	6711235	ElasticNet	0.00427857	0.191378	-4.78	0.917	1	6:6785207-6:7808936	Liver
ENSG00000133858	ZFC3H1	whole_blood	gtex	protein_coding	12	72003252	72061505	ElasticNet	0.00857466	0.154786	-5.63	0.916	1	12:70957987-12:72645075	Liver
ENSG00000198355	PIM3	brain_cerebellum	gtex	protein_coding	22	50354161	50357728	ElasticNet	0.212527	7.70136e-06	-4.78	0.915	1	22:49824713-22:51240820	Liver
ENSG00000170727.7	BOP1	thyroid	gtex	protein_coding	8	145504343	145504343	ElasticNet	0.346999	2.13589e-30	5.66	0.897	1	8:144236881-8:146303788	Liver
ENSG00000173511	VEGFB	adipose_subcutaneous	gtex	protein_coding	11	64002010	64006259	ElasticNet	0.14705	3.68876e-14	-4.44	0.892	1	11:63805166-11:65898631	Liver
ENSG00000157837	SPPL3	brain_cerebellum	gtex	protein_coding	12	121200313	121342174	ElasticNet	0.381035	2.10155e-13	-4.91	0.878	1	12:119754356-12:122007651	Liver
ENSG00000148702	HABP2	brain_hippocampus	gtex	protein_coding	10	115310596	115349361	ElasticNet	0.174664	0.0748689	6.29	0.855	1	10:112561493-10:115328153	Liver
ENSG00000145284	SCD5	brain_dorsolateral_prefrontal_cortex	cmc	protein_coding	4	83550689	83720010	enet	0.411378	5.78477e-54	4.71	0.845	1	4:83372593-4:84799656	Liver
ENSG00000138002	IFT172	brain_dorsolateral_prefrontal_cortex	cmc	protein_coding	2	27667239	27712571	enet	0.0905617	3.89009e-11	6.91	0.844	1	2:26894985-2:28598777	Liver
ENSG00000260591.1	RP11-817O13.6	thyroid	gtex	lincRNA	15	75692303	75692303	ElasticNet	0.0778352	1.07353e-07	-5.35	0.786	1	15:73628714-15:76398624	Liver
ENSG00000255085.4	AF186192.5	brain_hypothalamus	gtex	pseudogene	8	145584594	145584594	ElasticNet	0.0891622	0.148287	5.4	0.76	1	8:144236881-8:146303788	Liver
ENSG00000011405	PIK3C2A	cells_transformed_fibroblasts	gtex	protein_coding	11	17099277	17229530	ElasticNet	0.0671121	0.000643271	-5.23	0.751	1	11:15742822-11:17577942	Liver
ENSG00000231977	RP5-963E22.4	testis	gtex	lincRNA	20	61798149	61812255	ElasticNet	0.179575	1.07272e-09	-3.91	0.737	1	20:62190180-20:62963102	Liver
ENSG00000123095	BHLHE41	testis	gtex	protein_coding	12	26272959	26278060	ElasticNet	0.079765	6.20269e-06	4.46	0.726	1	12:25371083-12:27799761	Liver
ENSG00000273238.1	RP11-1263C18.1	skin_sun_exposed_lower_leg	gtex	lincRNA	4	528397	528397	ElasticNet	0.0760102	0.000728603	4.42	0.709	1	4:694715-4:1478711	Liver
ENSG00000154124	FAM105B	artery_tibial	gtex	protein_coding	5	14664773	14699820	ElasticNet	0.0708507	6.58823e-07	4.39	0.653	1	5:14757804-5:16963585	Liver
ENSG00000269305.1	AL158147.2	pancreas	gtex	protein_coding	9	4834177	4834177	ElasticNet	0.194339	4.57829e-08	-4.37	0.637	1	9:3190064-9:4495328	Liver
RP11-214K3.24	RP11-214K3.24	adipose	metsim	NA	12	124570308	124573142	bslmm	0.0216411	0.000274129	-6.4	0.574	1	12:122007651-12:124977980	Liver
PHF15	PHF15	adipose	metsim	NA	5	133860003	133918918	bslmm	0.0113825	0.0065105	4.29	0.559	1	5:132139649-5:134777401	Liver
C17orf85	C17orf85	adipose	metsim	NA	17	3714460	3749545	blup	0.0252734	9.07277e-05	-5.32	0.529	1	17:3702404-17:4696261	Liver
ENSG00000197345	MRPL21	liver	gtex	protein_coding	11	68658744	68671303	ElasticNet	0.124189	2.24073e-05	4.41	0.516	1	11:68005825-11:69516130	Liver
ENSG00000150967	ABCB9	liver	gtex	protein_coding	12	123405498	123466196	ElasticNet	0.225055	1.42651e-07	-6.38	0.507	1	12:122007651-12:124977980	Liver
ENSG00000229108.1	AC005550.4	adipose_subcutaneous	gtex	lincRNA	7	15756259	15756259	ElasticNet	0.132822	3.00661e-09	8.22	1	1	7:13884219-7:15143657	Pancreas
ENSG00000105726	ATP13A1	artery_aorta	gtex	protein_coding	19	19756007	19774502	ElasticNet	0.139694	8.64969e-08	7.52	1	1	19:18409862-19:19877471	Pancreas
ENSG00000069399	BCL3	breast_mammary_tissue	gtex	protein_coding	19	45250962	45263301	ElasticNet	0.0394282	0.0567846	8.85	1	1	19:46102697-19:47150082	Pancreas
ENSG00000227515	C1DP4	brain_cerebellar_hemisphere	gtex	pseudogene	10	81800377	81800800	ElasticNet	0.0386364	0.0898734	7.96	1	1	10:80876814-10:82414679	Pancreas
ENSG00000184530	C6orf58	brain_nucleus_accumbens_basal_ganglia	gtex	protein_coding	6	127840600	127912962	ElasticNet	0.0816423	0.0111471	5.43	1	1	6:125424383-6:127540461	Pancreas
ENSG00000165806	CASP7	pancreas	gtex	protein_coding	10	115438942	115490662	ElasticNet	0.528564	1.54388e-33	10.9	1	1	10:112561493-10:115328153	Pancreas
ENSG00000151465	CDC123	blood	yfs	protein_coding	10	12237964	12292588	enet	0.0593597	9.62369e-19	6.26	1	1	10:10249396-10:12586670	Pancreas
ENSG00000165323	FAT3	cells_transformed_fibroblasts	gtex	protein_coding	11	92085262	92629618	ElasticNet	0.195489	4.07723e-12	7.91	1	1	11:92077144-11:93275786	Pancreas
ENSG00000147536	GINS4	brain_dorsolateral_prefrontal_cortex	cmc	protein_coding	8	41386724	41402565	enet	0.0523506	5.2551e-07	-6.47	1	1	8:40703367-8:41721454	Pancreas
ENSG00000124713	GNMT	brain_anterior_cingulate_cortex_ba24	gtex	protein_coding	6	42928496	42931618	ElasticNet	0.562322	1.09032e-17	6.8	1	1	6:43756169-6:45406548	Pancreas
ENSG00000160360	GPSM1	brain_cerebellum	gtex	protein_coding	9	139221932	139254057	ElasticNet	0.343886	1.03187e-10	8.14	1	1	9:138938978-9:139500342	Pancreas
ENSG00000073792	IGF2BP2	thyroid	gtex	protein_coding	3	185361527	185542844	ElasticNet	0.0663229	6.56448e-05	11	1	1	3:185068255-3:186890344	Pancreas
ENSG00000171126	KCNG3	pituitary	gtex	protein_coding	2	42669157	42721237	ElasticNet	0.0627271	0.123587	-5.77	1	1	2:43309590-2:44313803	Pancreas
ENSG00000134250	NOTCH2	pancreas	gtex	protein_coding	1	120454176	120612240	ElasticNet	0.077386	1.15953e-05	-6.18	1	1	1:118839067-1:144977434	Pancreas
ENSG00000056661.9	PCGF2	pancreas	gtex	protein_coding	17	36910825	36910825	ElasticNet	0.15289	3.45476e-06	-10.6	1	1	17:34469306-17:36809344	Pancreas
ENSG00000132170	PPARG	pancreas	gtex	protein_coding	3	12328867	12475855	ElasticNet	0.0638055	0.00474208	-9.05	1	1	3:11019831-3:13070799	Pancreas
ENSG00000253528	RP11-347C18.4	testis	gtex	pseudogene	8	95986801	95987081	ElasticNet	0.0536655	0.124571	-5.86	1	1	8:95005527-8:96534806	Pancreas
ENSG00000163584	RPL22L1	blood	yfs	protein_coding	3	170582664	170588272	lasso	0.480862	6.00496e-182	-5.23	1	1	3:168580960-3:170964909	Pancreas
ENSG00000221955	SLC12A8	pancreas	gtex	protein_coding	3	124801480	124998021	ElasticNet	0.121353	4.96293e-05	-6.27	1	1	3:123517768-3:124936549	Pancreas
ENSG00000148737	TCF7L2	artery_aorta	gtex	protein_coding	10	114710009	114927437	ElasticNet	0.142388	1.47487e-07	-18.9	1	1	10:112561493-10:115328153	Pancreas
ENSG00000180176	TH	pancreas	gtex	protein_coding	11	2185159	2193107	ElasticNet	0.0551441	0.00124108	-6.72	1	1	11:1213590-11:3665481	Pancreas
ENSG00000137497	NUMA1	artery_aorta	gtex	protein_coding	11	71713910	71791739	ElasticNet	0.0069189	0.181195	7.86	0.999	1	11:72286017-11:74412351	Pancreas
ENSG00000259420	RP11-307C19.2	heart_left_ventricle	gtex	lincRNA	15	77861312	77901023	ElasticNet	0.0917861	5.45962e-07	7.33	0.999	1	15:76398624-15:78516053	Pancreas
ENSG00000172673	THEMIS	skin_not_sun_exposed_suprapubic	gtex	protein_coding	6	128029217	128239776	ElasticNet	0.0107237	0.27558	-2.55	0.999	1	6:125424383-6:127540461	Pancreas
ENSG00000234906	APOC2	skin_not_sun_exposed_suprapubic	gtex	protein_coding	19	45445495	45452822	ElasticNet	0.0607205	0.0247199	-5.74	0.998	1	19:46102697-19:47150082	Pancreas
C17orf85	C17orf85	adipose	metsim	NA	17	3714460	3749545	blup	0.0252734	9.07277e-05	-5.32	0.985	1	17:3702404-17:4696261	Pancreas
ENSG00000147789	ZNF7	pancreas	gtex	protein_coding	8	146052849	146072894	ElasticNet	0.0255991	0.0379118	-5.33	0.973	1	8:144236881-8:146303788	Pancreas
ENSG00000101246	ARFRP1	pancreas	gtex	protein_coding	20	62329996	62339377	ElasticNet	0.0185384	0.0168258	5.3	0.968	1	20:62190180-20:62963102	Pancreas
ENSG00000236028.1	RP11-323C15.2	nerve_tibial	gtex	lincRNA	20	45550836	45550836	ElasticNet	0.00643092	0.0445591	4.97	0.967	1	20:44839056-20:47199980	Pancreas
ENSG00000234255	AC012370.3	thyroid	gtex	lincRNA	2	65669189	65683705	ElasticNet	0.387951	1.88656e-36	4.96	0.961	1	2:64625913-2:65933444	Pancreas
ENSG00000174547	MRPL11	lung	gtex	protein_coding	11	66202546	66234209	ElasticNet	0.0449213	0.00982765	7.04	0.946	1	11:63805166-11:65898631	Pancreas
RP11-67L2.2	RP11-67L2.2	adipose	metsim	NA	3	122605788	122611243	bslmm	0.0137386	0.00311603	-4.22	0.939	1	3:121974097-3:123517768	Pancreas
ENSG00000157823	AP3S2	pancreas	gtex	protein_coding	15	90373831	90437574	ElasticNet	0.455125	1.40645e-23	9.13	0.92	1	15:88370086-15:90475440	Pancreas
ENSG00000133858	ZFC3H1	whole_blood	gtex	protein_coding	12	72003252	72061505	ElasticNet	0.00857466	0.154786	-5.63	0.916	1	12:70957987-12:72645075	Pancreas
ENSG00000198355	PIM3	brain_cerebellum	gtex	protein_coding	22	50354161	50357728	ElasticNet	0.212527	7.70136e-06	-4.78	0.915	1	22:49824713-22:51240820	Pancreas
ENSG00000167930	ITFG3	adipose_subcutaneous	gtex	protein_coding	16	284545	319942	ElasticNet	0.186345	1.10531e-13	5.39	0.913	1	16:60169-16:1207206	Pancreas
ENSG00000161016	RPL8	pancreas	gtex	protein_coding	8	146015150	146017972	ElasticNet	0.262067	2.88764e-12	-5.49	0.904	1	8:144236881-8:146303788	Pancreas
ENSG00000173511	VEGFB	adipose_subcutaneous	gtex	protein_coding	11	64002010	64006259	ElasticNet	0.14705	3.68876e-14	-4.44	0.903	1	11:63805166-11:65898631	Pancreas
ENSG00000133424	LARGE	thyroid	gtex	protein_coding	22	33558212	34318829	ElasticNet	0.354071	6.75581e-32	-5.21	0.892	1	22:31439918-22:32664986	Pancreas
ENSG00000152104	PTPN14	pancreas	gtex	protein_coding	1	214522039	214725792	ElasticNet	0.0719936	0.24861	-4.69	0.882	1	1:212842330-1:214577982	Pancreas
ENSG00000172935	MRGPRF	adipose	metsim	protein_coding	11	68771863	68780877	enet	0.187294	2.82447e-27	-4.85	0.88	1	11:68005825-11:69516130	Pancreas
ENSG00000175445	LPL	nerve_tibial	gtex	protein_coding	8	19759228	19824769	ElasticNet	0.100374	9.78194e-10	-4.66	0.876	1	8:19492840-8:20060856	Pancreas
ENSG00000101400	SNTA1	stomach	gtex	protein_coding	20	31995761	32031698	ElasticNet	0.00867341	0.251734	4.86	0.875	1	20:31615236-20:32813136	Pancreas
ENSG00000103932	RPAP1	pancreas	gtex	protein_coding	15	41809374	41836467	ElasticNet	0.12246	6.04129e-05	-5.41	0.852	1	15:41177514-15:42776399	Pancreas
ENSG00000138002	IFT172	brain_dorsolateral_prefrontal_cortex	cmc	protein_coding	2	27667239	27712571	enet	0.0905617	3.89009e-11	6.91	0.844	1	2:26894985-2:28598777	Pancreas
ENSG00000256731.1	AL591069.1	skin_sun_exposed_lower_leg	gtex	pseudogene	6	160820978	160820978	ElasticNet	0.0452353	0.000419567	5.63	0.794	1	6:160580497-6:162169564	Pancreas
ENSG00000076201	PTPN23	testis	gtex	protein_coding	3	47422501	47454931	ElasticNet	0.0804188	1.00233e-05	-5.59	0.776	1	3:46657500-3:47727212	Pancreas
ENSG00000273238.1	RP11-1263C18.1	skin_sun_exposed_lower_leg	gtex	lincRNA	4	528397	528397	ElasticNet	0.0760102	0.000728603	4.42	0.704	1	4:694715-4:1478711	Pancreas
ENSG00000260591.1	RP11-817O13.6	thyroid	gtex	lincRNA	15	75692303	75692303	ElasticNet	0.0778352	1.07353e-07	-5.35	0.669	1	15:73628714-15:76398624	Pancreas
ENSG00000269305.1	AL158147.2	pancreas	gtex	protein_coding	9	4834177	4834177	ElasticNet	0.194339	4.57829e-08	-4.37	0.663	1	9:3190064-9:4495328	Pancreas
RP11-214K3.24	RP11-214K3.24	adipose	metsim	NA	12	124570308	124573142	bslmm	0.0216411	0.000274129	-6.4	0.659	1	12:122007651-12:124977980	Pancreas
ENSG00000154124	FAM105B	artery_tibial	gtex	protein_coding	5	14664773	14699820	ElasticNet	0.0708507	6.58823e-07	4.39	0.643	1	5:14757804-5:16963585	Pancreas
ENSG00000103479	RBL2	pancreas	gtex	protein_coding	16	53467889	53525561	ElasticNet	0.51014	1.14732e-28	4.33	0.596	1	16:53382572-16:55903774	Pancreas
ENSG00000072310	SREBF1	blood	yfs	protein_coding	17	17713713	17740325	lasso	0.107935	2.18161e-33	-4.73	0.58	1	17:16412352-17:18856320	Pancreas
ENSG00000257037	RP13-200J3.2	skin_not_sun_exposed_suprapubic	gtex	pseudogene	12	27649870	27651522	ElasticNet	0.0409817	0.00606088	-6.8	0.565	1	12:27799861-12:29651078	Pancreas
ENSG00000105607	GCDH	pancreas	gtex	protein_coding	19	13001840	13025021	ElasticNet	0.0906286	4.84672e-06	-6.55	0.562	1	19:11284028-19:13471119	Pancreas
PHF15	PHF15	adipose	metsim	NA	5	133860003	133918918	bslmm	0.0113825	0.0065105	4.29	0.556	1	5:132139649-5:134777401	Pancreas
ENSG00000010219	DYRK4	whole_blood	gtex	protein_coding	12	4671370	4723325	ElasticNet	0.19602	1.11749e-15	4.26	0.531	1	12:3677037-12:4417679	Pancreas
ENSG00000150967	ABCB9	liver	gtex	protein_coding	12	123405498	123466196	ElasticNet	0.225055	1.42651e-07	-6.38	0.527	1	12:122007651-12:124977980	Pancreas
ENSG00000135124	P2RX4	cells_transformed_fibroblasts	gtex	protein_coding	12	121647660	121671909	ElasticNet	0.368705	1.66729e-22	4.61	0.521	1	12:119754356-12:122007651	Pancreas
ENSG00000229108.1	AC005550.4	adipose_subcutaneous	gtex	lincRNA	7	15756259	15756259	ElasticNet	0.132822	3.00661e-09	8.22	1	1	7:13884219-7:15143657	Blood
ENSG00000029534	ANK1	blood	ntr	protein_coding	8	41510741	41655140	lasso	0.0159436	4.7077e-06	10.2	1	1	8:40703367-8:41721454	Blood
ENSG00000227515	C1DP4	brain_cerebellar_hemisphere	gtex	pseudogene	10	81800377	81800800	ElasticNet	0.0386364	0.0898734	7.96	1	1	10:80876814-10:82414679	Blood
ENSG00000184530	C6orf58	brain_nucleus_accumbens_basal_ganglia	gtex	protein_coding	6	127840600	127912962	ElasticNet	0.0816423	0.0111471	5.43	1	1	6:125424383-6:127540461	Blood
ENSG00000129757	CDKN1C	blood	yfs	protein_coding	11	2904443	2907111	bslmm	0.0305521	2.39967e-10	10.7	1	1	11:1213590-11:3665481	Blood
ENSG00000106066	CPVL	whole_blood	gtex	protein_coding	7	29034847	29235067	ElasticNet	0.218572	2.69454e-14	7.15	1	1	7:25909695-7:28360309	Blood
ENSG00000158483	FAM86C1	whole_blood	gtex	protein_coding	11	71498556	71512282	ElasticNet	0.4195	5.48106e-37	-10.4	1	1	11:72286017-11:74412351	Blood
ENSG00000165323	FAT3	cells_transformed_fibroblasts	gtex	protein_coding	11	92085262	92629618	ElasticNet	0.195489	4.07723e-12	7.91	1	1	11:92077144-11:93275786	Blood
ENSG00000149948	HMGA2	nerve_tibial	gtex	protein_coding	12	66217911	66360075	ElasticNet	0.00922309	0.312156	-6.49	1	1	12:65559695-12:67180979	Blood
ENSG00000073792	IGF2BP2	thyroid	gtex	protein_coding	3	185361527	185542844	ElasticNet	0.0663229	6.56448e-05	11	1	1	3:185068255-3:186890344	Blood
ENSG00000171126	KCNG3	pituitary	gtex	protein_coding	2	42669157	42721237	ElasticNet	0.0627271	0.123587	-5.77	1	1	2:43309590-2:44313803	Blood
ENSG00000261079.1	RP11-252A24.3	brain_substantia_nigra	gtex	lincRNA	16	73934305	73934305	ElasticNet	0.10923	0.0240902	7.21	1	1	16:74971503-16:75977534	Blood
ENSG00000163584	RPL22L1	blood	yfs	protein_coding	3	170582664	170588272	lasso	0.480862	6.00496e-182	-5.23	1	1	3:168580960-3:170964909	Blood
ENSG00000146223	RPL7L1	cells_transformed_fibroblasts	gtex	protein_coding	6	42847356	42857663	ElasticNet	0.21645	4.9126e-15	-6.73	1	1	6:43756169-6:45406548	Blood
ENSG00000148737	TCF7L2	artery_aorta	gtex	protein_coding	10	114710009	114927437	ElasticNet	0.142388	1.47487e-07	-18.9	1	1	10:112561493-10:115328153	Blood
ENSG00000180176	TH	skin_not_sun_exposed_suprapubic	gtex	protein_coding	11	2185159	2193107	ElasticNet	0.180964	2.82919e-15	-7.25	1	1	11:1213590-11:3665481	Blood
ENSG00000151532	VTI1A	blood	ntr	protein_coding	10	114206745	114578501	blup	0.00435889	0.0112678	-14.1	1	1	10:112561493-10:115328153	Blood
ENSG00000129933	MAU2	whole_blood	gtex	protein_coding	19	19431490	19469563	ElasticNet	0.0662897	0.00238335	-7.73	0.999	1	19:18409862-19:19877471	Blood
ENSG00000259420	RP11-307C19.2	heart_left_ventricle	gtex	lincRNA	15	77861312	77901023	ElasticNet	0.0917861	5.45962e-07	7.33	0.999	1	15:76398624-15:78516053	Blood
ENSG00000172673	THEMIS	skin_not_sun_exposed_suprapubic	gtex	protein_coding	6	128029217	128239776	ElasticNet	0.0107237	0.27558	-2.55	0.999	1	6:125424383-6:127540461	Blood
ENSG00000011523	CEP68	blood	yfs	protein_coding	2	65283500	65314138	lasso	0.0977529	2.93366e-30	5.62	0.995	1	2:64625913-2:65933444	Blood
ENSG00000221955	SLC12A8	liver	gtex	protein_coding	3	124801480	124998021	ElasticNet	0.418368	1.96492e-15	-5.19	0.99	1	3:123517768-3:124936549	Blood
AC016735.2	AC016735.2	adipose	metsim	NA	2	43254992	43266686	bslmm	0.0138976	0.00296562	-5.56	0.989	1	2:43309590-2:44313803	Blood
ENSG00000118971	CCND2	blood	yfs	protein_coding	12	4382938	4414516	lasso	0.0252362	8.23981e-09	-6.33	0.985	1	12:3677037-12:4417679	Blood
ENSG00000234906	APOC2	skin_not_sun_exposed_suprapubic	gtex	protein_coding	19	45445495	45452822	ElasticNet	0.0607205	0.0247199	-5.74	0.984	1	19:46102697-19:47150082	Blood
ENSG00000174547	MRPL11	lung	gtex	protein_coding	11	66202546	66234209	ElasticNet	0.0449213	0.00982765	7.04	0.979	1	11:63805166-11:65898631	Blood
ENSG00000236028.1	RP11-323C15.2	nerve_tibial	gtex	lincRNA	20	45550836	45550836	ElasticNet	0.00643092	0.0445591	4.97	0.964	1	20:44839056-20:47199980	Blood
ENSG00000187486	KCNJ11	esophagus_mucosa	gtex	protein_coding	11	17407406	17410878	ElasticNet	0.359631	5.1864e-28	-7.3	0.961	1	11:15742822-11:17577942	Blood
ENSG00000101421	CHMP4B	blood	yfs	protein_coding	20	32399110	32442172	lasso	0.117778	1.91449e-36	-5.05	0.948	1	20:31615236-20:32813136	Blood
ENSG00000078237	C12orf5	nerve_tibial	gtex	protein_coding	12	4430371	4462338	ElasticNet	0.103699	2.37732e-05	-5.65	0.934	1	12:3677037-12:4417679	Blood
RP11-67L2.2	RP11-67L2.2	adipose	metsim	NA	3	122605788	122611243	bslmm	0.0137386	0.00311603	-4.22	0.934	1	3:121974097-3:123517768	Blood
ENSG00000173511	VEGFB	adipose_subcutaneous	gtex	protein_coding	11	64002010	64006259	ElasticNet	0.14705	3.68876e-14	-4.44	0.93	1	11:63805166-11:65898631	Blood
ENSG00000133858	ZFC3H1	whole_blood	gtex	protein_coding	12	72003252	72061505	ElasticNet	0.00857466	0.154786	-5.63	0.916	1	12:70957987-12:72645075	Blood
ENSG00000167930	ITFG3	adipose_subcutaneous	gtex	protein_coding	16	284545	319942	ElasticNet	0.186345	1.10531e-13	5.39	0.915	1	16:60169-16:1207206	Blood
ENSG00000175445	LPL	blood	ntr	protein_coding	8	19796283	19824770	bslmm	0.0645207	5.4669e-20	-4.77	0.909	1	8:19492840-8:20060856	Blood
ENSG00000161860	SYCE2	thyroid	gtex	protein_coding	19	13009600	13030090	ElasticNet	0.127659	1.20439e-12	6.5	0.906	1	19:11284028-19:13471119	Blood
ENSG00000172935	MRGPRF	adipose	metsim	protein_coding	11	68771863	68780877	enet	0.187294	2.82447e-27	-4.85	0.888	1	11:68005825-11:69516130	Blood
ENSG00000104081	BMF	blood	yfs	protein_coding	15	40380091	40401093	lasso	0.0186945	6.40373e-07	4.68	0.872	1	15:40384132-15:41177514	Blood
ENSG00000164938	TP53INP1	whole_blood	gtex	protein_coding	8	95938200	95961639	ElasticNet	0.0467545	0.000182118	6.19	0.87	1	8:95005527-8:96534806	Blood
ENSG00000170727.7	BOP1	thyroid	gtex	protein_coding	8	145504343	145504343	ElasticNet	0.346999	2.13589e-30	5.66	0.849	1	8:144236881-8:146303788	Blood
ENSG00000074755	ZZEF1	blood	yfs	protein_coding	17	3907739	4046314	enet	0.0614864	2.2708e-19	5.19	0.842	1	17:3702404-17:4696261	Blood
ENSG00000163840	DTX3L	brain_substantia_nigra	gtex	protein_coding	3	122283085	122294050	ElasticNet	0.163966	0.00478887	-2.71	0.833	1	3:121974097-3:123517768	Blood
ENSG00000187922	LCN10	skin_sun_exposed_lower_leg	gtex	protein_coding	9	139632619	139637808	ElasticNet	0.0763578	5.77549e-05	-5.14	0.827	1	9:138938978-9:139500342	Blood
ENSG00000106479	ZNF862	whole_blood	gtex	protein_coding	7	149535456	149564568	ElasticNet	0.0224703	0.106946	-4.7	0.818	1	7:149840684-7:150711430	Blood
ENSG00000248406	CTD-3105H18.4	whole_blood	gtex	pseudogene	19	12490560	12494501	ElasticNet	0.0226903	0.00143262	-4.18	0.815	1	19:11284028-19:13471119	Blood
ENSG00000103479	RBL2	blood	yfs	protein_coding	16	53467889	53525561	bslmm	0.273717	6.94379e-90	4.6	0.815	1	16:53382572-16:55903774	Blood
ENSG00000138002	IFT172	brain_dorsolateral_prefrontal_cortex	cmc	protein_coding	2	27667239	27712571	enet	0.0905617	3.89009e-11	6.91	0.808	1	2:26894985-2:28598777	Blood
RP11-214K3.24	RP11-214K3.24	adipose	metsim	NA	12	124570308	124573142	bslmm	0.0216411	0.000274129	-6.4	0.803	1	12:122007651-12:124977980	Blood
ENSG00000256731.1	AL591069.1	skin_sun_exposed_lower_leg	gtex	pseudogene	6	160820978	160820978	ElasticNet	0.0452353	0.000419567	5.63	0.794	1	6:160580497-6:162169564	Blood
ENSG00000083454	P2RX5	brain_cerebellum	gtex	protein_coding	17	3566357	3599488	ElasticNet	0.18393	1.17353e-05	2.71	0.763	1	17:3702404-17:4696261	Blood
ENSG00000282742	AC093323.3	adipose	metsim	TEC	4	6675178	6677774	enet	0.0320624	1.15812e-05	4.48	0.759	1	4:5502556-4:6773043	Blood
ENSG00000069399	BCL3	breast_mammary_tissue	gtex	protein_coding	19	45250962	45263301	ElasticNet	0.0394282	0.0567846	8.85	0.754	1	19:46102697-19:47150082	Blood
ENSG00000226281	RP1-80N2.2	adipose_visceral_omentum	gtex	lincRNA	6	6692977	6711235	ElasticNet	0.00427857	0.191378	-4.78	0.753	1	6:6785207-6:7808936	Blood
ENSG00000122376	FAM35A	whole_blood	gtex	protein_coding	10	88853918	88951225	ElasticNet	-0.00569075	0.244606	4.48	0.738	1	10:89127064-10:91013381	Blood
ENSG00000198355	PIM3	whole_blood	gtex	protein_coding	22	50354161	50357728	ElasticNet	0.162102	9.56357e-12	5.33	0.738	1	22:49824713-22:51240820	Blood
ENSG00000103932	RPAP1	blood	yfs	protein_coding	15	41809374	41836467	lasso	0.0941947	3.57293e-29	-5.94	0.73	1	15:41177514-15:42776399	Blood
ENSG00000129244	ATP1B2	adrenal_gland	gtex	protein_coding	17	7549945	7561086	ElasticNet	0.112643	0.00018382	4.74	0.72	1	17:7317490-17:8306114	Blood
ENSG00000076201	PTPN23	blood	yfs	protein_coding	3	47422501	47454931	blup	0.00841988	0.000639477	-5.57	0.709	1	3:46657500-3:47727212	Blood
ENSG00000273238.1	RP11-1263C18.1	skin_sun_exposed_lower_leg	gtex	lincRNA	4	528397	528397	ElasticNet	0.0760102	0.000728603	4.42	0.705	1	4:694715-4:1478711	Blood
ENSG00000123095	BHLHE41	testis	gtex	protein_coding	12	26272959	26278060	ElasticNet	0.079765	6.20269e-06	4.46	0.702	1	12:25371083-12:27799761	Blood
ENSG00000269305.1	AL158147.2	pancreas	gtex	protein_coding	9	4834177	4834177	ElasticNet	0.194339	4.57829e-08	-4.37	0.663	1	9:3190064-9:4495328	Blood
ENSG00000154124	FAM105B	artery_tibial	gtex	protein_coding	5	14664773	14699820	ElasticNet	0.0708507	6.58823e-07	4.39	0.643	1	5:14757804-5:16963585	Blood
ENSG00000100330	MTMR3	blood	yfs	protein_coding	22	30279144	30426855	lasso	0.103809	4.07948e-32	-3.49	0.639	1	22:29651799-22:31439918	Blood
ENSG00000234840	RP11-399D6.2	adipose_subcutaneous	gtex	lincRNA	9	22646199	22824212	ElasticNet	0.402782	4.29473e-35	-4.33	0.637	1	9:20463534-9:22206559	Blood
ENSG00000187244	BCAM	brain_cerebellar_hemisphere	gtex	protein_coding	19	45312328	45324673	ElasticNet	0.092393	0.00279488	6.94	0.632	1	19:46102697-19:47150082	Blood
ENSG00000171700	RGS19	esophagus_mucosa	gtex	protein_coding	20	62704534	62711323	ElasticNet	0.548293	5.56694e-52	-4.78	0.62	1	20:62190180-20:62963102	Blood
ENSG00000090975	PITPNM2	thyroid	gtex	protein_coding	12	123468027	123634562	ElasticNet	0.216072	3.51748e-17	-4.86	0.598	1	12:122007651-12:124977980	Blood
ENSG00000148735	PLEKHS1	testis	gtex	protein_coding	10	115511213	115543188	ElasticNet	0.132402	8.57669e-05	-6	0.571	1	10:112561493-10:115328153	Blood
ENSG00000100319	ZMAT5	whole_blood	gtex	protein_coding	22	30126945	30163000	ElasticNet	0.0296817	0.000104259	2.59	0.566	1	22:29651799-22:31439918	Blood
PHF15	PHF15	adipose	metsim	NA	5	133860003	133918918	bslmm	0.0113825	0.0065105	4.29	0.557	1	5:132139649-5:134777401	Blood
ENSG00000196378	ZNF34	whole_blood	gtex	protein_coding	8	145998499	146012730	ElasticNet	0.0910473	9.6189e-09	5.8	0.513	1	8:144236881-8:146303788	Blood
ENSG00000203896	LIME1	blood	yfs	protein_coding	20	62366815	62370456	enet	0.187246	5.31363e-59	-4.19	0.507	1	20:62190180-20:62963102	Blood
ENSG00000229108.1	AC005550.4	adipose_subcutaneous	gtex	lincRNA	7	15756259	15756259	ElasticNet	0.132822	3.00661e-09	8.22	1	1	7:13884219-7:15143657	Whole blood
ENSG00000078237	C12orf5	nerve_tibial	gtex	protein_coding	12	4430371	4462338	ElasticNet	0.103699	2.37732e-05	-5.65	1	1	12:3677037-12:4417679	Whole blood
ENSG00000227515	C1DP4	brain_cerebellar_hemisphere	gtex	pseudogene	10	81800377	81800800	ElasticNet	0.0386364	0.0898734	7.96	1	1	10:80876814-10:82414679	Whole blood
ENSG00000184530	C6orf58	brain_nucleus_accumbens_basal_ganglia	gtex	protein_coding	6	127840600	127912962	ElasticNet	0.0816423	0.0111471	5.43	1	1	6:125424383-6:127540461	Whole blood
ENSG00000106066	CPVL	whole_blood	gtex	protein_coding	7	29034847	29235067	ElasticNet	0.218572	2.69454e-14	7.15	1	1	7:25909695-7:28360309	Whole blood
ENSG00000165323	FAT3	cells_transformed_fibroblasts	gtex	protein_coding	11	92085262	92629618	ElasticNet	0.195489	4.07723e-12	7.91	1	1	11:92077144-11:93275786	Whole blood
ENSG00000147536	GINS4	brain_dorsolateral_prefrontal_cortex	cmc	protein_coding	8	41386724	41402565	enet	0.0523506	5.2551e-07	-6.47	1	1	8:40703367-8:41721454	Whole blood
ENSG00000073792	IGF2BP2	thyroid	gtex	protein_coding	3	185361527	185542844	ElasticNet	0.0663229	6.56448e-05	11	1	1	3:185068255-3:186890344	Whole blood
ENSG00000171126	KCNG3	pituitary	gtex	protein_coding	2	42669157	42721237	ElasticNet	0.0627271	0.123587	-5.77	1	1	2:43309590-2:44313803	Whole blood
ENSG00000110713	NUP98	liver	gtex	protein_coding	11	3692313	3819022	ElasticNet	0.135075	7.28383e-05	6.36	1	1	11:1213590-11:3665481	Whole blood
ENSG00000163584	RPL22L1	whole_blood	gtex	protein_coding	3	170582664	170588272	ElasticNet	0.217099	3.81909e-19	-5.38	1	1	3:168580960-3:170964909	Whole blood
ENSG00000146223	RPL7L1	cells_transformed_fibroblasts	gtex	protein_coding	6	42847356	42857663	ElasticNet	0.21645	4.9126e-15	-6.73	1	1	6:43756169-6:45406548	Whole blood
ENSG00000148737	TCF7L2	artery_aorta	gtex	protein_coding	10	114710009	114927437	ElasticNet	0.142388	1.47487e-07	-18.9	1	1	10:112561493-10:115328153	Whole blood
ENSG00000180176	TH	skin_not_sun_exposed_suprapubic	gtex	protein_coding	11	2185159	2193107	ElasticNet	0.180964	2.82919e-15	-7.25	1	1	11:1213590-11:3665481	Whole blood
ENSG00000011523	CEP68	whole_blood	gtex	protein_coding	2	65283500	65314138	ElasticNet	0.0743727	8.59331e-07	5.71	0.999	1	2:64625913-2:65933444	Whole blood
ENSG00000129933	MAU2	whole_blood	gtex	protein_coding	19	19431490	19469563	ElasticNet	0.0662897	0.00238335	-7.73	0.999	1	19:18409862-19:19877471	Whole blood
ENSG00000259420	RP11-307C19.2	heart_left_ventricle	gtex	lincRNA	15	77861312	77901023	ElasticNet	0.0917861	5.45962e-07	7.33	0.999	1	15:76398624-15:78516053	Whole blood
ENSG00000161860	SYCE2	thyroid	gtex	protein_coding	19	13009600	13030090	ElasticNet	0.127659	1.20439e-12	6.5	0.999	1	19:11284028-19:13471119	Whole blood
ENSG00000172673	THEMIS	skin_not_sun_exposed_suprapubic	gtex	protein_coding	6	128029217	128239776	ElasticNet	0.0107237	0.27558	-2.55	0.999	1	6:125424383-6:127540461	Whole blood
AC016735.2	AC016735.2	adipose	metsim	NA	2	43254992	43266686	bslmm	0.0138976	0.00296562	-5.56	0.989	1	2:43309590-2:44313803	Whole blood
ENSG00000234906	APOC2	skin_not_sun_exposed_suprapubic	gtex	protein_coding	19	45445495	45452822	ElasticNet	0.0607205	0.0247199	-5.74	0.989	1	19:46102697-19:47150082	Whole blood
ENSG00000221955	SLC12A8	liver	gtex	protein_coding	3	124801480	124998021	ElasticNet	0.418368	1.96492e-15	-5.19	0.989	1	3:123517768-3:124936549	Whole blood
ENSG00000174547	MRPL11	lung	gtex	protein_coding	11	66202546	66234209	ElasticNet	0.0449213	0.00982765	7.04	0.979	1	11:63805166-11:65898631	Whole blood
ENSG00000236028.1	RP11-323C15.2	nerve_tibial	gtex	lincRNA	20	45550836	45550836	ElasticNet	0.00643092	0.0445591	4.97	0.964	1	20:44839056-20:47199980	Whole blood
ENSG00000187486	KCNJ11	esophagus_mucosa	gtex	protein_coding	11	17407406	17410878	ElasticNet	0.359631	5.1864e-28	-7.3	0.961	1	11:15742822-11:17577942	Whole blood
ENSG00000187922	LCN10	skin_sun_exposed_lower_leg	gtex	protein_coding	9	139632619	139637808	ElasticNet	0.0763578	5.77549e-05	-5.14	0.946	1	9:138938978-9:139500342	Whole blood
ENSG00000135124	P2RX4	whole_blood	gtex	protein_coding	12	121647660	121671909	ElasticNet	0.2539	9.20248e-24	5.09	0.944	1	12:119754356-12:122007651	Whole blood
RP11-67L2.2	RP11-67L2.2	adipose	metsim	NA	3	122605788	122611243	bslmm	0.0137386	0.00311603	-4.22	0.935	1	3:121974097-3:123517768	Whole blood
ENSG00000173511	VEGFB	adipose_subcutaneous	gtex	protein_coding	11	64002010	64006259	ElasticNet	0.14705	3.68876e-14	-4.44	0.93	1	11:63805166-11:65898631	Whole blood
ENSG00000167930	ITFG3	adipose_subcutaneous	gtex	protein_coding	16	284545	319942	ElasticNet	0.186345	1.10531e-13	5.39	0.917	1	16:60169-16:1207206	Whole blood
ENSG00000133858	ZFC3H1	whole_blood	gtex	protein_coding	12	72003252	72061505	ElasticNet	0.00857466	0.154786	-5.63	0.916	1	12:70957987-12:72645075	Whole blood
ENSG00000225193	RPS12P26	minor_salivary_gland	gtex	pseudogene	15	90749804	90750199	ElasticNet	0.20203	2.08601e-05	-8.85	0.907	1	15:88370086-15:90475440	Whole blood
ENSG00000151465	CDC123	blood	yfs	protein_coding	10	12237964	12292588	enet	0.0593597	9.62369e-19	6.26	0.896	1	10:10249396-10:12586670	Whole blood
ENSG00000129244	ATP1B2	adrenal_gland	gtex	protein_coding	17	7549945	7561086	ElasticNet	0.112643	0.00018382	4.74	0.888	1	17:7317490-17:8306114	Whole blood
ENSG00000172935	MRGPRF	adipose	metsim	protein_coding	11	68771863	68780877	enet	0.187294	2.82447e-27	-4.85	0.887	1	11:68005825-11:69516130	Whole blood
ENSG00000166965	RCCD1	whole_blood	gtex	protein_coding	15	91498100	91506349	ElasticNet	0.107862	1.43157e-06	5.56	0.884	1	15:90475671-15:92164284	Whole blood
ENSG00000069399	BCL3	breast_mammary_tissue	gtex	protein_coding	19	45250962	45263301	ElasticNet	0.0394282	0.0567846	8.85	0.879	1	19:46102697-19:47150082	Whole blood
ENSG00000148702	HABP2	brain_hippocampus	gtex	protein_coding	10	115310596	115349361	ElasticNet	0.174664	0.0748689	6.29	0.877	1	10:112561493-10:115328153	Whole blood
RP11-214K3.24	RP11-214K3.24	adipose	metsim	NA	12	124570308	124573142	bslmm	0.0216411	0.000274129	-6.4	0.877	1	12:122007651-12:124977980	Whole blood
ENSG00000164938	TP53INP1	whole_blood	gtex	protein_coding	8	95938200	95961639	ElasticNet	0.0467545	0.000182118	6.19	0.87	1	8:95005527-8:96534806	Whole blood
ENSG00000138002	IFT172	brain_dorsolateral_prefrontal_cortex	cmc	protein_coding	2	27667239	27712571	enet	0.0905617	3.89009e-11	6.91	0.853	1	2:26894985-2:28598777	Whole blood
ENSG00000163840	DTX3L	brain_substantia_nigra	gtex	protein_coding	3	122283085	122294050	ElasticNet	0.163966	0.00478887	-2.71	0.835	1	3:121974097-3:123517768	Whole blood
ENSG00000170727.7	BOP1	thyroid	gtex	protein_coding	8	145504343	145504343	ElasticNet	0.346999	2.13589e-30	5.66	0.833	1	8:144236881-8:146303788	Whole blood
ENSG00000187796	CARD9	whole_blood	gtex	protein_coding	9	139256355	139268133	ElasticNet	0.179534	1.47725e-13	-3.65	0.824	1	9:138938978-9:139500342	Whole blood
ENSG00000106479	ZNF862	whole_blood	gtex	protein_coding	7	149535456	149564568	ElasticNet	0.0224703	0.106946	-4.7	0.819	1	7:149840684-7:150711430	Whole blood
ENSG00000256731.1	AL591069.1	skin_sun_exposed_lower_leg	gtex	pseudogene	6	160820978	160820978	ElasticNet	0.0452353	0.000419567	5.63	0.794	1	6:160580497-6:162169564	Whole blood
ENSG00000282742	AC093323.3	adipose	metsim	TEC	4	6675178	6677774	enet	0.0320624	1.15812e-05	4.48	0.766	1	4:5502556-4:6773043	Whole blood
ENSG00000226281	RP1-80N2.2	adipose_visceral_omentum	gtex	lincRNA	6	6692977	6711235	ElasticNet	0.00427857	0.191378	-4.78	0.752	1	6:6785207-6:7808936	Whole blood
ENSG00000123095	BHLHE41	testis	gtex	protein_coding	12	26272959	26278060	ElasticNet	0.079765	6.20269e-06	4.46	0.726	1	12:25371083-12:27799761	Whole blood
ENSG00000122376	FAM35A	whole_blood	gtex	protein_coding	10	88853918	88951225	ElasticNet	-0.00569075	0.244606	4.48	0.717	1	10:89127064-10:91013381	Whole blood
ENSG00000273238.1	RP11-1263C18.1	skin_sun_exposed_lower_leg	gtex	lincRNA	4	528397	528397	ElasticNet	0.0760102	0.000728603	4.42	0.704	1	4:694715-4:1478711	Whole blood
ENSG00000051825	MPHOSPH9	testis	gtex	protein_coding	12	123636867	123728561	ElasticNet	0.297349	2.52622e-14	-5.38	0.678	1	12:122007651-12:124977980	Whole blood
ENSG00000072310	SREBF1	whole_blood	gtex	protein_coding	17	17713713	17740325	ElasticNet	0.100586	1.113e-09	-5.02	0.674	1	17:16412352-17:18856320	Whole blood
ENSG00000269305.1	AL158147.2	pancreas	gtex	protein_coding	9	4834177	4834177	ElasticNet	0.194339	4.57829e-08	-4.37	0.663	1	9:3190064-9:4495328	Whole blood
ENSG00000154124	FAM105B	artery_tibial	gtex	protein_coding	5	14664773	14699820	ElasticNet	0.0708507	6.58823e-07	4.39	0.643	1	5:14757804-5:16963585	Whole blood
ENSG00000234840	RP11-399D6.2	adipose_subcutaneous	gtex	lincRNA	9	22646199	22824212	ElasticNet	0.402782	4.29473e-35	-4.33	0.637	1	9:20463534-9:22206559	Whole blood
ENSG00000196378	ZNF34	whole_blood	gtex	protein_coding	8	145998499	146012730	ElasticNet	0.0910473	9.6189e-09	5.8	0.58	1	8:144236881-8:146303788	Whole blood
ENSG00000171700	RGS19	esophagus_mucosa	gtex	protein_coding	20	62704534	62711323	ElasticNet	0.548293	5.56694e-52	-4.78	0.573	1	20:62190180-20:62963102	Whole blood
PHF15	PHF15	adipose	metsim	NA	5	133860003	133918918	bslmm	0.0113825	0.0065105	4.29	0.559	1	5:132139649-5:134777401	Whole blood
ENSG00000103479	RBL2	whole_blood	gtex	protein_coding	16	53467889	53525561	ElasticNet	0.151596	4.67682e-12	4.29	0.557	1	16:53382572-16:55903774	Whole blood
C17orf85	C17orf85	adipose	metsim	NA	17	3714460	3749545	blup	0.0252734	9.07277e-05	-5.32	0.524	1	17:3702404-17:4696261	Whole blood
