# Supplementary material for: Integrated Analysis of Summary Statistics to Identify Pleiotropic Genes and Pathways for the Comorbidity of Schizophrenia and Cardiometabolic Disease
Source: Front Psychiatry. 2020 Apr 17;11:256. doi: 10.3389/fpsyt.2020.00256 (PMC7212438; doi:10.3389/fpsyt.2020.00256)
Supplement: Supplementary file 6 [file Table_6.xlsx]

## Sheet: Summary_table
Supplemental Table S6. Causal genes identified for HDL
To reveal the genes expression and genes prioritization associated with HDL, we used subcutaneous adipose, visceral omentum adipose, liver and whole blood eQTL from GTEx V7, and liver eQTL from Schadt et al. for Sherlock; subcutaneous adipose, visceral omentum adipose, liver and whole blood eQTL from GTEx V7, and peripheral blood eQTL from Westra et al. and Lloyd-Jones et al. for SMR; the gene ex…
FUMA	Sherlock	SMR	UTMOST	FOCUS	DEPICT
CETP	ZNF664	KLF14	MT4	ALDH1A2	LPA
NLRC5	FADS1	TTC39B	LIPC	CETP	ABCA1
LPL	ACP2	DNAH10OS	CCDC135	ENKD1	C19orf80
ALDH1A2	CCDC116	ACP2	LIPG	LPL	MLXIPL
ABCA1	ENSG00000260891	LCAT	CCDC11	NLRC5	CTRL
NUP93	LCAT	PABPC4	ROM1	OR13C5	CD36
APOB	PGAP3	CCDC92	ABCA8	RP11-813F20.1	MT1H
SLC12A3	ENSG00000264968	PGAP3	DGKZ	RP11-86K22.1	TMED5
BUD13	DNAH10	NFATC3	ABCA1	SIDT2	SCARB1
HERPUD1	DNAH10OS	UBE2L3	NR1H3	ZNF259	GLUL
EDC4	CCDC92	ZDHHC18	FSD1L	NEURL2	VEGFA
NRN1L	LILRA3	NRBF2	FAM65A	ZNF664	DGAT2
PSKH1	PABPC4	LILRA3	OGFOD1	FADS1	ANGPTL4
NUTF2	IRS1	PSRC1	AQP9	ICAM1	APOA5
SLC12A4	PRMT7	SORT1	GIN1	LIPG	GALNT2
CTRL	SLC39A13	CELSR2	NFATC3	SETD8	PLG
CTC-479C5.12	OXCT2P1	DR1	KCTD10	MLXIPL	APOC1
PSMB10	KCTD10	FBXL20	MYBPC3	RELB	LPL
LCAT	PIGV	LILRA5	SMAD7	CKAP5	HCAR1
NFATC3	MLXIPL	PIGV	SLC12A4	SEC11C	GPAM
TMEM258	ENSG00000182109	PTPRJ	TMEM223	CCDC116	CETP
FEN1	FADS2	CSGALNACT1	UBE3B	DNAH10	LCAT
FADS2	ENSG00000272622	MVK	PSMC3	RP11-762B21.5	OR4A21P
FADS1	RAPSN	GSDMB	MT1H	ACP2	F2
MYRF	GSDMA	ORMDL3	MYO1H	PGAP3	GPR146
CTCF	PLTP	SLC12A4	ESRP2	RP11-10A14.5	LIPG
RLTPR	ENSG00000239883	DPEP3	ALDH1A2	RP11-420K8.2	SLC22A1
PLA2G15	C1QTNF4		SSH1	RP11-395N3.2	HERPUD1
SLC7A6	LACTB		LILRA3	CTD-2210P24.6	BCL3
LRP4	SCARB1		NLRC5	C2orf43	AFF1
SIK3	SLC12A5		C1QTNF4	HERPUD1	LIPC
MADD	ARHGAP1		GPR114	RP11-109L13.5	APOE
NR1H3	ENSG00000254851		GPR56	RP11-563N12.2	MMAB
HNF4A	NEURL2		GCOM1	AGBL2	ACAA2
FAM65A	DR1		MYZAP	MYO1E	ACP2
UBE3B	LRRC36		TSNAXIP1	ZNF334	APOC4
MYBPC3	HERPUD1		PNMT	C11orf10	CD300LG
MMAB	ENSG00000223745		LRP4	THA1P	NAGS
STARD3	DAGLB		PGAP3	MYO1H	PPY
TCAP	MRPL35P2		PLTP	CHRM4	APOC3
AGBL2	C18orf32		TMEM258	TRPS1	ST3GAL4
PTPRJ	ENSG00000271984		MTCH2	LACTB	APOA1
CELF1	DPEP3		ACP2	DNAH10OS	AMFR
RAPSN	SLC12A4		CCDC92	AP006216.11	APOB
C11orf49	MVK		MMAB	PNMT	APOA4
PNMT	UBE2L3		NEURL2	LL22NC03-2H8.4	FADS2
PGAP3	ENSG00000264198		TCAP	ABCA1	NR1H3
FBXL20	LPL		CETP	LIPC	SEC14L4
CDK12	PCSK7		COQ9	PSD3	ABCA8
ERBB2	TCF7L1		C11orf49	APOC4	PVRL2
MIEN1	MYBPC3		TTC39B	MBD1	MAFF
MYO1H	ENSG00000246575		PABPC4	PABPC4	SIDT2
KCTD10	NR1H3		PRMT7	GRB7	SPI1
MYO5B	TMEM258		GSDMB	UBE2L3	PSKH1
SLC39A8	DUS2		TMED5	ZNF283	FADS1
OR4X1	PSRC1		DNAH10OS	SLC39A13	CPS1
TRPS1	GSDMB		CPNE2	GPR56	MYBPC3
DDB2	UBASH3B		ORMDL3	LCAT	C16orf70
ACP2	LILRB2		PACSIN3	C1QTNF4	HNF4A
GSDMB	ORMDL3		STARD3		CLPTM1
MTCH2	ZDHHC18		SDC4		FPR3
SLC16A9	LIPC		MVK		TTC39B
MACF1	LILRA5		MADD		NR0B2
ORMDL3	ADAM10		FAM180B		LILRA3
TRIM64C	ENSG00000234436		ZNF408		NRBF2
PABPC4	RETSAT		C17orf53		PTPRJ
ZPBP2	ENSG00000235423		FNBP4		PLA2G15
IKZF3	ENSG00000259293		FBXL20		GPIHBP1
OR4C5	C12orf65		ERBB2		LILRB2
FHOD1	TAGLN		DPEP2		PLTP
SLC9A5	NLRC5		ZNF296		MT1X
PGS1	ATP6V0D1		HCAR2		SIK3
ZNF335	FAM21C		B3GAT3		ESRP2
DNAH10	ENSG00000259922		FAM63B		E2F4
CCDC92	CTSA		CCNB2		DOCK6
DNAH10OS	RAC1		TOP2A		C12orf65
EXOC3L1	FAM220A		DDB2		CD40
E2F4	AGAP4		CXXC1		RBPJ
ELMO3	ENSG00000267082		C16orf86		ZNF335
LRRC29	MUM1L1		ADAM10		NPEPPS
AC040160.1	PSMA5		UNG		FHOD1
TMEM208	SLC43A1		ACAA2		EYA3
	FADS3		RSPRY1		SETD8
	MTCH2		INTS10		MT1G
	CELSR2		CYB561A3		PIGV
	MMAB		TAL2		AMBRA1
	POMT1		TPM1		TRIB1
	NFATC3		AMBRA1		MVK
	ANXA11		CSRNP3		DPEP2
	SLC39A8		FOXN4		MT1M
	APOC2		ATG13		ABHD6
	TCF21		PLLP		OASL
	LAT2		BSCL2		PGS1
	UGT2B4		FBN3		XKR8
	CETP		RPL17		RAB11B
	ALDH1A2		HBP1		COQ9
	TTC39B		SLC7A9		TECTB
	SH2D6		NUDT3		RELB
	TGOLN2		HARBI1		SNX13
	APOC4		GNAO1
	ENSG00000267250		IER5
	SORT1		SIDT2
	PSMC3		TMEM38B
	RAB11B-AS1		SHARPIN
	CAPG		INCENP
	ENSG00000267674		SKA1
	SMUG1P1		IFT81
	ENSG00000124915		ZPBP2
	ACD		ZP1
	ENSG00000270028		CDK12
	KLF14		CCDC87
	ENSG00000259498		KIFC3
	ENSG00000261379		ANGPTL4
	ENSG00000231611		DYM
	TPM1		SCARB1
	ENSG00000260063		BCAM
	ELMO3		DUS2
	PTPRJ		MTA2
	RANBP10		FADS1
	DDB2		ZNF341
	YDJC		POLR2C
	APOB		LRP3
			LRRC3C
			SLC15A3
			KLHL8
			TCTN1
			PVRL2
			CELF1
			SETD8
			SPI1
			NUP160
			WTIP
			RAB3IL1
			COBLL1
			GNMT

## Sheet: FUMA
Causal genes identified for HDL by FUMA
Gene	Chr	Start	End	Type	posMapSNPs	posMapMaxCADD	minGwasP	IndSigSNPs
CETP	16	56995762	57017757	protein_coding	2	23.5	1.19e-99	rs11508026;rs5880
NLRC5	16	57023397	57117443	protein_coding	2	23.5	1.19e-99	rs5880;rs7499911
LPL	8	19759228	19824769	protein_coding	7	50	3.17e-94	rs7016529;rs268;rs1372344;rs12678919;rs4921684
ALDH1A2	15	58245622	58790065	protein_coding	10	17.78	1.078e-70	rs17821159;rs12910051;rs11071371;rs11855002;rs11633876;rs7164909;rs920915;rs12185071;rs17240832;rs12914035
ABCA1	9	107543283	107690518	protein_coding	5	15.09	2.993e-32	rs3847302;rs11789603;rs1800978
NUP93	16	56764017	56878797	protein_coding	12	21.8	4.091e-32	rs1561138;rs4346201;rs7193072;rs3829502;rs13306673;rs10852553
APOB	2	21224301	21266945	protein_coding	1	24.9	2.668e-30	rs1042034
SLC12A3	16	56899119	56949762	protein_coding	2	16.82	2.062e-29	rs10852553;rs13306677
BUD13	11	116618886	116643704	protein_coding	3	20.2	2.893e-29	rs180360;rs619054;rs10892019;rs12294259
HERPUD1	16	56965960	56977798	protein_coding	1	16.8	3.09e-26	rs1366544
EDC4	16	67906926	67918406	protein_coding	4	23.8	1.311e-24	rs16942887;rs8051587
NRN1L	16	67918708	67922758	protein_coding	4	23.8	1.311e-24	rs16942887;rs8051587
PSKH1	16	67927175	67963581	protein_coding	5	23.8	1.311e-24	rs16942887;rs8051587
NUTF2	16	67880635	67906470	protein_coding	1	13.42	1.88e-24	rs16942887;rs8051587
SLC12A4	16	67977377	68003504	protein_coding	2	17.17	2.741e-24	rs16942887;rs8051587
CTRL	16	67961543	67966317	protein_coding	2	17.17	4.214e-24	rs16942887;rs8051587
CTC-479C5.12	16	67963517	67969920	protein_coding	2	17.17	4.214e-24	rs16942887;rs8051587
PSMB10	16	67968405	67970990	protein_coding	2	17.17	4.214e-24	rs16942887;rs8051587
LCAT	16	67973653	67978034	protein_coding	2	17.17	4.214e-24	rs16942887;rs8051587
NFATC3	16	68118654	68263162	protein_coding	3	15.77	6.392e-23	rs16942887;rs11350;rs12446418;rs8051587
TMEM258	11	61535973	61560274	protein_coding	4	14.1	2.622e-22	rs174601
FEN1	11	61560109	61564716	protein_coding	4	14.1	2.622e-22	rs174601
FADS2	11	61560452	61634826	protein_coding	4	14.1	2.622e-22	rs174601
FADS1	11	61567099	61596790	protein_coding	3	14.1	2.622e-22	rs174601
MYRF	11	61520114	61555990	protein_coding	2	14.1	9.319e-22	rs174601
CTCF	16	67596310	67673086	protein_coding	1	12.89	2.53e-20	rs6499137
RLTPR	16	67678822	67691472	protein_coding	3	17.98	2.53e-20	rs6499137;rs16942887;rs3743733
PLA2G15	16	68279207	68294961	protein_coding	2	16.22	9.265e-20	rs8051587;rs3743733
SLC7A6	16	68298433	68335722	protein_coding	2	16.22	9.265e-20	rs8051587;rs3743733
LRP4	11	46878419	46940193	protein_coding	7	19.39	3.256e-16	rs3136447;rs3136441
SIK3	11	116714118	116969153	protein_coding	20	23	4.029e-16	rs17581874;rs625145;rs11216164;rs6589581;rs10892074;rs1871756
MADD	11	47290712	47351582	protein_coding	5	18.95	4.25e-16	rs3824866;rs10838681;rs1872167
NR1H3	11	47269851	47290396	protein_coding	5	23	4.25e-16	rs10838681;rs3824866
HNF4A	20	42984340	43061485	protein_coding	1	22.3	1.051e-15	rs1800961
FAM65A	16	67552321	67580691	protein_coding	2	24	3.866e-15	rs6499137
UBE3B	12	109915207	109974507	protein_coding	3	21.8	1.665e-14	rs888193;rs7134594
MYBPC3	11	47352957	47374253	protein_coding	4	15.43	3.223e-14	rs10838681;rs2290850
MMAB	12	109991542	110011679	protein_coding	3	23.9	7.091e-14	rs888193;rs7134594
STARD3	17	37793318	37819737	protein_coding	3	23.1	1.074e-13	rs881844;rs1619021;rs2271309
TCAP	17	37820440	37822808	protein_coding	5	23.1	1.074e-13	rs881844;rs2271309
AGBL2	11	47681143	47736941	protein_coding	1	13.56	1.357e-13	rs1872167
PTPRJ	11	48002113	48189670	protein_coding	8	18.06	2.406e-13	rs4752805;rs1872167;rs7929225;rs1566729
CELF1	11	47487496	47587121	protein_coding	3	17.63	1.075e-12	rs1872167;rs2290850
RAPSN	11	47459308	47470730	protein_coding	3	31	1.075e-12	rs7105907;rs3824866;rs1872167
C11orf49	11	46958240	47185936	protein_coding	3	17.02	1.176e-12	rs3136441;rs3824866;rs3136447
PNMT	17	37824234	37826728	protein_coding	4	17.97	2.006e-12	rs881844;rs2271309
PGAP3	17	37827375	37853050	protein_coding	4	17.97	2.006e-12	rs881844;rs2271309
FBXL20	17	37415384	37558776	protein_coding	5	20.4	1.021e-11	rs1619021;rs676882;rs2271309
CDK12	17	37617764	37721160	protein_coding	8	17.88	1.231e-11	rs1619021;rs676882
ERBB2	17	37844167	37886679	protein_coding	1	23.5	3.536e-11	rs881844
MIEN1	17	37884749	37887040	protein_coding	1	23.5	3.536e-11	rs881844
MYO1H	12	109785708	109893328	protein_coding	4	15.21	5.251e-11	rs11066498;rs9943753
KCTD10	12	109886461	109915349	protein_coding	2	15.21	5.251e-11	rs9943753;rs888193
MYO5B	18	47349183	47721463	protein_coding	4	18.42	6.153e-11	rs2040293;rs2276173;rs8098048
SLC39A8	4	103172198	103352415	protein_coding	1	23.1	7.198e-11	rs13107325
OR4X1	11	48285413	48286330	protein_coding	1	23.4	1.52e-10	rs1872167;rs7929225;rs1566729
TRPS1	8	116420724	116821899	protein_coding	15	21.4	2.095e-10	rs2293889
DDB2	11	47236493	47260767	protein_coding	2	23	2.754e-10	rs3136447;rs10838681
ACP2	11	47260853	47270457	protein_coding	2	23	2.754e-10	rs10838681;rs3824866
GSDMB	17	38060848	38076107	protein_coding	3	20.7	7.512e-10	rs907091
MTCH2	11	47638867	47664175	protein_coding	1	25	8.755e-10	rs2290850
SLC16A9	10	61410523	61495760	protein_coding	5	21.3	1.047e-09	rs11006644
MACF1	1	39546988	39952849	protein_coding	14	19.78	1.163e-09	rs4660214
ORMDL3	17	38077294	38083854	protein_coding	2	20.7	1.906e-09	rs907091
TRIM64C	11	49075266	49080664	protein_coding	1	20.3	2.281e-09	rs7929225
PABPC4	1	40026488	40042462	protein_coding	3	20.9	2.31e-09	rs4660293;rs4660214
ZPBP2	17	38024417	38034149	protein_coding	7	18.2	2.467e-09	rs907091
IKZF3	17	37921198	38020441	protein_coding	11	19.78	2.467e-09	rs907091
OR4C5	11	48387037	48388017	protein_coding	1	24	6.209e-09	rs1872167;rs7929225;rs1566729
FHOD1	16	67263290	67281561	protein_coding	3	18.73	6.532e-09	rs2233455
SLC9A5	16	67271586	67306093	protein_coding	3	18.73	6.532e-09	rs2233455
PGS1	17	76374721	76421195	protein_coding	1	13.56	1.094e-08	rs4082919;rs4969178
ZNF335	20	44577292	44600833	protein_coding	3	16.42	1.903e-08	rs2294212;rs3746506
DNAH10	12	124247042	124420753	protein_coding	1	25.3	2.195e-08	rs4765127
CCDC92	12	124403207	124457378	protein_coding	1	25.3	2.195e-08	rs4765127
DNAH10OS	12	124410971	124419531	protein_coding	1	25.3	2.195e-08	rs4765127
EXOC3L1	16	67218269	67224107	protein_coding	2	22.1	2.321e-08	rs2233455
E2F4	16	67226072	67232821	protein_coding	3	22.1	2.321e-08	rs2233455
ELMO3	16	67233014	67237932	protein_coding	2	22.1	2.321e-08	rs2233455
LRRC29	16	67241042	67260951	protein_coding	3	22.1	2.321e-08	rs2233455
AC040160.1	16	67244251	67260930	protein_coding	1	18.73	3.615e-08	rs2233455
TMEM208	16	67261006	67263181	protein_coding	1	18.73	3.615e-08	rs2233455

## Sheet: Sherlock
Causal genes identified for HDL by Sherlock
Gene	Selected eQTL data	Tissue type	Log Bayes Factor (LBF)	P-value for this Gene
ACD	GTEx V7	Subcutaneous adipose	14.7268	1.29887e-06
TTC39B	GTEx V7	Subcutaneous adipose	7.56854	1.29887e-06
ACP2	GTEx V7	Subcutaneous adipose	7.52696	1.29887e-06
LCAT	GTEx V7	Subcutaneous adipose	7.51745	1.29887e-06
ENSG00000270028	GTEx V7	Subcutaneous adipose	7.51438	1.29887e-06
KLF14	GTEx V7	Subcutaneous adipose	7.50088	1.29887e-06
NR1H3	GTEx V7	Subcutaneous adipose	7.41144	1.29887e-06
TMEM258	GTEx V7	Subcutaneous adipose	7.40637	1.29887e-06
ENSG00000259498	GTEx V7	Subcutaneous adipose	7.40622	1.29887e-06
FADS1	GTEx V7	Subcutaneous adipose	7.39016	1.29887e-06
SLC12A4	GTEx V7	Subcutaneous adipose	7.38455	1.29887e-06
PSMC3	GTEx V7	Subcutaneous adipose	7.38405	1.29887e-06
CCDC116	GTEx V7	Subcutaneous adipose	7.38051	1.29887e-06
DNAH10OS	GTEx V7	Subcutaneous adipose	7.35063	1.29887e-06
ENSG00000261379	GTEx V7	Subcutaneous adipose	7.34389	1.29887e-06
ENSG00000231611	GTEx V7	Subcutaneous adipose	7.34122	1.29887e-06
ENSG00000264968	GTEx V7	Subcutaneous adipose	7.33707	1.29887e-06
ENSG00000272622	GTEx V7	Subcutaneous adipose	7.32714	1.29887e-06
KCTD10	GTEx V7	Subcutaneous adipose	7.31486	1.29887e-06
ZNF664	GTEx V7	Subcutaneous adipose	7.28349	1.29887e-06
IRS1	GTEx V7	Subcutaneous adipose	7.2763	1.29887e-06
LILRA3	GTEx V7	Subcutaneous adipose	7.23579	1.29887e-06
DNAH10	GTEx V7	Subcutaneous adipose	7.21125	1.29887e-06
CCDC92	GTEx V7	Subcutaneous adipose	7.19245	1.29887e-06
SLC12A5	GTEx V7	Subcutaneous adipose	7.18358	1.29887e-06
TPM1	GTEx V7	Subcutaneous adipose	7.17567	1.29887e-06
ENSG00000260063	GTEx V7	Subcutaneous adipose	7.16317	1.29887e-06
SLC39A13	GTEx V7	Subcutaneous adipose	7.15024	1.29887e-06
PIGV	GTEx V7	Subcutaneous adipose	7.14905	1.29887e-06
FADS2	GTEx V7	Subcutaneous adipose	7.14276	1.29887e-06
ELMO3	GTEx V7	Subcutaneous adipose	7.12095	1.29887e-06
ENSG00000182109	GTEx V7	Subcutaneous adipose	7.10907	1.29887e-06
PTPRJ	GTEx V7	Subcutaneous adipose	7.10904	1.29887e-06
OXCT2P1	GTEx V7	Subcutaneous adipose	7.08815	1.29887e-06
LILRB2	GTEx V7	Subcutaneous adipose	7.05116	1.29887e-06
PABPC4	GTEx V7	Subcutaneous adipose	7.00901	1.29887e-06
ORMDL3	GTEx V7	Subcutaneous adipose	6.96346	1.29887e-06
MLXIPL	GTEx V7	Subcutaneous adipose	6.96322	1.29887e-06
MTCH2	GTEx V7	Subcutaneous adipose	6.927	1.29887e-06
UBE2L3	GTEx V7	Subcutaneous adipose	6.91013	1.29887e-06
PRMT7	GTEx V7	Subcutaneous adipose	6.87761	1.29887e-06
GSDMA	GTEx V7	Subcutaneous adipose	6.85323	1.29887e-06
ENSG00000239883	GTEx V7	Subcutaneous adipose	6.82356	1.29887e-06
C1QTNF4	GTEx V7	Subcutaneous adipose	6.82329	1.29887e-06
UBASH3B	GTEx V7	Subcutaneous adipose	6.64288	1.29887e-06
HERPUD1	GTEx V7	Subcutaneous adipose	6.63747	1.29887e-06
RANBP10	GTEx V7	Subcutaneous adipose	6.628	1.29887e-06
ARHGAP1	GTEx V7	Subcutaneous adipose	6.50162	2.59774e-06
LACTB	GTEx V7	Subcutaneous adipose	6.47082	2.59774e-06
PLTP	GTEx V7	Subcutaneous adipose	6.45963	2.59774e-06
DDB2	GTEx V7	Subcutaneous adipose	6.44496	2.59774e-06
TGOLN2	GTEx V7	Subcutaneous adipose	6.29812	5.19548e-06
YDJC	GTEx V7	Subcutaneous adipose	6.28811	5.19548e-06
ENSG00000254851	GTEx V7	Subcutaneous adipose	6.25874	5.19548e-06
APOB	GTEx V7	Subcutaneous adipose	6.08188	5.19548e-06
DR1	GTEx V7	Subcutaneous adipose	5.9445	5.19548e-06
RETSAT	GTEx V7	Subcutaneous adipose	5.93824	5.19548e-06
ZNF664	GTEx V7	Visceral omentum adipose	7.59442	1.73732e-06
FADS1	GTEx V7	Visceral omentum adipose	7.54025	1.73732e-06
ACP2	GTEx V7	Visceral omentum adipose	7.53324	1.73732e-06
CCDC116	GTEx V7	Visceral omentum adipose	7.49221	1.73732e-06
ENSG00000260891	GTEx V7	Visceral omentum adipose	7.43415	1.73732e-06
LCAT	GTEx V7	Visceral omentum adipose	7.4285	1.73732e-06
PGAP3	GTEx V7	Visceral omentum adipose	7.39233	1.73732e-06
ENSG00000264968	GTEx V7	Visceral omentum adipose	7.3862	1.73732e-06
DNAH10	GTEx V7	Visceral omentum adipose	7.34871	1.73732e-06
DNAH10OS	GTEx V7	Visceral omentum adipose	7.32475	1.73732e-06
CCDC92	GTEx V7	Visceral omentum adipose	7.236	1.73732e-06
LILRA3	GTEx V7	Visceral omentum adipose	7.21422	1.73732e-06
PABPC4	GTEx V7	Visceral omentum adipose	7.21326	1.73732e-06
IRS1	GTEx V7	Visceral omentum adipose	7.1891	1.73732e-06
PRMT7	GTEx V7	Visceral omentum adipose	7.1791	1.73732e-06
SLC39A13	GTEx V7	Visceral omentum adipose	7.15138	1.73732e-06
OXCT2P1	GTEx V7	Visceral omentum adipose	7.1052	1.73732e-06
KCTD10	GTEx V7	Visceral omentum adipose	7.09919	1.73732e-06
PIGV	GTEx V7	Visceral omentum adipose	7.09793	1.73732e-06
MLXIPL	GTEx V7	Visceral omentum adipose	7.0339	3.47464e-06
ENSG00000182109	GTEx V7	Visceral omentum adipose	6.98875	3.47464e-06
FADS2	GTEx V7	Visceral omentum adipose	6.86622	3.47464e-06
ENSG00000272622	GTEx V7	Visceral omentum adipose	6.84296	3.47464e-06
RAPSN	GTEx V7	Visceral omentum adipose	6.67128	3.47464e-06
GSDMA	GTEx V7	Visceral omentum adipose	6.66868	3.47464e-06
PLTP	GTEx V7	Visceral omentum adipose	6.65969	3.47464e-06
ENSG00000239883	GTEx V7	Visceral omentum adipose	6.65849	3.47464e-06
C1QTNF4	GTEx V7	Visceral omentum adipose	6.63256	3.47464e-06
LACTB	GTEx V7	Visceral omentum adipose	6.58173	3.47464e-06
SCARB1	GTEx V7	Visceral omentum adipose	6.5582	3.47464e-06
SLC12A5	GTEx V7	Visceral omentum adipose	6.49196	3.47464e-06
ARHGAP1	GTEx V7	Visceral omentum adipose	6.37419	3.47464e-06
ENSG00000254851	GTEx V7	Visceral omentum adipose	6.29762	3.47464e-06
NEURL2	GTEx V7	Visceral omentum adipose	6.18324	3.47464e-06
DR1	GTEx V7	Visceral omentum adipose	5.93819	3.47464e-06
LRRC36	GTEx V7	Visceral omentum adipose	5.87933	3.47464e-06
HERPUD1	GTEx V7	Visceral omentum adipose	5.76517	3.47464e-06
ENSG00000223745	GTEx V7	Visceral omentum adipose	5.67883	3.47464e-06
DAGLB	GTEx V7	Visceral omentum adipose	5.63158	3.47464e-06
MRPL35P2	GTEx V7	Visceral omentum adipose	5.5541	3.47464e-06
C18orf32	GTEx V7	Visceral omentum adipose	5.55303	3.47464e-06
ENSG00000271984	GTEx V7	Visceral omentum adipose	5.48241	6.94927e-06
LIPC	GTEx V7	Liver	7.54951	3.78501e-06
LILRA3	GTEx V7	Liver	7.54483	3.78501e-06
CETP	GTEx V7	Liver	7.54286	3.78501e-06
FADS3	GTEx V7	Liver	7.52927	3.78501e-06
ALDH1A2	GTEx V7	Liver	7.40881	3.78501e-06
PGAP3	GTEx V7	Liver	7.35828	3.78501e-06
PLTP	GTEx V7	Liver	7.35192	3.78501e-06
TTC39B	GTEx V7	Liver	7.20764	3.78501e-06
SH2D6	GTEx V7	Liver	6.99134	3.78501e-06
CELSR2	GTEx V7	Liver	6.95172	3.78501e-06
TGOLN2	GTEx V7	Liver	6.79826	3.78501e-06
PSRC1	GTEx V7	Liver	6.78489	3.78501e-06
APOC4	GTEx V7	Liver	6.77034	3.78501e-06
ENSG00000267250	GTEx V7	Liver	6.76949	3.78501e-06
SORT1	GTEx V7	Liver	6.7108	3.78501e-06
PRMT7	GTEx V7	Liver	6.6948	3.78501e-06
C1QTNF4	GTEx V7	Liver	6.55618	3.78501e-06
PSMC3	GTEx V7	Liver	6.49701	3.78501e-06
RAB11B-AS1	GTEx V7	Liver	6.43525	3.78501e-06
CAPG	GTEx V7	Liver	6.37756	3.78501e-06
ARHGAP1	GTEx V7	Liver	5.93933	3.78501e-06
ENSG00000267674	GTEx V7	Liver	5.54952	3.78501e-06
SMUG1P1	GTEx V7	Liver	5.50232	3.78501e-06
ENSG00000124915	GTEx V7	Liver	5.36194	3.78501e-06
DPEP3	GTEx V7	Whole blood	14.8973	1.76991e-06
LCAT	GTEx V7	Whole blood	7.55846	1.76991e-06
SLC12A4	GTEx V7	Whole blood	7.52741	1.76991e-06
MVK	GTEx V7	Whole blood	7.49602	1.76991e-06
UBE2L3	GTEx V7	Whole blood	7.46333	1.76991e-06
ENSG00000264198	GTEx V7	Whole blood	7.44435	1.76991e-06
LPL	GTEx V7	Whole blood	7.4425	1.76991e-06
ACP2	GTEx V7	Whole blood	7.41197	1.76991e-06
PCSK7	GTEx V7	Whole blood	7.40378	1.76991e-06
TCF7L1	GTEx V7	Whole blood	7.39299	1.76991e-06
MYBPC3	GTEx V7	Whole blood	7.35837	1.76991e-06
ENSG00000246575	GTEx V7	Whole blood	7.35068	1.76991e-06
NR1H3	GTEx V7	Whole blood	7.33859	1.76991e-06
TMEM258	GTEx V7	Whole blood	7.30119	1.76991e-06
ZNF664	GTEx V7	Whole blood	7.26115	1.76991e-06
DUS2	GTEx V7	Whole blood	7.21723	1.76991e-06
FADS2	GTEx V7	Whole blood	7.19468	1.76991e-06
LILRA3	GTEx V7	Whole blood	7.18897	1.76991e-06
PSRC1	GTEx V7	Whole blood	7.17924	1.76991e-06
GSDMB	GTEx V7	Whole blood	7.15614	1.76991e-06
UBASH3B	GTEx V7	Whole blood	7.1544	1.76991e-06
LILRB2	GTEx V7	Whole blood	7.14549	1.76991e-06
C1QTNF4	GTEx V7	Whole blood	7.14238	1.76991e-06
PRMT7	GTEx V7	Whole blood	7.07236	1.76991e-06
PIGV	GTEx V7	Whole blood	7.0588	1.76991e-06
ORMDL3	GTEx V7	Whole blood	7.03677	1.76991e-06
ZDHHC18	GTEx V7	Whole blood	6.98103	1.76991e-06
LIPC	GTEx V7	Whole blood	6.83097	1.76991e-06
LILRA5	GTEx V7	Whole blood	6.7796	1.76991e-06
ADAM10	GTEx V7	Whole blood	6.77418	1.76991e-06
ENSG00000234436	GTEx V7	Whole blood	6.73205	1.76991e-06
PLTP	GTEx V7	Whole blood	6.72677	1.76991e-06
RETSAT	GTEx V7	Whole blood	6.63738	1.76991e-06
ENSG00000235423	GTEx V7	Whole blood	6.59234	1.76991e-06
DNAH10	GTEx V7	Whole blood	6.49963	1.76991e-06
ENSG00000259293	GTEx V7	Whole blood	6.47065	1.76991e-06
LACTB	GTEx V7	Whole blood	6.36202	1.76991e-06
C12orf65	GTEx V7	Whole blood	6.28636	1.76991e-06
ENSG00000254851	GTEx V7	Whole blood	6.17087	3.53982e-06
TAGLN	GTEx V7	Whole blood	6.15809	3.53982e-06
NLRC5	GTEx V7	Whole blood	6.06506	3.53982e-06
ATP6V0D1	GTEx V7	Whole blood	5.93213	3.53982e-06
CCDC92	GTEx V7	Whole blood	5.90488	3.53982e-06
FAM21C	GTEx V7	Whole blood	5.86872	3.53982e-06
C18orf32	GTEx V7	Whole blood	5.83893	3.53982e-06
ENSG00000223745	GTEx V7	Whole blood	5.72648	3.53982e-06
ENSG00000259922	GTEx V7	Whole blood	5.68095	3.53982e-06
CTSA	GTEx V7	Whole blood	5.59814	3.53982e-06
DAGLB	GTEx V7	Whole blood	5.58481	3.53982e-06
RAC1	GTEx V7	Whole blood	5.48787	3.53982e-06
FAM220A	GTEx V7	Whole blood	5.40858	3.53982e-06
AGAP4	GTEx V7	Whole blood	5.3408	3.53982e-06
ENSG00000267082	GTEx V7	Whole blood	5.33793	3.53982e-06
MUM1L1	Schadt et al.	Liver	10.8344	7.77242e-07
PSMA5	Schadt et al.	Liver	6.87667	7.77242e-07
SLC43A1	Schadt et al.	Liver	6.82233	7.77242e-07
FADS3	Schadt et al.	Liver	6.78084	7.77242e-07
LIPC	Schadt et al.	Liver	6.51744	7.77242e-07
PLTP	Schadt et al.	Liver	6.44824	7.77242e-07
MTCH2	Schadt et al.	Liver	6.07102	7.77242e-07
CELSR2	Schadt et al.	Liver	5.95336	7.77242e-07
MMAB	Schadt et al.	Liver	5.76258	7.77242e-07
LILRA3	Schadt et al.	Liver	5.75346	7.77242e-07
POMT1	Schadt et al.	Liver	5.65902	7.77242e-07
NFATC3	Schadt et al.	Liver	5.61442	7.77242e-07
ANXA11	Schadt et al.	Liver	5.47843	7.77242e-07
PSRC1	Schadt et al.	Liver	5.32061	7.77242e-07
PRMT7	Schadt et al.	Liver	5.2072	7.77242e-07
SLC39A8	Schadt et al.	Liver	5.16031	7.77242e-07
APOC2	Schadt et al.	Liver	4.969	7.77242e-07
TCF21	Schadt et al.	Liver	4.95785	7.77242e-07
LAT2	Schadt et al.	Liver	4.94027	7.77242e-07
UGT2B4	Schadt et al.	Liver	4.8534	1.55448e-06

## Sheet: SMR
Causal genes identified for HDL by SMR
Gene	Probe_Chr	Probe_bp	topSNP	topSNP_chr	topSNP_bp	A1	A2	Freq	b_GWAS	se_GWAS	p_GWAS	b_eQTL	se_eQTL	p_eQTL	b_SMR	se_SMR	p_SMR	p_HEIDI	nsnp_HEIDI	Selected eQTL data	Tissue
KLF14	7	130418144	rs13234269	7	130429186	A	T	0.450298	0.0374	0.005	3.562e-15	0.241573	0.0413656	5.22163e-09	0.154819	0.0336331	4.16133e-06	0.540583	6	GTEx V7	Subcutaneous adipose
TTC39B	9	15235489	rs643531	9	15296034	A	C	0.866799	0.0499	0.007	1.302e-13	-0.276804	0.0460472	1.84025e-09	-0.180272	0.0392281	4.3175e-06	0.28225	9	GTEx V7	Subcutaneous adipose
DNAH10OS	12	124415251	rs7958691	12	124440743	T	G	0.368787	0.0322	0.0051	5.593e-10	0.343022	0.0430642	1.6473e-15	0.0938715	0.018972	7.50227e-07	0.178564	11	GTEx V7	Subcutaneous adipose
ACP2	11	47265655	rs830085	11	47251199	A	G	0.699801	-0.0363	0.0054	1.052e-13	0.185022	0.030668	1.60878e-09	-0.196193	0.0436959	7.12358e-06	0.147436	8	GTEx V7	Subcutaneous adipose
LCAT	16	67975514	rs11075665	16	68070774	T	C	0.141153	0.0744	0.007	9.42e-27	0.254495	0.042148	1.5591e-09	0.292344	0.0556838	1.52043e-07	0.115287	11	GTEx V7	Subcutaneous adipose
PABPC4	1	40034475	rs4660293	1	40028180	G	A	0.234592	-0.0336	0.0056	3.991e-10	-0.271537	0.0328282	1.32342e-16	0.12374	0.0254778	1.19316e-06	0.0581193	13	GTEx V7	Subcutaneous adipose
ACP2	11	47265655	rs2957873	11	47249294	A	G	0.808151	-0.0458	0.0062	5.002e-15	0.266154	0.0394635	1.53766e-11	-0.172081	0.0345494	6.33495e-07	0.438407	10	GTEx V7	Visceral omentum adipose
CCDC92	12	124430292	rs7307053	12	124494540	T	C	0.348907	0.0296	0.0054	5.529e-08	0.39056	0.0443416	1.27426e-18	0.0757886	0.0162851	3.25779e-06	0.266348	13	GTEx V7	Visceral omentum adipose
PGAP3	17	37840212	rs9303274	17	37836353	C	T	0.671968	0.0365	0.0052	2.48e-12	-0.271294	0.0414138	5.72279e-11	-0.13454	0.0280927	1.67479e-06	0.105481	7	GTEx V7	Visceral omentum adipose
PSRC1	1	109823993	rs12740374	1	109817590	T	G	0.212724	0.0329	0.006	6.203e-08	1.16657	0.103033	1.01809e-29	0.0282023	0.0057147	8.01305e-07	0.543762	7	GTEx V7	Liver
SORT1	1	109896382	rs12740374	1	109817590	T	G	0.212724	0.0329	0.006	6.203e-08	1.13398	0.0909463	1.10655e-35	0.0290129	0.00578014	5.18318e-07	0.497058	7	GTEx V7	Liver
CELSR2	1	109805506	rs12740374	1	109817590	T	G	0.212724	0.0329	0.006	6.203e-08	0.939332	0.0944721	2.70659e-23	0.0350249	0.00729445	1.57417e-06	0.331534	5	GTEx V7	Liver
LILRA3	19	54804903	rs103294	19	54797848	T	C	0.17992	0.0512	0.007	1.38e-15	-0.721834	0.0910528	2.23352e-15	-0.0709304	0.0131945	7.62617e-08	0.164322	9	GTEx V7	Liver
PGAP3	17	37840212	rs903502	17	37829604	T	C	0.675944	0.0364	0.0052	2.193e-12	-0.301136	0.0446114	1.47645e-11	-0.120876	0.0248765	1.17967e-06	0.0787718	10	GTEx V7	Liver
UBE2L3	22	21950079	rs4821108	22	21959038	C	G	0.192843	-0.0332	0.0061	2.149e-08	0.1767	0.0240252	1.91231e-13	-0.187889	0.0429462	1.2144e-05	0.361113	5	GTEx V7	Whole blood
CSGALNACT1	8	19438606	rs10090551	8	19555762	C	T	0.593439	0.0274	0.0049	1.738e-08	0.42953	0.0341408	2.68108e-36	0.0637907	0.0124839	3.22411e-07	0.288945	20	GTEx V7	Whole blood
MVK	12	110023063	rs11609896	12	110038454	A	G	0.536779	0.0337	0.0049	2.222e-13	-0.301605	0.0485281	5.13066e-10	-0.111736	0.0242314	4.00383e-06	0.244391	7	GTEx V7	Whole blood
LCAT	16	67975514	rs7204192	16	68039309	G	A	0.150099	0.0725	0.007	1.3e-25	0.263873	0.0396568	2.85392e-11	0.274753	0.0490791	2.16619e-08	0.187674	11	GTEx V7	Whole blood
GSDMB	17	38067875	rs12936231	17	38029120	G	C	0.514911	0.0261	0.0049	2.467e-09	-0.335377	0.0255821	2.89295e-39	-0.0778229	0.0157703	8.02473e-07	0.12375	20	GTEx V7	Whole blood
ORMDL3	17	38080574	rs7224129	17	38075426	A	G	0.477137	-0.0266	0.005	1.451e-09	0.40437	0.0340634	1.6722e-32	-0.0657813	0.0135498	1.20518e-06	0.0989978	20	GTEx V7	Whole blood
SLC12A4	16	67990516	rs13816	16	68055495	C	G	0.146123	0.0736	0.0071	3.428e-26	0.213896	0.037221	9.10296e-09	0.344092	0.0684623	5.00778e-07	0.0855928	5	GTEx V7	Whole blood
DPEP3	16	68012149	rs255052	16	68024995	A	G	0.149105	0.0703	0.0069	8.656e-26	-0.218867	0.0384646	1.2697e-08	-0.3212	0.0646558	6.77023e-07	0.0518872	6	GTEx V7	Whole blood
DR1	1	93827602	rs4847240	1	93817946	A	G	0.363817	0.0238	0.0051	8.308e-07	0.361572	0.019501	9.60717e-77	0.0658237	0.014545	6.02459e-06	0.648104	20	Westra et al.	Peripheral blood
UBE2L3	22	21978212	rs5754217	22	21939675	T	G	0.193837	-0.0326	0.0061	2.673e-08	0.864897	0.02098	0	-0.0376924	0.00711188	1.15858e-07	0.313183	15	Westra et al.	Peripheral blood
FBXL20	17	37416984	rs8076462	17	37400025	G	C	0.259443	-0.0364	0.0056	1.556e-11	0.296948	0.021806	3.14067e-42	-0.12258	0.0208967	4.4637e-09	0.268326	15	Westra et al.	Peripheral blood
LILRA5	19	54822709	rs1645784	19	54827040	C	A	0.0964215	0.0653	0.0107	5.462e-11	-0.548981	0.0306632	1.10644e-71	-0.118948	0.0205919	7.6301e-09	0.227314	12	Westra et al.	Peripheral blood
LILRA5	19	54818384	rs1645784	19	54827040	C	A	0.0964215	0.0653	0.0107	5.462e-11	-0.468988	0.0309122	5.45458e-52	-0.139236	0.0245918	1.49703e-08	0.208404	14	Westra et al.	Peripheral blood
LILRA5	19	54822833	rs1645784	19	54827040	C	A	0.0964215	0.0653	0.0107	5.462e-11	-0.50277	0.0308121	7.43685e-60	-0.129881	0.0227219	1.09e-08	0.153804	13	Westra et al.	Peripheral blood
PIGV	1	27124720	rs12742115	1	27079931	C	T	0.0725646	-0.0437	0.009	6.348e-07	-0.469195	0.0350358	6.74482e-41	0.0931382	0.0204037	5.00033e-06	0.151748	9	Westra et al.	Peripheral blood
PTPRJ	11	48189381	rs17198607	11	48028343	T	G	0.127237	0.0494	0.007	2.406e-13	0.175478	0.0275877	2.00758e-10	0.281516	0.0595825	2.30333e-06	0.150476	20	Westra et al.	Peripheral blood
NFATC3	16	68255148	rs1125333	16	68227566	A	C	0.140159	0.0725	0.007	1.086e-25	0.296659	0.0281788	6.43762e-26	0.244389	0.0331007	1.54559e-13	0.123115	16	Westra et al.	Peripheral blood
PABPC4	1	40027417	rs4660443	1	39591779	T	C	0.199801	-0.0359	0.0062	1.79e-09	-0.323917	0.0329665	8.73161e-23	0.110831	0.0222171	6.08378e-07	0.814072	20	Lloyd-Jones et al.	Peripheral blood
PABPC4	1	40027766	rs17513135	1	40035686	T	C	0.238569	-0.0327	0.0058	2.31e-09	-0.38018	0.0323751	7.67387e-32	0.0860119	0.0169231	3.7249e-07	0.498161	20	Lloyd-Jones et al.	Peripheral blood
NFATC3	16	68255149	rs7204974	16	68033539	A	G	0.150099	0.0779	0.0077	7.229e-25	0.235636	0.0355279	3.30225e-11	0.330595	0.0596018	2.91066e-08	0.186966	11	Lloyd-Jones et al.	Peripheral blood
UBE2L3	22	21978213	rs5998672	22	21966442	A	G	0.193837	-0.0331	0.0062	3.598e-08	0.924098	0.0345667	1.90728e-157	-0.0358187	0.00684172	1.64683e-07	0.132259	13	Lloyd-Jones et al.	Peripheral blood
ZDHHC18	1	27181924	rs1883660	1	27191411	T	A	0.132207	-0.0341	0.007	2.21e-06	0.585314	0.0377129	2.53031e-54	-0.0582593	0.0125347	3.35401e-06	0.113147	13	Lloyd-Jones et al.	Peripheral blood
LCAT	16	67973816	rs7204974	16	68033539	A	G	0.150099	0.0779	0.0077	7.229e-25	0.226497	0.0352845	1.37025e-10	0.343934	0.0634544	5.9542e-08	0.110815	15	Lloyd-Jones et al.	Peripheral blood
NRBF2	10	64914119	rs10761741	10	65066186	T	G	0.434394	0.0243	0.005	5.394e-07	0.350163	0.0278341	2.70789e-36	0.0693963	0.0153075	5.80223e-06	0.104927	20	Lloyd-Jones et al.	Peripheral blood
NFATC3	16	68225723	rs7201591	16	68086105	G	A	0.176938	0.0622	0.0064	5.199e-23	0.211464	0.0336432	3.26821e-10	0.29414	0.0557307	1.30686e-07	0.0652722	12	Lloyd-Jones et al.	Peripheral blood
LILRA3	19	54802074	rs103294	19	54797848	T	C	0.17992	0.0512	0.007	1.38e-15	-1.22763	0.033382	4.59875e-296	-0.0417064	0.00581373	7.2959e-13	0.0639203	20	Lloyd-Jones et al.	Peripheral blood
LILRA3	19	54800028	rs103294	19	54797848	T	C	0.17992	0.0512	0.007	1.38e-15	-1.23896	0.0332378	4.07397e-304	-0.041325	0.00575764	7.10418e-13	0.0584515	20	Lloyd-Jones et al.	Peripheral blood

## Sheet: UTMOST
Causal genes identified for HDL by UTMOST
Gene	Test_score	P_value
MT4	33.3789	1.33227e-15
LIPC	33.1798	2.55351e-15
CCDC135	32.8976	3.44169e-15
LIPG	32.3226	4.66294e-15
CCDC11	31.2096	1.21014e-14
ROM1	30.2411	1.62093e-14
ABCA8	29.907	3.68594e-14
DGKZ	31.0877	3.74145e-14
ABCA1	30.8295	4.56302e-14
NR1H3	30.1842	5.57332e-14
FSD1L	30.0474	1.13354e-13
FAM65A	30.0266	1.57097e-13
OGFOD1	29.5194	2.48912e-13
AQP9	29.0843	3.052e-13
GIN1	28.1436	4.08229e-13
NFATC3	28.3619	4.13447e-13
KCTD10	28.7217	4.55413e-13
MYBPC3	28.2283	5.77538e-13
SMAD7	26.898	6.43485e-13
SLC12A4	27.9422	6.84675e-13
TMEM223	27.6335	9.86544e-13
UBE3B	25.3915	6.4575e-12
PSMC3	25.2262	6.92313e-12
MT1H	66.5061	7.29561e-12
MYO1H	279.038	1.08488e-11
ESRP2	25.2399	1.1504e-11
ALDH1A2	308.057	1.27141e-11
SSH1	25.3105	1.43197e-11
LILRA3	544.137	1.61833e-11
NLRC5	480.554	1.81737e-11
C1QTNF4	22.6827	1.83087e-11
GPR114	693.853	1.99902e-11
GPR56	727.805	2.13959e-11
GCOM1	670.966	2.16105e-11
MYZAP	660.262	2.16127e-11
TSNAXIP1	763.167	2.16454e-11
PNMT	90.3602	2.18275e-11
LRP4	223.487	2.19119e-11
PGAP3	582.74	2.28845e-11
PLTP	762.462	2.29919e-11
TMEM258	727.054	2.30304e-11
MTCH2	535.093	2.30782e-11
ACP2	643.902	2.31983e-11
CCDC92	475.936	2.33044e-11
MMAB	615.58	2.34567e-11
NEURL2	563.487	2.35376e-11
TCAP	401.959	2.36076e-11
CETP	762.462	2.36338e-11
COQ9	401.976	2.53091e-11
C11orf49	329.719	2.54655e-11
TTC39B	250.986	2.54684e-11
PABPC4	23.1102	2.6947e-11
PRMT7	22.7733	3.06314e-11
GSDMB	22.2765	6.66687e-11
TMED5	21.1856	7.87934e-11
DNAH10OS	22.198	8.0573e-11
CPNE2	160.116	8.23671e-11
ORMDL3	21.6618	1.58737e-10
PACSIN3	21.595	2.46386e-10
STARD3	91.6072	2.52527e-10
SDC4	285.195	4.05808e-10
MVK	20.8208	5.5853e-10
MADD	175.294	5.68101e-10
FAM180B	20.4613	6.18834e-10
ZNF408	285.547	7.5589e-10
C17orf53	19.7062	9.80682e-10
FNBP4	20.0203	1.04223e-09
FBXL20	20.1581	1.16947e-09
ERBB2	20.4411	1.22159e-09
DPEP2	78.4244	2.10276e-09
ZNF296	20.1605	2.57854e-09
HCAR2	18.9978	3.06458e-09
B3GAT3	18.1638	3.31927e-09
FAM63B	107.892	4.54826e-09
CCNB2	18.9338	4.9541e-09
TOP2A	18.8146	5.01763e-09
DDB2	18.3467	5.21736e-09
CXXC1	271.148	5.43411e-09
C16orf86	18.4998	7.4189e-09
ADAM10	18.9862	8.24811e-09
UNG	18.261	9.71192e-09
ACAA2	17.479	1.022e-08
RSPRY1	16.9441	1.1036e-08
INTS10	17.1355	1.10588e-08
CYB561A3	17.9896	1.21164e-08
TAL2	16.8345	1.81112e-08
TPM1	16.6207	1.85046e-08
AMBRA1	17.5517	2.98629e-08
CSRNP3	16.8903	3.08425e-08
FOXN4	16.4001	3.8524e-08
ATG13	15.5518	5.33493e-08
PLLP	69.5147	5.81127e-08
BSCL2	16.0866	6.25704e-08
FBN3	15.9291	7.21167e-08
RPL17	15.2294	9.92296e-08
HBP1	15.6711	1.22415e-07
SLC7A9	14.8951	1.72776e-07
NUDT3	15.0194	2.02186e-07
HARBI1	14.7681	3.1025e-07
GNAO1	14.3631	3.43373e-07
IER5	14.33	4.70378e-07
SIDT2	13.6442	5.1052e-07
TMEM38B	95.8241	5.52687e-07
SHARPIN	13.7294	6.65589e-07
INCENP	13.3613	6.9906e-07
SKA1	13.7824	7.32102e-07
IFT81	13.0654	7.53562e-07
ZPBP2	14.0067	8.88085e-07
ZP1	13.6325	9.82948e-07
CDK12	13.5495	1.0283e-06
CCDC87	13.5303	1.04113e-06
KIFC3	12.9935	1.08889e-06
ANGPTL4	12.677	1.22363e-06
DYM	12.6339	1.22805e-06
SCARB1	13.199	1.33339e-06
BCAM	13.9445	1.42728e-06
DUS2	127.869	1.5388e-06
MTA2	13.568	1.60396e-06
FADS1	198.736	1.68434e-06
ZNF341	12.6802	1.78712e-06
POLR2C	12.3421	1.82576e-06
LRP3	12.8634	1.88446e-06
LRRC3C	12.9948	1.95971e-06
SLC15A3	13.0052	2.05229e-06
KLHL8	12.8681	2.05347e-06
TCTN1	12.4007	2.23553e-06
PVRL2	12.554	2.27285e-06
CELF1	12.835	2.33107e-06
SETD8	13.2777	2.54309e-06
SPI1	12.4223	2.54665e-06
NUP160	12.3147	2.6682e-06
WTIP	12.376	2.98459e-06
RAB3IL1	12.1752	3.0234e-06
COBLL1	12.5636	3.07226e-06
GNMT	11.5632	3.34423e-06

## Sheet: FOCUS
Causal genes identified for HDL by FOCUS
ens_gene_id	mol_name	tissue	ref_name	type	chrom	tx_start	tx_stop	inference	cv.R2	cv.R2.pval	twas_z	pip	in_cred_set	region	prioritzing genes by tissue type
ENSG00000128918	ALDH1A2	liver	gtex	protein_coding	15	58245622	58790065	ElasticNet	0.0551451	0.00142192	-14.3	1	1	15:58441366-15:59694116	Adipose
ENSG00000087237	CETP	colon_transverse	gtex	protein_coding	16	56995762	57017757	ElasticNet	0.093415	0.000213182	-12.4	1	1	16:55903774-16:57664330	Adipose
ENSG00000124074	ENKD1	brain_cerebellar_hemisphere	gtex	protein_coding	16	67696848	67701168	ElasticNet	0.103783	0.0457436	11.4	1	1	16:65938566-16:68841030	Adipose
ENSG00000175445	LPL	adipose_subcutaneous	gtex	protein_coding	8	19759228	19824769	ElasticNet	0.0632376	8.83765e-05	19	1	1	8:19492840-8:20060856	Adipose
ENSG00000140853	NLRC5	adipose	metsim	protein_coding	16	57023397	57117443	bslmm	0.0259518	7.38311e-05	-13.2	1	1	16:55903774-16:57664330	Adipose
ENSG00000255800.1	OR13C5	pituitary	gtex	protein_coding	9	107456763	107456763	ElasticNet	0.125579	7.57138e-05	-7.15	1	1	9:107581749-9:109298754	Adipose
ENSG00000267444	RP11-813F20.1	liver	gtex	pseudogene	18	47176720	47177530	ElasticNet	0.118037	0.00535894	6.96	1	1	18:45939748-18:47730584	Adipose
ENSG00000259477	RP11-86K22.1	pituitary	gtex	pseudogene	15	58271914	58272844	ElasticNet	-0.00263984	0.262645	6.71	1	1	15:58441366-15:59694116	Adipose
ENSG00000149577	SIDT2	adipose	metsim	protein_coding	11	117049449	117068160	lasso	0.067596	2.34312e-10	-6.35	1	1	11:116383348-11:117746948	Adipose
ZNF259	ZNF259	brain_dorsolateral_prefrontal_cortex	cmc	NA	11	116649275	116658739	enet	0.0303332	0.000116799	6.12	1	1	11:116383348-11:117746948	Adipose
ENSG00000124257	NEURL2	adipose_visceral_omentum	gtex	protein_coding	20	44517264	44519926	ElasticNet	0.164753	9.08149e-12	6.38	0.999	1	20:42680176-20:44839056	Adipose
ENSG00000179195	ZNF664	adipose_subcutaneous	gtex	protein_coding	12	124456392	124499986	ElasticNet	0.0656258	9.98367e-05	5.95	0.998	1	12:122007651-12:124977980	Adipose
ENSG00000149485	FADS1	adipose_visceral_omentum	gtex	protein_coding	11	61567099	61596790	ElasticNet	0.00238105	0.0190783	9.34	0.997	1	11:58780549-11:62223771	Adipose
ENSG00000090339	ICAM1	artery_coronary	gtex	protein_coding	19	10381511	10397291	ElasticNet	0.0366173	0.0140403	-5.65	0.997	1	19:11284028-19:13471119	Adipose
ENSG00000101670	LIPG	adipose_subcutaneous	gtex	protein_coding	18	47087069	47119272	ElasticNet	0.0298096	0.00754692	-3.66	0.985	1	18:45939748-18:47730584	Adipose
SETD8	SETD8	blood	yfs	NA	12	123868320	123893905	lasso	0.0678869	2.89471e-21	4.98	0.976	1	12:122007651-12:124977980	Adipose
ENSG00000009950	MLXIPL	adipose	metsim	protein_coding	7	73007524	73038873	lasso	0.134016	1.74847e-19	5.38	0.95	1	7:71874885-7:73334602	Adipose
ENSG00000104856	RELB	lung	gtex	protein_coding	19	45504688	45541452	ElasticNet	0.00721668	0.176748	-4.86	0.931	1	19:44744147-19:46102697	Adipose
ENSG00000175216	CKAP5	brain_cortex	gtex	protein_coding	11	46764598	46867847	ElasticNet	0.0559753	0.290819	-7.96	0.901	1	11:47006176-11:49865965	Adipose
ENSG00000166562	SEC11C	skin_sun_exposed_lower_leg	gtex	protein_coding	18	56806709	56826068	ElasticNet	0.166523	3.63452e-10	4.74	0.889	1	18:57630483-18:59020751	Adipose
ENSG00000161180	CCDC116	adipose_visceral_omentum	gtex	protein_coding	22	21987005	21991616	ElasticNet	0.118625	1.32988e-07	5.19	0.88	1	22:19912358-22:22357325	Adipose
ENSG00000197653	DNAH10	adipose_visceral_omentum	gtex	protein_coding	12	124247042	124420753	ElasticNet	0.112396	3.79432e-07	-4.69	0.842	1	12:124977980-12:126445505	Adipose
ENSG00000255342	RP11-762B21.5	colon_transverse	gtex	pseudogene	11	123006631	123007084	ElasticNet	0.0351618	0.0179698	4.72	0.84	1	11:121175943-11:122591910	Adipose
ENSG00000134575	ACP2	adipose_subcutaneous	gtex	protein_coding	11	47260853	47270457	ElasticNet	0.0728601	5.33828e-05	-8.02	0.799	1	11:44693873-11:47005633	Adipose
ENSG00000161395	PGAP3	adipose_visceral_omentum	gtex	protein_coding	17	37827375	37853050	ElasticNet	0.088569	4.98439e-06	-6.26	0.75	1	17:36809344-17:38877404	Adipose
ENSG00000248538	RP11-10A14.5	adipose_subcutaneous	gtex	lincRNA	8	9106927	9271224	ElasticNet	0.0351227	0.00343556	-4.51	0.722	1	8:9154694-8:9640641	Adipose
ENSG00000217897	RP11-420K8.2	lung	gtex	pseudogene	1	39769966	39770570	ElasticNet	0.0143237	0.135783	5.87	0.686	1	1:38731847-1:40200567	Adipose
ENSG00000272622	RP11-395N3.2	adipose_subcutaneous	gtex	lincRNA	2	227664862	227675745	ElasticNet	0.0429913	2.98239e-05	5.24	0.585	1	2:225840004-2:228119842	Adipose
ENSG00000255447	CTD-2210P24.6	testis	gtex	lincRNA	11	45834770	45846809	ElasticNet	0.0459838	0.00204025	-4.95	0.55	1	11:44693873-11:47005633	Adipose
ENSG00000128918	ALDH1A2	liver	gtex	protein_coding	15	58245622	58790065	ElasticNet	0.0551451	0.00142192	-14.3	1	1	15:58441366-15:59694116	Subcutaneous adipose
ENSG00000231611.1	AP006216.11	adipose_subcutaneous	gtex	lincRNA	11	116641656	116641656	ElasticNet	0.033193	0.0496472	8.75	1	1	11:116383348-11:117746948	Subcutaneous adipose
ENSG00000175445	LPL	adipose_subcutaneous	gtex	protein_coding	8	19759228	19824769	ElasticNet	0.0632376	8.83765e-05	19	1	1	8:19492840-8:20060856	Subcutaneous adipose
ENSG00000140853	NLRC5	cells_transformed_fibroblasts	gtex	protein_coding	16	57023397	57117443	ElasticNet	0.407919	7.96369e-26	-28.2	1	1	16:55903774-16:57664330	Subcutaneous adipose
ENSG00000255800.1	OR13C5	pituitary	gtex	protein_coding	9	107456763	107456763	ElasticNet	0.125579	7.57138e-05	-7.15	1	1	9:107581749-9:109298754	Subcutaneous adipose
ENSG00000267444	RP11-813F20.1	liver	gtex	pseudogene	18	47176720	47177530	ElasticNet	0.118037	0.00535894	6.96	1	1	18:45939748-18:47730584	Subcutaneous adipose
ENSG00000259477	RP11-86K22.1	pituitary	gtex	pseudogene	15	58271914	58272844	ElasticNet	-0.00263984	0.262645	6.71	1	1	15:58441366-15:59694116	Subcutaneous adipose
ENSG00000253164	RP11-563N12.2	nerve_tibial	gtex	lincRNA	8	20207721	20230280	ElasticNet	0.295487	3.87786e-22	8.87	0.998	1	8:19492840-8:20060856	Subcutaneous adipose
ENSG00000090339	ICAM1	artery_coronary	gtex	protein_coding	19	10381511	10397291	ElasticNet	0.0366173	0.0140403	-5.65	0.997	1	19:11284028-19:13471119	Subcutaneous adipose
ZNF259	ZNF259	brain_dorsolateral_prefrontal_cortex	cmc	NA	11	116649275	116658739	enet	0.0303332	0.000116799	6.12	0.997	1	11:116383348-11:117746948	Subcutaneous adipose
ENSG00000101670	LIPG	adipose_subcutaneous	gtex	protein_coding	18	47087069	47119272	ElasticNet	0.0298096	0.00754692	-3.66	0.985	1	18:45939748-18:47730584	Subcutaneous adipose
ENSG00000141744	PNMT	heart_atrial_appendage	gtex	protein_coding	17	37824234	37826728	ElasticNet	0.175977	5.2331e-08	-6.76	0.985	1	17:36809344-17:38877404	Subcutaneous adipose
SETD8	SETD8	blood	yfs	NA	12	123868320	123893905	lasso	0.0678869	2.89471e-21	4.98	0.961	1	12:122007651-12:124977980	Subcutaneous adipose
ENSG00000104856	RELB	lung	gtex	protein_coding	19	45504688	45541452	ElasticNet	0.00721668	0.176748	-4.86	0.929	1	19:44744147-19:46102697	Subcutaneous adipose
ENSG00000179195	ZNF664	adipose_subcutaneous	gtex	protein_coding	12	124456392	124499986	ElasticNet	0.0656258	9.98367e-05	5.95	0.902	1	12:122007651-12:124977980	Subcutaneous adipose
ENSG00000134575	ACP2	adipose_subcutaneous	gtex	protein_coding	11	47260853	47270457	ElasticNet	0.0728601	5.33828e-05	-8.02	0.896	1	11:44693873-11:47005633	Subcutaneous adipose
ENSG00000255342	RP11-762B21.5	colon_transverse	gtex	pseudogene	11	123006631	123007084	ElasticNet	0.0351618	0.0179698	4.72	0.89	1	11:121175943-11:122591910	Subcutaneous adipose
ENSG00000166562	SEC11C	skin_sun_exposed_lower_leg	gtex	protein_coding	18	56806709	56826068	ElasticNet	0.166523	3.63452e-10	4.74	0.889	1	18:57630483-18:59020751	Subcutaneous adipose
ENSG00000175216	CKAP5	brain_cortex	gtex	protein_coding	11	46764598	46867847	ElasticNet	0.0559753	0.290819	-7.96	0.881	1	11:47006176-11:49865965	Subcutaneous adipose
ENSG00000197653	DNAH10	adipose_visceral_omentum	gtex	protein_coding	12	124247042	124420753	ElasticNet	0.112396	3.79432e-07	-4.69	0.825	1	12:124977980-12:126445505	Subcutaneous adipose
ENSG00000234630	LL22NC03-2H8.4	adipose_subcutaneous	gtex	lincRNA	22	22648098	22649159	ElasticNet	0.0999217	1.03925e-06	5.2	0.8	1	22:19912358-22:22357325	Subcutaneous adipose
ENSG00000009950	MLXIPL	adipose_subcutaneous	gtex	protein_coding	7	73007524	73038873	ElasticNet	0.0660988	2.97639e-05	4.99	0.777	1	7:71874885-7:73334602	Subcutaneous adipose
ENSG00000250091	DNAH10OS	adipose_subcutaneous	gtex	protein_coding	12	124410971	124419531	ElasticNet	0.112366	8.46096e-08	6.07	0.73	1	12:122007651-12:124977980	Subcutaneous adipose
ENSG00000104447	TRPS1	brain_amygdala	gtex	protein_coding	8	116420724	116821899	ElasticNet	0.0513218	0.134263	4.45	0.707	1	8:116096495-8:119685381	Subcutaneous adipose
ENSG00000248538	RP11-10A14.5	adipose_subcutaneous	gtex	lincRNA	8	9106927	9271224	ElasticNet	0.0351227	0.00343556	-4.51	0.692	1	8:9154694-8:9640641	Subcutaneous adipose
ENSG00000217897	RP11-420K8.2	lung	gtex	pseudogene	1	39769966	39770570	ElasticNet	0.0143237	0.135783	5.87	0.682	1	1:38731847-1:40200567	Subcutaneous adipose
ENSG00000254678	RP11-109L13.5	testis	gtex	pseudogene	11	117014607	117014907	ElasticNet	0.0983724	5.24441e-06	3.65	0.607	1	11:116383348-11:117746948	Subcutaneous adipose
ENSG00000272622	RP11-395N3.2	adipose_subcutaneous	gtex	lincRNA	2	227664862	227675745	ElasticNet	0.0429913	2.98239e-05	5.24	0.585	1	2:225840004-2:228119842	Subcutaneous adipose
ENSG00000128918	ALDH1A2	liver	gtex	protein_coding	15	58245622	58790065	ElasticNet	0.0551451	0.00142192	-14.3	1	1	15:58441366-15:59694116	Visceral omentum adipose
ENSG00000124074	ENKD1	brain_cerebellar_hemisphere	gtex	protein_coding	16	67696848	67701168	ElasticNet	0.103783	0.0457436	11.4	1	1	16:65938566-16:68841030	Visceral omentum adipose
ENSG00000175445	LPL	nerve_tibial	gtex	protein_coding	8	19759228	19824769	ElasticNet	0.100374	9.78194e-10	19.8	1	1	8:19492840-8:20060856	Visceral omentum adipose
ENSG00000140853	NLRC5	cells_transformed_fibroblasts	gtex	protein_coding	16	57023397	57117443	ElasticNet	0.407919	7.96369e-26	-28.2	1	1	16:55903774-16:57664330	Visceral omentum adipose
ENSG00000255800.1	OR13C5	pituitary	gtex	protein_coding	9	107456763	107456763	ElasticNet	0.125579	7.57138e-05	-7.15	1	1	9:107581749-9:109298754	Visceral omentum adipose
ENSG00000254678	RP11-109L13.5	testis	gtex	pseudogene	11	117014607	117014907	ElasticNet	0.0983724	5.24441e-06	3.65	1	1	11:116383348-11:117746948	Visceral omentum adipose
ENSG00000267444	RP11-813F20.1	liver	gtex	pseudogene	18	47176720	47177530	ElasticNet	0.118037	0.00535894	6.96	1	1	18:45939748-18:47730584	Visceral omentum adipose
ENSG00000259477	RP11-86K22.1	pituitary	gtex	pseudogene	15	58271914	58272844	ElasticNet	-0.00263984	0.262645	6.71	1	1	15:58441366-15:59694116	Visceral omentum adipose
ZNF259	ZNF259	brain_dorsolateral_prefrontal_cortex	cmc	NA	11	116649275	116658739	enet	0.0303332	0.000116799	6.12	1	1	11:116383348-11:117746948	Visceral omentum adipose
ENSG00000090339	ICAM1	artery_coronary	gtex	protein_coding	19	10381511	10397291	ElasticNet	0.0366173	0.0140403	-5.65	0.999	1	19:11284028-19:13471119	Visceral omentum adipose
ENSG00000149485	FADS1	adipose_visceral_omentum	gtex	protein_coding	11	61567099	61596790	ElasticNet	0.00238105	0.0190783	9.34	0.997	1	11:58780549-11:62223771	Visceral omentum adipose
ENSG00000198185	ZNF334	skin_sun_exposed_lower_leg	gtex	protein_coding	20	45129701	45142198	ElasticNet	0.59548	2.60143e-69	-8.02	0.995	1	20:42680176-20:44839056	Visceral omentum adipose
ENSG00000179195	ZNF664	adipose_visceral_omentum	gtex	protein_coding	12	124456392	124499986	ElasticNet	0.0150332	0.000168874	5.87	0.995	1	12:122007651-12:124977980	Visceral omentum adipose
ENSG00000104856	RELB	lung	gtex	protein_coding	19	45504688	45541452	ElasticNet	0.00721668	0.176748	-4.86	0.989	1	19:44744147-19:46102697	Visceral omentum adipose
ENSG00000250091	DNAH10OS	adipose_visceral_omentum	gtex	protein_coding	12	124410971	124419531	ElasticNet	0.0640859	3.92836e-06	5.98	0.983	1	12:122007651-12:124977980	Visceral omentum adipose
ENSG00000267676	THA1P	adipose_visceral_omentum	gtex	pseudogene	17	76244574	76250497	ElasticNet	0.316378	6.01829e-22	-4.85	0.938	1	17:76263413-17:77298636	Visceral omentum adipose
ENSG00000141738	GRB7	nerve_tibial	gtex	protein_coding	17	37894180	37903544	ElasticNet	0.0240337	0.0421018	-6.69	0.932	1	17:36809344-17:38877404	Visceral omentum adipose
ENSG00000009950	MLXIPL	adipose_visceral_omentum	gtex	protein_coding	7	73007524	73038873	ElasticNet	0.0479184	0.0167278	5.21	0.909	1	7:71874885-7:73334602	Visceral omentum adipose
ENSG00000166562	SEC11C	skin_sun_exposed_lower_leg	gtex	protein_coding	18	56806709	56826068	ElasticNet	0.166523	3.63452e-10	4.74	0.889	1	18:57630483-18:59020751	Visceral omentum adipose
ENSG00000197653	DNAH10	adipose_visceral_omentum	gtex	protein_coding	12	124247042	124420753	ElasticNet	0.112396	3.79432e-07	-4.69	0.877	1	12:124977980-12:126445505	Visceral omentum adipose
ENSG00000272622	RP11-395N3.2	adipose_visceral_omentum	gtex	lincRNA	2	227664862	227675745	ElasticNet	0.0393725	0.000938552	4.92	0.851	1	2:225840004-2:228119842	Visceral omentum adipose
ENSG00000255342	RP11-762B21.5	colon_transverse	gtex	pseudogene	11	123006631	123007084	ElasticNet	0.0351618	0.0179698	4.72	0.84	1	11:121175943-11:122591910	Visceral omentum adipose
ENSG00000185651	UBE2L3	blood	yfs	protein_coding	22	21903736	21978323	bslmm	0.254223	1.28896e-82	-5.47	0.802	1	22:19912358-22:22357325	Visceral omentum adipose
ENSG00000167637	ZNF283	pituitary	gtex	protein_coding	19	44331444	44353307	ElasticNet	0.347226	2.49443e-12	2.45	0.795	1	19:44744147-19:46102697	Visceral omentum adipose
ENSG00000175216	CKAP5	brain_cortex	gtex	protein_coding	11	46764598	46867847	ElasticNet	0.0559753	0.290819	-7.96	0.747	1	11:47006176-11:49865965	Visceral omentum adipose
ENSG00000104447	TRPS1	brain_amygdala	gtex	protein_coding	8	116420724	116821899	ElasticNet	0.0513218	0.134263	4.45	0.707	1	8:116096495-8:119685381	Visceral omentum adipose
ENSG00000090621	PABPC4	adipose_visceral_omentum	gtex	protein_coding	1	40026488	40042462	ElasticNet	0.0466847	5.42856e-06	5.97	0.634	1	1:38731847-1:40200567	Visceral omentum adipose
ENSG00000165915	SLC39A13	adipose_visceral_omentum	gtex	protein_coding	11	47428683	47438047	ElasticNet	0.0364786	2.11476e-05	-7.79	0.538	1	11:44693873-11:47005633	Visceral omentum adipose
ENSG00000165029	ABCA1	liver	gtex	protein_coding	9	107543283	107690518	ElasticNet	0.0201799	0.0801785	8.39	1	1	9:107581749-9:109298754	Liver
ENSG00000128918	ALDH1A2	liver	gtex	protein_coding	15	58245622	58790065	ElasticNet	0.0551451	0.00142192	-14.3	1	1	15:58441366-15:59694116	Liver
C2orf43	C2orf43	adipose	metsim	NA	2	20883788	21022882	bslmm	0.229312	8.9678e-34	-7.08	1	1	2:21050490-2:23341383	Liver
ENSG00000124074	ENKD1	brain_cerebellar_hemisphere	gtex	protein_coding	16	67696848	67701168	ElasticNet	0.103783	0.0457436	11.4	1	1	16:65938566-16:68841030	Liver
ENSG00000166035	LIPC	liver	gtex	protein_coding	15	58702768	58861151	ElasticNet	0.175969	5.32295e-08	-20.5	1	1	15:58441366-15:59694116	Liver
ENSG00000140853	NLRC5	cells_transformed_fibroblasts	gtex	protein_coding	16	57023397	57117443	ElasticNet	0.407919	7.96369e-26	-28.2	1	1	16:55903774-16:57664330	Liver
ENSG00000156011	PSD3	brain_cerebellum	gtex	protein_coding	8	18384811	18942240	ElasticNet	0.273554	2.88162e-07	10.4	1	1	8:19492840-8:20060856	Liver
ENSG00000254678	RP11-109L13.5	testis	gtex	pseudogene	11	117014607	117014907	ElasticNet	0.0983724	5.24441e-06	3.65	1	1	11:116383348-11:117746948	Liver
ENSG00000253164	RP11-563N12.2	nerve_tibial	gtex	lincRNA	8	20207721	20230280	ElasticNet	0.295487	3.87786e-22	8.87	1	1	8:19492840-8:20060856	Liver
ENSG00000267444	RP11-813F20.1	liver	gtex	pseudogene	18	47176720	47177530	ElasticNet	0.118037	0.00535894	6.96	1	1	18:45939748-18:47730584	Liver
ZNF259	ZNF259	brain_dorsolateral_prefrontal_cortex	cmc	NA	11	116649275	116658739	enet	0.0303332	0.000116799	6.12	1	1	11:116383348-11:117746948	Liver
ENSG00000165923	AGBL2	cells_ebv-transformed_lymphocytes	gtex	protein_coding	11	47681143	47736941	ElasticNet	0.0967702	0.0436949	7.78	0.999	1	11:44693873-11:47005633	Liver
ENSG00000090339	ICAM1	artery_coronary	gtex	protein_coding	19	10381511	10397291	ElasticNet	0.0366173	0.0140403	-5.65	0.999	1	19:11284028-19:13471119	Liver
ENSG00000104856	RELB	lung	gtex	protein_coding	19	45504688	45541452	ElasticNet	0.00721668	0.176748	-4.86	0.978	1	19:44744147-19:46102697	Liver
SETD8	SETD8	blood	yfs	NA	12	123868320	123893905	lasso	0.0678869	2.89471e-21	4.98	0.97	1	12:122007651-12:124977980	Liver
ENSG00000124257	NEURL2	adipose_visceral_omentum	gtex	protein_coding	20	44517264	44519926	ElasticNet	0.164753	9.08149e-12	6.38	0.943	1	20:42680176-20:44839056	Liver
ENSG00000255342	RP11-762B21.5	colon_transverse	gtex	pseudogene	11	123006631	123007084	ElasticNet	0.0351618	0.0179698	4.72	0.89	1	11:121175943-11:122591910	Liver
ENSG00000166562	SEC11C	skin_sun_exposed_lower_leg	gtex	protein_coding	18	56806709	56826068	ElasticNet	0.166523	3.63452e-10	4.74	0.889	1	18:57630483-18:59020751	Liver
ENSG00000175216	CKAP5	brain_cortex	gtex	protein_coding	11	46764598	46867847	ElasticNet	0.0559753	0.290819	-7.96	0.865	1	11:47006176-11:49865965	Liver
ENSG00000197653	DNAH10	adipose_visceral_omentum	gtex	protein_coding	12	124247042	124420753	ElasticNet	0.112396	3.79432e-07	-4.69	0.85	1	12:124977980-12:126445505	Liver
ENSG00000267467	APOC4	liver	gtex	protein_coding	19	45445495	45452820	ElasticNet	0.0699584	0.07459	4.15	0.751	1	19:44744147-19:46102697	Liver
ENSG00000103642	LACTB	heart_atrial_appendage	gtex	protein_coding	15	63413999	63434260	ElasticNet	0.261124	1.68695e-13	4.52	0.72	1	15:63215222-15:65104668	Liver
ENSG00000104447	TRPS1	brain_amygdala	gtex	protein_coding	8	116420724	116821899	ElasticNet	0.0513218	0.134263	4.45	0.707	1	8:116096495-8:119685381	Liver
ENSG00000250091	DNAH10OS	esophagus_muscularis	gtex	protein_coding	12	124410971	124419531	ElasticNet	0.380875	2.53315e-28	6.15	0.663	1	12:122007651-12:124977980	Liver
ENSG00000141644	MBD1	esophagus_mucosa	gtex	protein_coding	18	47793252	47808144	ElasticNet	0.0117844	0.00583283	-5.34	0.619	1	18:45939748-18:47730584	Liver
ENSG00000090621	PABPC4	skin_not_sun_exposed_suprapubic	gtex	protein_coding	1	40026488	40042462	ElasticNet	0.188537	1.03679e-11	5.92	0.556	1	1:38731847-1:40200567	Liver
ENSG00000141744	PNMT	heart_atrial_appendage	gtex	protein_coding	17	37824234	37826728	ElasticNet	0.175977	5.2331e-08	-6.76	0.548	1	17:36809344-17:38877404	Liver
C2orf43	C2orf43	adipose	metsim	NA	2	20883788	21022882	bslmm	0.229312	8.9678e-34	-7.08	1	1	2:21050490-2:23341383	Blood
ENSG00000087237	CETP	colon_transverse	gtex	protein_coding	16	56995762	57017757	ElasticNet	0.093415	0.000213182	-12.4	1	1	16:55903774-16:57664330	Blood
ENSG00000051108	HERPUD1	blood	yfs	protein_coding	16	56965960	56977798	blup	0.0857717	1.2804e-26	-8.96	1	1	16:55903774-16:57664330	Blood
ENSG00000175445	LPL	blood	ntr	protein_coding	8	19796283	19824770	bslmm	0.0645207	5.4669e-20	15.9	1	1	8:19492840-8:20060856	Blood
ENSG00000254678	RP11-109L13.5	testis	gtex	pseudogene	11	117014607	117014907	ElasticNet	0.0983724	5.24441e-06	3.65	1	1	11:116383348-11:117746948	Blood
ENSG00000253164	RP11-563N12.2	nerve_tibial	gtex	lincRNA	8	20207721	20230280	ElasticNet	0.295487	3.87786e-22	8.87	1	1	8:19492840-8:20060856	Blood
ENSG00000267444	RP11-813F20.1	liver	gtex	pseudogene	18	47176720	47177530	ElasticNet	0.118037	0.00535894	6.96	1	1	18:45939748-18:47730584	Blood
ZNF259	ZNF259	brain_dorsolateral_prefrontal_cortex	cmc	NA	11	116649275	116658739	enet	0.0303332	0.000116799	6.12	1	1	11:116383348-11:117746948	Blood
ENSG00000165923	AGBL2	cells_ebv-transformed_lymphocytes	gtex	protein_coding	11	47681143	47736941	ElasticNet	0.0967702	0.0436949	7.78	0.999	1	11:44693873-11:47005633	Blood
ENSG00000090339	ICAM1	artery_coronary	gtex	protein_coding	19	10381511	10397291	ElasticNet	0.0366173	0.0140403	-5.65	0.999	1	19:11284028-19:13471119	Blood
ENSG00000157483	MYO1E	spleen	gtex	protein_coding	15	59427113	59665099	ElasticNet	0.0610991	0.120768	5.31	0.998	1	15:58441366-15:59694116	Blood
ENSG00000198185	ZNF334	skin_sun_exposed_lower_leg	gtex	protein_coding	20	45129701	45142198	ElasticNet	0.59548	2.60143e-69	-8.02	0.989	1	20:42680176-20:44839056	Blood
C11orf10	C11orf10	blood	ntr	NA	11	61556410	61560069	bslmm	0.0803066	1.26428e-24	-8.67	0.97	1	11:58780549-11:62223771	Blood
ENSG00000128918	ALDH1A2	whole_blood	gtex	protein_coding	15	58245622	58790065	ElasticNet	0.0349911	0.0210149	6.78	0.94	1	15:58441366-15:59694116	Blood
ENSG00000267676	THA1P	adipose_visceral_omentum	gtex	pseudogene	17	76244574	76250497	ElasticNet	0.316378	6.01829e-22	-4.85	0.938	1	17:76263413-17:77298636	Blood
ENSG00000104856	RELB	lung	gtex	protein_coding	19	45504688	45541452	ElasticNet	0.00721668	0.176748	-4.86	0.931	1	19:44744147-19:46102697	Blood
SETD8	SETD8	blood	yfs	NA	12	123868320	123893905	lasso	0.0678869	2.89471e-21	4.98	0.894	1	12:122007651-12:124977980	Blood
ENSG00000166562	SEC11C	skin_sun_exposed_lower_leg	gtex	protein_coding	18	56806709	56826068	ElasticNet	0.166523	3.63452e-10	4.74	0.889	1	18:57630483-18:59020751	Blood
ENSG00000174527	MYO1H	lung	gtex	protein_coding	12	109785708	109893328	ElasticNet	0.313379	2.05151e-28	6.81	0.841	1	12:109025901-12:110336719	Blood
ENSG00000180720	CHRM4	adrenal_gland	gtex	protein_coding	11	46406640	46408107	ElasticNet	0.0413887	0.00243916	-7.88	0.808	1	11:47006176-11:49865965	Blood
ENSG00000104447	TRPS1	brain_amygdala	gtex	protein_coding	8	116420724	116821899	ElasticNet	0.0513218	0.134263	4.45	0.707	1	8:116096495-8:119685381	Blood
ENSG00000103642	LACTB	blood	yfs	protein_coding	15	63413999	63434260	lasso	0.0861111	1.01121e-26	4.46	0.683	1	15:63215222-15:65104668	Blood
ENSG00000250091	DNAH10OS	esophagus_muscularis	gtex	protein_coding	12	124410971	124419531	ElasticNet	0.380875	2.53315e-28	6.15	0.643	1	12:122007651-12:124977980	Blood
ENSG00000165923	AGBL2	cells_ebv-transformed_lymphocytes	gtex	protein_coding	11	47681143	47736941	ElasticNet	0.0967702	0.0436949	7.78	1	1	11:44693873-11:47005633	Whole blood
ENSG00000087237	CETP	colon_transverse	gtex	protein_coding	16	56995762	57017757	ElasticNet	0.093415	0.000213182	-12.4	1	1	16:55903774-16:57664330	Whole blood
ENSG00000205336	GPR56	breast_mammary_tissue	gtex	protein_coding	16	57644564	57698944	ElasticNet	0.0321088	0.307843	-10.4	1	1	16:55903774-16:57664330	Whole blood
ENSG00000175445	LPL	whole_blood	gtex	protein_coding	8	19759228	19824769	ElasticNet	0.045173	0.000990565	20.6	1	1	8:19492840-8:20060856	Whole blood
ENSG00000255800.1	OR13C5	pituitary	gtex	protein_coding	9	107456763	107456763	ElasticNet	0.125579	7.57138e-05	-7.15	1	1	9:107581749-9:109298754	Whole blood
ENSG00000253164	RP11-563N12.2	nerve_tibial	gtex	lincRNA	8	20207721	20230280	ElasticNet	0.295487	3.87786e-22	8.87	1	1	8:19492840-8:20060856	Whole blood
ENSG00000267444	RP11-813F20.1	liver	gtex	pseudogene	18	47176720	47177530	ElasticNet	0.118037	0.00535894	6.96	1	1	18:45939748-18:47730584	Whole blood
ZNF259	ZNF259	brain_dorsolateral_prefrontal_cortex	cmc	NA	11	116649275	116658739	enet	0.0303332	0.000116799	6.12	1	1	11:116383348-11:117746948	Whole blood
ENSG00000198185	ZNF334	skin_sun_exposed_lower_leg	gtex	protein_coding	20	45129701	45142198	ElasticNet	0.59548	2.60143e-69	-8.02	1	1	20:42680176-20:44839056	Whole blood
ENSG00000090339	ICAM1	artery_coronary	gtex	protein_coding	19	10381511	10397291	ElasticNet	0.0366173	0.0140403	-5.65	0.999	1	19:11284028-19:13471119	Whole blood
ENSG00000254678	RP11-109L13.5	testis	gtex	pseudogene	11	117014607	117014907	ElasticNet	0.0983724	5.24441e-06	3.65	0.999	1	11:116383348-11:117746948	Whole blood
ENSG00000157483	MYO1E	spleen	gtex	protein_coding	15	59427113	59665099	ElasticNet	0.0610991	0.120768	5.31	0.997	1	15:58441366-15:59694116	Whole blood
SETD8	SETD8	blood	yfs	NA	12	123868320	123893905	lasso	0.0678869	2.89471e-21	4.98	0.972	1	12:122007651-12:124977980	Whole blood
ENSG00000128918	ALDH1A2	whole_blood	gtex	protein_coding	15	58245622	58790065	ElasticNet	0.0349911	0.0210149	6.78	0.938	1	15:58441366-15:59694116	Whole blood
ENSG00000175216	CKAP5	brain_cortex	gtex	protein_coding	11	46764598	46867847	ElasticNet	0.0559753	0.290819	-7.96	0.921	1	11:47006176-11:49865965	Whole blood
ENSG00000166562	SEC11C	skin_sun_exposed_lower_leg	gtex	protein_coding	18	56806709	56826068	ElasticNet	0.166523	3.63452e-10	4.74	0.889	1	18:57630483-18:59020751	Whole blood
ENSG00000174527	MYO1H	lung	gtex	protein_coding	12	109785708	109893328	ElasticNet	0.313379	2.05151e-28	6.81	0.867	1	12:109025901-12:110336719	Whole blood
ENSG00000185651	UBE2L3	whole_blood	gtex	protein_coding	22	21903736	21978323	ElasticNet	0.0658143	0.000285583	-4.98	0.811	1	22:19912358-22:22357325	Whole blood
ENSG00000104856	RELB	lung	gtex	protein_coding	19	45504688	45541452	ElasticNet	0.00721668	0.176748	-4.86	0.782	1	19:44744147-19:46102697	Whole blood
ENSG00000213398	LCAT	whole_blood	gtex	protein_coding	16	67973653	67978034	ElasticNet	0.0564192	0.00534294	11.5	0.781	1	16:65938566-16:68841030	Whole blood
ENSG00000104447	TRPS1	brain_amygdala	gtex	protein_coding	8	116420724	116821899	ElasticNet	0.0513218	0.134263	4.45	0.707	1	8:116096495-8:119685381	Whole blood
ENSG00000141644	MBD1	esophagus_mucosa	gtex	protein_coding	18	47793252	47808144	ElasticNet	0.0117844	0.00583283	-5.34	0.681	1	18:45939748-18:47730584	Whole blood
ENSG00000250091	DNAH10OS	esophagus_muscularis	gtex	protein_coding	12	124410971	124419531	ElasticNet	0.380875	2.53315e-28	6.15	0.664	1	12:122007651-12:124977980	Whole blood
ENSG00000141738	GRB7	nerve_tibial	gtex	protein_coding	17	37894180	37903544	ElasticNet	0.0240337	0.0421018	-6.69	0.571	1	17:36809344-17:38877404	Whole blood
ENSG00000090621	PABPC4	skin_not_sun_exposed_suprapubic	gtex	protein_coding	1	40026488	40042462	ElasticNet	0.188537	1.03679e-11	5.92	0.556	1	1:38731847-1:40200567	Whole blood
ENSG00000172247	C1QTNF4	whole_blood	gtex	protein_coding	11	47611216	47616211	ElasticNet	0.184149	8.61458e-15	6.31	0.517	1	11:47006176-11:49865965	Whole blood
