# Supplementary material for: Integrated Analysis of Summary Statistics to Identify Pleiotropic Genes and Pathways for the Comorbidity of Schizophrenia and Cardiometabolic Disease
Source: Front Psychiatry. 2020 Apr 17;11:256. doi: 10.3389/fpsyt.2020.00256 (PMC7212438; doi:10.3389/fpsyt.2020.00256)
Supplement: Supplementary file 7 [file Table_7.xlsx]

## Sheet: Summary_table
Supplemental Table S7. Causal genes identified for LDL
To reveal the genes expression and genes prioritization associated with LDL, we used subcutaneous adipose, visceral omentum adipose, liver and whole blood eQTL from GTEx V7, and liver eQTL from Schadt et al. for Sherlock; subcutaneous adipose, visceral omentum adipose, liver and whole blood eQTL from GTEx V7, and peripheral blood eQTL from Westra et al. and Lloyd-Jones et al. for SMR; the gene ex…
FUMA	Sherlock	SMR	UTMOST	FOCUS	DEPICT
PSRC1	SYPL2	ATP13A1	FNDC7	AC011242.5	APOC3
CELSR2	PSMA5	ANKDD1B	TMEM61	APOB	APOB
APOB	PSRC1	PLEC	ROM1	PCSK9	GCKR
CBLC	ANGPTL3	DOCK7	ECSIT	SNRPD2	PLG
ABCG5	CELSR2	PARP10	FOXA3	TMEM50A	ABCG5
ABCG8	FADS3	ARID1A	RTN2	ZNF284	APOC4
MYBPHL	RHCE	PSRC1	TMEM223	ECSIT	APOA4
BCAM	LPA	GRINA	GIN1	AC067959.1	APOA5
FEN1	ST3GAL4	NYNRIN	PLEKHG4	PRR15L	LPA
FADS2	TBKBP1	DNAH11	KIAA1875	ATXN1L	LIPC
FADS1	CD27	RP4-781K5.7	CYB561A3	SRPR	C19orf80
TMEM258	TMEM163	EFCAB13	ZNF285	C11orf10	HP
ANKDD1B	DOCK7	ST3GAL4	CEACAM16	RP3-473L9.4	HNF4A
MYRF	SPTY2D1	PIGV	ZGLP1	ATP13A1	ABCG8
SARS	BSND	SP4	SLC44A2	C5orf52	APOC1
POC5	GEMIN7	C11ORF10	ELAVL3	ZNF259	ANGPTL3
NCAN	POC5	PLEC1	SETD1B	NPC1L1	SLC22A1
ANKRD31	GRINA	MAFB	NSMAF	GRINA	CBLC
TOP1	TMEM258	BSND	TIMD4	RP11-443B7.3	GPAM
USP1	PARP10		ANKRD31	RP11-10A14.7	LPAL2
DOCK7	PLEC		SLC6A17	POLK	ABCA6
AC079602.1	FADS2		KLC3	ZNF440	PCSK9
HNF1A	CEACAM19		CHST4	ABCG5	LIPG
PLCG1	SPC24		ZNF296	FNDC9	ABCA1
ZHX3	TMEM50A		RGL3	RPL23AP81	PVRL2
PSMA5	MRPL45P2		GCNT4	NSMAF	TM6SF2
C12orf43	MAU2		GRINA	C1orf63	ST3GAL4
ST3GAL4	SDHDP6		ATG4D	ABCG8	LDLR
POLK	PVRL2		QTRT1	C2orf43	FADS2
COL4A3BP	OASL		RELB	EPOR	PVR
HMGCR	RHD		POLK	HS1BP3	RASIP1
SORT1	EVI5		PVRL2	PSRC1	CYP26A1
BUD13	LINC00324		WDR47	RELB	FGF21
C2orf43	AMIGO1		GPR61	TXNL4B	CETP
TMEM57	ENSG00000261349		KIAA1324	MAU2	HNF1A
SLC44A2	SIDT2		HPR	RHCE	FADS1
AC011475.1	ABO		ATXN7L2	RP3-465N24.5	TIMD4
FRK	ALDH2		AMIGO1	SARS	DOCK6
UBXN2B	SLC44A2		MYBPHL	ZNF491	HMGCR
PCSK9	TMEM116		TMEM258	MRPL45P2	APOE
CYP7A1	PIGV		DOCK7	MYBPHL	CLPTM1
	GATAD2A		PSRC1	ACP5	IGF2R
	ZDHHC18		ZNF823	HP	MAFB
	GSTM4		SMARCA4	ST3GAL4	DHODH
	SLC22A1		ANKDD1B	MATN3	LPL
	ILF3-AS1		ZNF221	HMGN2P4	FNDC4
	KHNYN		ZNF441	POC5	KANK2
	UBASH3B		LPIN3	FADS1	KRTCAP3
	KIAA1324		ZNF227	DHCR24	C17orf57
	TAGLN		PUM2	NLRC5	GSTM4
	ENSG00000254851		TMED1	MLEC	LCT
	GSTM2		CELSR2	ANKRD31
	ENSG00000269928		PRPF38B	DDX56
	NPC1L1		CETP	NYNRIN
	LPIN3		YIPF2	DNAH11
	SMARCA4		ZNF180	ZNF486
	FADS1		PPP1CC	MEF2B
	NT5DC1		SQLE	ZNF653
	ATP13A1		BRAP	CCDC159
	APOB		CNN1	PLEC
	ANKDD1B		ZNF112	RP3-393E18.2
	ENSG00000233005		GPR114	ZNF229
	ENSG00000266903		FRK	TMEM205
	NPEPPS		ALDH2
	ENSG00000263293		PARP10
	EFCAB13		PCSK9
	RNU6ATAC35P		APOE
	C12orf43		B3GAT3
	PVR		P2RX7
	DDX56		S1PR2
	KANK2		ZNF844
	FAM69A		TXNL4B
	RPAP2		PLA2G1B
	CYP7A1		KANK2
	ENSG00000238078		POC5
	USP24		IGF2R
	ENSG00000237614		IQGAP2
	DNAJC13		PLEC
	TRAM2-AS1		AEBP1
	ENSG00000272823		SRSF9
	ENSG00000260063		ZNF821
	HECTD4		SDCBP
	DYNC2LI1		PLCG1
	PLEKHH2		ATG4C
	HAVCR1		LDLR
	C6orf106		TMEM120B
	APOC1P1		GFM2
	FRK		INCENP
	PCSK9		ZNF439
	ENSG00000257595		GNAT2
	FUT1		MCM6
	DCPS		EPOR
	ENSG00000257877		CYP7A1
	MKRN2		FAM109A
	SORT1		APOC2
	ATXN7L2		PDE4A
	NYNRIN		P2RX4
	DNAH11		DNAH11
	CETP		NLRC5
	ENSG00000224037		NTN5
	TDRD15		TRAM2
	IGSF23		GANAB
	ENSG00000124915		ZNF572
	SPTLC3		DHODH
			TSPAN16
			USP24
			FUT2
			FAM26D
			C1orf146
			SOD2
			SPTY2D1
			ZP1
			HP
			ZHX3
			BSCL2
			METTL12
			ACAD10
			NAA25
			DHCR24
			EMILIN3
			AMFR
			YJEFN3
			NKPD1

## Sheet: FUMA
Causal genes identified for LDL by FUMA
Gene	Chr	Start	End	Type	posMapSNPs	posMapMaxCADD	minGwasP	IndSigSNPs
PSRC1	1	109822178	109825808	protein_coding	7	19.36	9.7e-171	rs629301;rs4970834;rs17035949;rs10410;rs672569
CELSR2	1	109792641	109818372	protein_coding	12	23.1	9.7e-171	rs11102964;rs4970833;rs17035949;rs10410;rs629301;rs4970834;rs672569
APOB	2	21224301	21266945	protein_coding	7	24.9	4.48e-114	rs6413458;rs1801701;rs11902417;rs3791980;rs6547409;rs12691202;rs520354;rs1367117
CBLC	19	45281126	45303891	protein_coding	3	15.89	8.001e-58	rs3208856;rs2927477
ABCG5	2	44039611	44066004	protein_coding	3	22.8	2.979e-45	rs4953023;rs4299376
ABCG8	2	44066103	44105605	protein_coding	4	22.8	2.979e-45	rs4953023;rs4299376;rs4148218
MYBPHL	1	109834987	109849663	protein_coding	4	20.9	1.425e-23	rs672569;rs12127701;rs17584208;rs3879448
BCAM	19	45312328	45324673	protein_coding	3	15.96	3.968e-23	rs3208856;rs2927477
FEN1	11	61560109	61564716	protein_coding	4	14.1	1.762e-21	rs174583
FADS2	11	61560452	61634826	protein_coding	4	14.1	1.762e-21	rs174583
FADS1	11	61567099	61596790	protein_coding	3	14.1	1.762e-21	rs174583
TMEM258	11	61535973	61560274	protein_coding	5	19.93	1.762e-21	rs174532;rs174583
ANKDD1B	5	74907284	74967671	protein_coding	7	45	5.216e-21	rs17739580;rs7715739;rs253412;rs6453143;rs10075465
MYRF	11	61520114	61555990	protein_coding	3	19.93	7.342e-21	rs174532;rs174583
SARS	1	109756540	109780791	protein_coding	3	14.1	7.599e-21	rs17034539;rs11102964;rs4970833
POC5	5	74969949	75013313	protein_coding	7	45	8.217e-20	rs7715739;rs253412;rs6453143;rs10075465;rs4704231
NCAN	19	19322782	19363042	protein_coding	1	23	1.418e-19	rs10401969
ANKRD31	5	74364100	74532703	protein_coding	9	16.4	3.547e-18	rs7711235;rs4704183;rs1114161;rs904743
TOP1	20	39657458	39753127	protein_coding	2	15.58	7.871e-18	rs6129760;rs3764706
USP1	1	62901968	62917475	protein_coding	3	18.26	3.723e-17	rs3850634;rs4915853
DOCK7	1	62920399	63153969	protein_coding	8	18.64	3.723e-17	rs3850634;rs4915853;rs2031373
AC079602.1	12	121407641	121410095	protein_coding	1	23.4	1.125e-15	rs1169288
HNF1A	12	121416346	121440315	protein_coding	3	23.4	1.125e-15	rs1169288;rs3213545;rs1169313
PLCG1	20	39765600	39811629	protein_coding	3	22.9	5.988e-15	rs909802;rs6129760;rs6129820;rs6129778
ZHX3	20	39807088	39946312	protein_coding	7	22.9	5.988e-15	rs909802;rs6129760;rs6129820;rs6129778;rs3764706
PSMA5	1	109941653	109969062	protein_coding	2	18.7	6.554e-15	rs3879448;rs17584208
C12orf43	12	121440225	121454305	protein_coding	2	22.3	7.232e-15	rs1169288;rs3213545;rs1169313
ST3GAL4	11	126225535	126310239	protein_coding	3	13.84	3.403e-14	rs4937122;rs11220462
POLK	5	74807581	74896969	protein_coding	4	14.63	4.594e-14	rs904743;rs3733907;rs5744707
COL4A3BP	5	74664311	74807963	protein_coding	4	20.5	7.172e-14	rs3733907;rs5744707;rs904743
HMGCR	5	74632154	74657929	protein_coding	2	15.44	1.568e-13	rs12916;rs3733907;rs5744707
SORT1	1	109852192	109940573	protein_coding	5	18.7	2.115e-13	rs3879448;rs17584208
BUD13	11	116618886	116643704	protein_coding	2	20.2	3.251e-11	rs12285095
C2orf43	2	20883788	21022882	protein_coding	1	13.48	7.028e-11	rs11679386
TMEM57	1	25757388	25826700	protein_coding	8	15.98	1.951e-10	rs12027135
SLC44A2	19	10713133	10755235	protein_coding	1	15.92	5.715e-10	rs8106664
AC011475.1	19	10751715	10752093	protein_coding	1	15.92	5.715e-10	rs8106664
FRK	6	116252312	116381921	protein_coding	1	16.76	6.04e-09	rs11153594
UBXN2B	8	59323823	59364060	protein_coding	1	15.8	7.791e-09	rs1030431
PCSK9	1	55505221	55530525	protein_coding	2	15.42	8.976e-09	rs7523242;rs4927193
CYP7A1	8	59402737	59412795	protein_coding	1	18.54	2.804e-08	rs1030431

## Sheet: Sherlock
Causal genes identified for LDL by Sherlock
Gene	Selected eQTL data	Tissue type	Log Bayes Factor (LBF)	P-value for this Gene
NPC1L1	GTEx V7	Subcutaneous adipose	7.58726	1.29887e-06
FADS2	GTEx V7	Subcutaneous adipose	7.54877	1.29887e-06
POC5	GTEx V7	Subcutaneous adipose	7.4948	1.29887e-06
LPIN3	GTEx V7	Subcutaneous adipose	7.48598	1.29887e-06
SMARCA4	GTEx V7	Subcutaneous adipose	7.44582	1.29887e-06
TMEM258	GTEx V7	Subcutaneous adipose	7.40637	1.29887e-06
FADS1	GTEx V7	Subcutaneous adipose	7.39016	1.29887e-06
NT5DC1	GTEx V7	Subcutaneous adipose	7.38251	1.29887e-06
PARP10	GTEx V7	Subcutaneous adipose	7.369	1.29887e-06
ATP13A1	GTEx V7	Subcutaneous adipose	7.35882	1.29887e-06
SYPL2	GTEx V7	Subcutaneous adipose	7.35013	1.29887e-06
PLEC	GTEx V7	Subcutaneous adipose	7.26553	1.29887e-06
GEMIN7	GTEx V7	Subcutaneous adipose	7.1956	1.29887e-06
CELSR2	GTEx V7	Subcutaneous adipose	7.17978	1.29887e-06
SPC24	GTEx V7	Subcutaneous adipose	7.13494	1.29887e-06
APOB	GTEx V7	Subcutaneous adipose	7.11788	1.29887e-06
TBKBP1	GTEx V7	Subcutaneous adipose	7.11718	1.29887e-06
ANKDD1B	GTEx V7	Subcutaneous adipose	7.0739	1.29887e-06
RHCE	GTEx V7	Subcutaneous adipose	7.07115	1.29887e-06
ENSG00000233005	GTEx V7	Subcutaneous adipose	7.03488	1.29887e-06
ENSG00000266903	GTEx V7	Subcutaneous adipose	7.0323	1.29887e-06
NPEPPS	GTEx V7	Subcutaneous adipose	7.02859	1.29887e-06
ENSG00000263293	GTEx V7	Subcutaneous adipose	6.99535	1.29887e-06
EFCAB13	GTEx V7	Subcutaneous adipose	6.94438	1.29887e-06
RNU6ATAC35P	GTEx V7	Subcutaneous adipose	6.89952	1.29887e-06
MRPL45P2	GTEx V7	Subcutaneous adipose	6.85041	1.29887e-06
ENSG00000261349	GTEx V7	Subcutaneous adipose	6.78498	1.29887e-06
C12orf43	GTEx V7	Subcutaneous adipose	6.77342	1.29887e-06
AMIGO1	GTEx V7	Subcutaneous adipose	6.77169	1.29887e-06
PVR	GTEx V7	Subcutaneous adipose	6.75349	1.29887e-06
DDX56	GTEx V7	Subcutaneous adipose	6.74683	1.29887e-06
KANK2	GTEx V7	Subcutaneous adipose	6.72883	1.29887e-06
RHD	GTEx V7	Subcutaneous adipose	6.66806	1.29887e-06
SDHDP6	GTEx V7	Subcutaneous adipose	6.66796	1.29887e-06
FAM69A	GTEx V7	Subcutaneous adipose	6.63412	1.29887e-06
RPAP2	GTEx V7	Subcutaneous adipose	6.63193	1.29887e-06
SPTY2D1	GTEx V7	Subcutaneous adipose	6.57333	2.59774e-06
CYP7A1	GTEx V7	Subcutaneous adipose	6.50346	2.59774e-06
ENSG00000238078	GTEx V7	Subcutaneous adipose	6.43159	2.59774e-06
USP24	GTEx V7	Subcutaneous adipose	6.41084	2.59774e-06
ABO	GTEx V7	Subcutaneous adipose	6.35817	5.19548e-06
ENSG00000237614	GTEx V7	Subcutaneous adipose	6.3418	5.19548e-06
DNAJC13	GTEx V7	Subcutaneous adipose	6.32908	5.19548e-06
TRAM2-AS1	GTEx V7	Subcutaneous adipose	6.31687	5.19548e-06
ENSG00000272823	GTEx V7	Subcutaneous adipose	6.30886	5.19548e-06
ENSG00000260063	GTEx V7	Subcutaneous adipose	6.25283	5.19548e-06
HECTD4	GTEx V7	Subcutaneous adipose	6.17009	5.19548e-06
DYNC2LI1	GTEx V7	Subcutaneous adipose	6.16482	5.19548e-06
SLC22A1	GTEx V7	Subcutaneous adipose	6.028	5.19548e-06
PLEKHH2	GTEx V7	Subcutaneous adipose	6.01873	5.19548e-06
PIGV	GTEx V7	Subcutaneous adipose	6.00741	5.19548e-06
HAVCR1	GTEx V7	Subcutaneous adipose	5.99457	5.19548e-06
C6orf106	GTEx V7	Subcutaneous adipose	5.93401	5.19548e-06
FADS1	GTEx V7	Visceral omentum adipose	7.54025	1.73732e-06
APOC1P1	GTEx V7	Visceral omentum adipose	7.53674	1.73732e-06
FADS2	GTEx V7	Visceral omentum adipose	7.52099	1.73732e-06
POC5	GTEx V7	Visceral omentum adipose	7.45064	1.73732e-06
PARP10	GTEx V7	Visceral omentum adipose	7.44862	1.73732e-06
FRK	GTEx V7	Visceral omentum adipose	7.4265	1.73732e-06
SMARCA4	GTEx V7	Visceral omentum adipose	7.40951	1.73732e-06
PLEC	GTEx V7	Visceral omentum adipose	7.33699	1.73732e-06
GEMIN7	GTEx V7	Visceral omentum adipose	7.31455	1.73732e-06
EFCAB13	GTEx V7	Visceral omentum adipose	7.22837	1.73732e-06
PCSK9	GTEx V7	Visceral omentum adipose	7.22531	1.73732e-06
ENSG00000266903	GTEx V7	Visceral omentum adipose	7.136	1.73732e-06
TBKBP1	GTEx V7	Visceral omentum adipose	7.12619	1.73732e-06
RHCE	GTEx V7	Visceral omentum adipose	7.10141	1.73732e-06
ENSG00000257595	GTEx V7	Visceral omentum adipose	7.01209	3.47464e-06
CEACAM19	GTEx V7	Visceral omentum adipose	7.00192	3.47464e-06
ENSG00000261349	GTEx V7	Visceral omentum adipose	6.84897	3.47464e-06
SDHDP6	GTEx V7	Visceral omentum adipose	6.84871	3.47464e-06
NT5DC1	GTEx V7	Visceral omentum adipose	6.77684	3.47464e-06
RHD	GTEx V7	Visceral omentum adipose	6.66803	3.47464e-06
MRPL45P2	GTEx V7	Visceral omentum adipose	6.66735	3.47464e-06
C12orf43	GTEx V7	Visceral omentum adipose	6.43325	3.47464e-06
ANKDD1B	GTEx V7	Visceral omentum adipose	6.40596	3.47464e-06
GSTM4	GTEx V7	Visceral omentum adipose	6.35651	3.47464e-06
ILF3-AS1	GTEx V7	Visceral omentum adipose	6.35306	3.47464e-06
AMIGO1	GTEx V7	Visceral omentum adipose	6.20468	3.47464e-06
FUT1	GTEx V7	Visceral omentum adipose	6.19646	3.47464e-06
EVI5	GTEx V7	Visceral omentum adipose	6.16752	3.47464e-06
DCPS	GTEx V7	Visceral omentum adipose	6.10221	3.47464e-06
SLC22A1	GTEx V7	Visceral omentum adipose	6.09299	3.47464e-06
ABO	GTEx V7	Visceral omentum adipose	6.08735	3.47464e-06
PIGV	GTEx V7	Visceral omentum adipose	6.08592	3.47464e-06
ENSG00000238078	GTEx V7	Visceral omentum adipose	5.8792	3.47464e-06
TMEM116	GTEx V7	Visceral omentum adipose	5.86255	3.47464e-06
ENSG00000272823	GTEx V7	Visceral omentum adipose	5.69361	3.47464e-06
ENSG00000254851	GTEx V7	Visceral omentum adipose	5.68886	3.47464e-06
ENSG00000257877	GTEx V7	Visceral omentum adipose	5.66877	3.47464e-06
KIAA1324	GTEx V7	Visceral omentum adipose	5.51502	6.94927e-06
MKRN2	GTEx V7	Visceral omentum adipose	5.47851	6.94927e-06
CELSR2	GTEx V7	Liver	7.58475	3.78501e-06
PSRC1	GTEx V7	Liver	7.56714	3.78501e-06
SORT1	GTEx V7	Liver	7.56597	3.78501e-06
APOC1P1	GTEx V7	Liver	7.53682	3.78501e-06
FADS3	GTEx V7	Liver	7.52894	3.78501e-06
ANGPTL3	GTEx V7	Liver	7.5035	3.78501e-06
ATXN7L2	GTEx V7	Liver	7.47907	3.78501e-06
ST3GAL4	GTEx V7	Liver	7.3897	3.78501e-06
SYPL2	GTEx V7	Liver	7.33186	3.78501e-06
SPTY2D1	GTEx V7	Liver	7.25588	3.78501e-06
NYNRIN	GTEx V7	Liver	7.14675	3.78501e-06
EFCAB13	GTEx V7	Liver	7.07775	3.78501e-06
RHCE	GTEx V7	Liver	7.06917	3.78501e-06
DNAH11	GTEx V7	Liver	7.06655	3.78501e-06
TBKBP1	GTEx V7	Liver	7.04912	3.78501e-06
ENSG00000261349	GTEx V7	Liver	7.00425	3.78501e-06
RHD	GTEx V7	Liver	6.9916	3.78501e-06
CETP	GTEx V7	Liver	6.85725	3.78501e-06
PVRL2	GTEx V7	Liver	6.84168	3.78501e-06
ENSG00000224037	GTEx V7	Liver	6.70964	3.78501e-06
TDRD15	GTEx V7	Liver	6.68603	3.78501e-06
AMIGO1	GTEx V7	Liver	6.39173	3.78501e-06
ENSG00000254851	GTEx V7	Liver	5.99941	3.78501e-06
IGSF23	GTEx V7	Liver	5.73442	3.78501e-06
ENSG00000124915	GTEx V7	Liver	5.36212	3.78501e-06
SPTLC3	GTEx V7	Liver	5.28705	7.57002e-06
PSRC1	GTEx V7	Whole blood	7.55695	1.76991e-06
BSND	GTEx V7	Whole blood	7.5402	1.76991e-06
GEMIN7	GTEx V7	Whole blood	7.53366	1.76991e-06
DOCK7	GTEx V7	Whole blood	7.51856	1.76991e-06
POC5	GTEx V7	Whole blood	7.50102	1.76991e-06
GRINA	GTEx V7	Whole blood	7.43261	1.76991e-06
TMEM258	GTEx V7	Whole blood	7.36754	1.76991e-06
PARP10	GTEx V7	Whole blood	7.30935	1.76991e-06
PLEC	GTEx V7	Whole blood	7.26554	1.76991e-06
FADS2	GTEx V7	Whole blood	7.2605	1.76991e-06
CELSR2	GTEx V7	Whole blood	7.23445	1.76991e-06
CEACAM19	GTEx V7	Whole blood	7.23171	1.76991e-06
SPC24	GTEx V7	Whole blood	7.18236	1.76991e-06
TMEM50A	GTEx V7	Whole blood	7.14319	1.76991e-06
MRPL45P2	GTEx V7	Whole blood	7.08789	1.76991e-06
MAU2	GTEx V7	Whole blood	6.99971	1.76991e-06
SDHDP6	GTEx V7	Whole blood	6.91764	1.76991e-06
TBKBP1	GTEx V7	Whole blood	6.90797	1.76991e-06
PVRL2	GTEx V7	Whole blood	6.8623	1.76991e-06
OASL	GTEx V7	Whole blood	6.80813	1.76991e-06
RHD	GTEx V7	Whole blood	6.78476	1.76991e-06
EVI5	GTEx V7	Whole blood	6.6049	1.76991e-06
LINC00324	GTEx V7	Whole blood	6.38735	1.76991e-06
AMIGO1	GTEx V7	Whole blood	6.35653	1.76991e-06
ENSG00000261349	GTEx V7	Whole blood	6.33813	1.76991e-06
SIDT2	GTEx V7	Whole blood	6.20889	3.53982e-06
ABO	GTEx V7	Whole blood	6.19558	3.53982e-06
ALDH2	GTEx V7	Whole blood	6.17725	3.53982e-06
SLC44A2	GTEx V7	Whole blood	6.02061	3.53982e-06
TMEM116	GTEx V7	Whole blood	5.94453	3.53982e-06
PIGV	GTEx V7	Whole blood	5.90739	3.53982e-06
GATAD2A	GTEx V7	Whole blood	5.8668	3.53982e-06
ZDHHC18	GTEx V7	Whole blood	5.82865	3.53982e-06
GSTM4	GTEx V7	Whole blood	5.80824	3.53982e-06
SLC22A1	GTEx V7	Whole blood	5.79764	3.53982e-06
ILF3-AS1	GTEx V7	Whole blood	5.74221	3.53982e-06
KHNYN	GTEx V7	Whole blood	5.73734	3.53982e-06
UBASH3B	GTEx V7	Whole blood	5.61875	3.53982e-06
KIAA1324	GTEx V7	Whole blood	5.5929	3.53982e-06
TAGLN	GTEx V7	Whole blood	5.56984	3.53982e-06
ENSG00000254851	GTEx V7	Whole blood	5.52883	3.53982e-06
GSTM2	GTEx V7	Whole blood	5.47158	3.53982e-06
ENSG00000269928	GTEx V7	Whole blood	5.19257	7.07965e-06
SYPL2	Schadt et al.	Liver	7.60495	7.77242e-07
PSMA5	Schadt et al.	Liver	7.05067	7.77242e-07
PSRC1	Schadt et al.	Liver	7.02661	7.77242e-07
ANGPTL3	Schadt et al.	Liver	6.93405	7.77242e-07
CELSR2	Schadt et al.	Liver	6.7928	7.77242e-07
FADS3	Schadt et al.	Liver	6.70065	7.77242e-07
RHCE	Schadt et al.	Liver	6.31644	7.77242e-07
LPA	Schadt et al.	Liver	6.10548	7.77242e-07
ST3GAL4	Schadt et al.	Liver	5.85281	7.77242e-07
TBKBP1	Schadt et al.	Liver	5.70304	7.77242e-07
CD27	Schadt et al.	Liver	5.35528	7.77242e-07
TMEM163	Schadt et al.	Liver	5.32127	7.77242e-07
DOCK7	Schadt et al.	Liver	5.13584	7.77242e-07
SPTY2D1	Schadt et al.	Liver	5.03795	7.77242e-07

## Sheet: SMR
Causal genes identified for LDL by SMR
Gene	Probe_Chr	Probe_bp	topSNP	topSNP_chr	topSNP_bp	A1	A2	Freq	b_GWAS	se_GWAS	p_GWAS	b_eQTL	se_eQTL	p_eQTL	b_SMR	se_SMR	p_SMR	p_HEIDI	nsnp_HEIDI	Selected eQTL data	Tissue
ATP13A1	19	19765255	rs2304130	19	19789528	G	A	0.082505	-0.0726	0.0102	2.211e-13	0.310307	0.0496737	4.18652e-10	-0.233962	0.0498314	2.66512e-06	0.0556118	5	GTEx V7	Subcutaneous adipose
ANKDD1B	5	74937477	rs888786	5	74970850	A	G	0.164016	0.0463	0.0072	1.562e-10	-0.549011	0.0848709	9.87979e-11	-0.0843335	0.018492	5.10214e-06	0.129508	3	GTEx V7	Visceral omentum adipose
PLEC	8	145020111	rs11784762	8	145009610	G	A	0.408549	0.0368	0.0055	4.333e-11	-0.36255	0.0393343	3.05093e-20	-0.101503	0.018746	6.14041e-08	0.10556	12	GTEx V7	Visceral omentum adipose
NYNRIN	14	24878243	rs6573778	14	24872209	C	T	0.507952	-0.0415	0.0065	1.066e-10	-0.448056	0.0725984	6.75562e-10	0.0926223	0.020873	9.1045e-06	0.259697	5	GTEx V7	Liver
DNAH11	7	21761285	rs7809080	7	21605482	G	C	0.222664	0.0363	0.0062	5.132e-09	0.95528	0.121532	3.83143e-15	0.0379993	0.00809283	2.66046e-06	0.251194	12	GTEx V7	Liver
RP4-781K5.7	1	234850429	rs661955	1	234842856	C	G	0.515905	0.0339	0.0054	1.172e-10	-0.698623	0.0912107	1.86739e-14	-0.048524	0.00999398	1.20189e-06	0.150862	10	GTEx V7	Liver
EFCAB13	17	45459667	rs6504872	17	45438952	T	C	0.470179	0.0292	0.0052	7.68e-09	0.611139	0.0767169	1.63677e-15	0.0477796	0.0104102	4.43879e-06	0.126167	20	GTEx V7	Liver
ST3GAL4	11	126267887	rs7951028	11	126238394	A	G	0.134195	0.0608	0.0077	7.58e-15	0.704854	0.116134	1.28462e-09	0.086259	0.0179257	1.49398e-06	0.0927737	3	GTEx V7	Liver
DOCK7	1	63037184	rs1168086	1	63112389	G	A	0.694831	0.0476	0.0055	3.39e-17	0.270442	0.0433304	4.33712e-10	0.176008	0.0347685	4.14245e-07	0.58831	5	GTEx V7	Whole blood
BSND	1	55470581	rs12117661	1	55487346	G	C	0.230616	-0.0584	0.0067	7.355e-19	-0.405447	0.0531611	2.40714e-14	0.144039	0.0250949	9.48112e-09	0.0796917	3	GTEx V7	Whole blood
PIGV	1	27124720	rs12742115	1	27079931	C	T	0.0725646	0.0458	0.0096	3.854e-06	-0.469195	0.0350358	6.74482e-41	-0.097614	0.0217202	6.98432e-06	0.418217	9	Westra et al.	Peripheral blood
ARID1A	1	27108272	rs12737946	1	27079894	G	A	0.0725646	0.0454	0.0097	6.756e-06	-1.09156	0.0323204	4.89585e-250	-0.0415918	0.00897128	3.55036e-06	0.36054	9	Westra et al.	Peripheral blood
SP4	7	21553629	rs12669528	7	21498621	G	C	0.279324	0.0283	0.0058	5.632e-07	-0.24874	0.0207233	3.42959e-33	-0.113773	0.0251705	6.18081e-06	0.353719	20	Westra et al.	Peripheral blood
GRINA	8	145067276	rs11136343	8	145058986	G	A	0.392644	0.0385	0.0059	1.185e-10	-0.483393	0.0185632	1.73135e-149	-0.0796453	0.0125828	2.45618e-10	0.164482	13	Westra et al.	Peripheral blood
C11ORF10	11	61557308	rs174538	11	61560081	A	G	0.313121	-0.0506	0.0057	9.617e-20	0.35636	0.0205551	2.48227e-67	-0.141991	0.01797	2.75407e-15	0.108757	20	Westra et al.	Peripheral blood
PLEC1	8	144989738	rs11785060	8	145046662	T	C	0.375746	0.043	0.006	1.697e-12	-0.315992	0.0195744	1.26915e-58	-0.136079	0.0207749	5.74615e-11	0.0881941	13	Westra et al.	Peripheral blood
MAFB	20	39314834	rs2902941	20	39091514	G	A	0.293241	-0.0317	0.0055	1.108e-08	0.184812	0.0202886	8.30257e-20	-0.171526	0.0352168	1.11284e-06	0.0876729	20	Westra et al.	Peripheral blood
DOCK7	1	62923222	rs7555577	1	63034363	A	C	0.296223	-0.049	0.0056	1.939e-17	-0.352761	0.0285764	5.21657e-35	0.138904	0.0194582	9.42997e-13	0.421798	19	Lloyd-Jones et al.	Peripheral blood
PARP10	8	145051356	rs11136341	8	145043543	G	A	0.390656	0.0453	0.0062	4.442e-13	-0.1824	0.0293609	5.22001e-10	-0.248355	0.052475	2.21406e-06	0.286991	7	Lloyd-Jones et al.	Peripheral blood
PLEC	8	144989739	rs11136341	8	145043543	G	A	0.390656	0.0453	0.0062	4.442e-13	-0.40182	0.0289993	1.16696e-43	-0.112737	0.0174435	1.02665e-10	0.283448	14	Lloyd-Jones et al.	Peripheral blood
ARID1A	1	27108273	rs12748152	1	27138393	T	C	0.0725646	0.046	0.0097	3.911e-06	-1.28881	0.0539566	4.27691e-126	-0.0356918	0.00767322	3.29561e-06	0.28302	13	Lloyd-Jones et al.	Peripheral blood
PSRC1	1	109822552	rs7528419	1	109817192	G	A	0.212724	-0.1793	0.0113	2.088e-59	0.275865	0.0326625	3.0165e-17	-0.649956	0.0871777	8.9511e-14	0.156019	4	Lloyd-Jones et al.	Peripheral blood
GRINA	8	145067277	rs11136343	8	145058986	G	A	0.392644	0.0385	0.0059	1.185e-10	-0.576669	0.0289289	2.06354e-88	-0.0667627	0.0107654	5.5892e-10	0.0868331	15	Lloyd-Jones et al.	Peripheral blood
PARP10	8	145051897	rs11136343	8	145058986	G	A	0.392644	0.0385	0.0059	1.185e-10	-0.357276	0.028531	5.63214e-36	-0.10776	0.0186215	7.17162e-09	0.0509088	13	Lloyd-Jones et al.	Peripheral blood

## Sheet: UTMOST
Causal genes identified for LDL by UTMOST
Gene	Test_score	P_value
FNDC7	32.4342	8.65974e-15
TMEM61	31.2107	1.16573e-14
ROM1	30.2411	1.62093e-14
ECSIT	30.5414	5.86198e-14
FOXA3	29.4346	1.10023e-13
RTN2	28.4094	2.24709e-13
TMEM223	29.4251	2.55573e-13
GIN1	28.1436	4.08229e-13
PLEKHG4	28.82	5.01266e-13
KIAA1875	28.2459	6.88671e-13
CYB561A3	27.1987	1.04328e-12
ZNF285	26.0161	3.66573e-12
CEACAM16	91.6607	5.45763e-12
ZGLP1	24.6902	6.37679e-12
SLC44A2	25.7342	6.812e-12
ELAVL3	24.672	7.05913e-12
SETD1B	24.8005	8.76277e-12
NSMAF	24.9372	1.01378e-11
TIMD4	274.889	1.08579e-11
ANKRD31	336.069	1.27153e-11
SLC6A17	202.766	1.2731e-11
KLC3	272.301	1.45317e-11
CHST4	70.0011	1.45712e-11
ZNF296	25.619	1.47635e-11
RGL3	195.813	1.5361e-11
GCNT4	519.183	1.61199e-11
GRINA	432.899	1.61867e-11
ATG4D	519.86	1.62927e-11
QTRT1	659.196	1.9614e-11
RELB	677.946	2.17072e-11
POLK	762.462	2.17768e-11
PVRL2	552.826	2.18229e-11
WDR47	443.229	2.1824e-11
GPR61	241.631	2.1832e-11
KIAA1324	188.5	2.18323e-11
HPR	130.735	2.19229e-11
ATXN7L2	524.912	2.20685e-11
AMIGO1	567.176	2.23099e-11
MYBPHL	23.2985	2.29488e-11
TMEM258	762.462	2.30304e-11
DOCK7	615.497	2.30664e-11
PSRC1	762.462	2.30858e-11
ZNF823	611.72	2.31732e-11
SMARCA4	529.983	2.31805e-11
ANKDD1B	762.462	2.32914e-11
ZNF221	762.462	2.34889e-11
ZNF441	762.462	2.35366e-11
LPIN3	529.379	2.35749e-11
ZNF227	415.667	2.36244e-11
PUM2	347.134	2.36251e-11
TMED1	356.958	2.36294e-11
CELSR2	354.034	2.36399e-11
PRPF38B	179.479	2.54696e-11
CETP	210.051	2.547e-11
YIPF2	207.563	2.54706e-11
ZNF180	80.5843	2.91063e-11
PPP1CC	23.5906	3.12772e-11
SQLE	23.0792	3.77857e-11
BRAP	23.2629	4.60521e-11
CNN1	22.6626	9.71571e-11
ZNF112	21.6313	1.30919e-10
GPR114	22.484	1.32489e-10
FRK	22.0599	1.62799e-10
ALDH2	21.5016	1.65317e-10
PARP10	20.7814	1.77743e-10
PCSK9	22.3127	2.16187e-10
APOE	88.8628	2.23978e-10
B3GAT3	20.3007	4.12257e-10
P2RX7	92.5048	6.96771e-10
S1PR2	20.9652	8.24255e-10
ZNF844	19.5641	9.31284e-10
TXNL4B	20.9341	1.18742e-09
PLA2G1B	20.0476	1.8498e-09
KANK2	86.481	1.89993e-09
POC5	18.2074	2.05243e-09
IGF2R	17.4321	6.73435e-09
IQGAP2	60.0883	8.93319e-09
PLEC	16.3181	9.73172e-09
AEBP1	17.4506	1.01702e-08
SRSF9	17.1498	1.69599e-08
ZNF821	17.8643	1.75493e-08
SDCBP	17.0964	1.85656e-08
PLCG1	161.996	1.99433e-08
ATG4C	16.6816	2.04346e-08
LDLR	131.859	2.23805e-08
TMEM120B	17.0666	2.35034e-08
GFM2	16.3111	2.8035e-08
INCENP	16.2641	3.34418e-08
ZNF439	15.9603	3.79898e-08
GNAT2	16.2441	4.39046e-08
MCM6	15.9544	4.41746e-08
EPOR	95.5812	5.36171e-08
CYP7A1	15.8441	5.37185e-08
FAM109A	15.7159	5.58252e-08
APOC2	16.578	6.3978e-08
PDE4A	101.51	7.04974e-08
P2RX4	14.8807	8.89252e-08
DNAH11	15.2322	9.06732e-08
NLRC5	14.9194	1.11431e-07
NTN5	13.9824	1.33722e-07
TRAM2	15.5326	1.40208e-07
GANAB	14.3221	1.41618e-07
ZNF572	15.6352	1.672e-07
DHODH	14.2368	2.07315e-07
TSPAN16	14.5036	2.17995e-07
USP24	14.1594	2.46143e-07
FUT2	13.8757	2.98329e-07
FAM26D	14.7164	3.11056e-07
C1orf146	14.7036	3.35987e-07
SOD2	14.8449	3.39636e-07
SPTY2D1	13.7717	5.3554e-07
ZP1	14.0537	6.38621e-07
HP	13.3174	8.09429e-07
ZHX3	192.344	1.22788e-06
BSCL2	12.9761	1.42685e-06
METTL12	13.153	1.79198e-06
ACAD10	12.763	1.82526e-06
NAA25	12.2215	1.84147e-06
DHCR24	12.4886	2.10124e-06
EMILIN3	12.4205	2.22955e-06
AMFR	12.4125	2.25452e-06
YJEFN3	12.2742	2.33125e-06
NKPD1	30.8688	2.9524e-06

## Sheet: FOCUS
Causal genes identified for LDL by FOCUS
ens_gene_id	mol_name	tissue	ref_name	type	chrom	tx_start	tx_stop	inference	cv.R2	cv.R2.pval	twas_z	pip	in_cred_set	region	prioritzing genes by tissue type
ENSG00000229695	AC011242.5	skin_sun_exposed_lower_leg	gtex	pseudogene	2	43907604	43908761	ElasticNet	0.0110816	0.0952583	-8.02	1	1	2:43309590-2:44313803	Adipose
ENSG00000084674	APOB	adipose_subcutaneous	gtex	protein_coding	2	21224301	21266945	ElasticNet	0.16654	3.44079e-14	14.7	1	1	2:21050490-2:23341383	Adipose
ENSG00000169174	PCSK9	adipose_visceral_omentum	gtex	protein_coding	1	55505221	55530525	ElasticNet	0.125812	7.16806e-11	7.47	1	1	1:54226262-1:56413117	Adipose
ENSG00000125743	SNRPD2	adipose_subcutaneous	gtex	protein_coding	19	46190712	46195827	ElasticNet	0.167526	1.87595e-16	-14.3	1	1	19:44744147-19:46102697	Adipose
ENSG00000183726	TMEM50A	brain_dorsolateral_prefrontal_cortex	cmc	protein_coding	1	25664788	25688852	lasso	0.36733	6.88674e-47	5.66	1	1	1:25516845-1:27401867	Adipose
ENSG00000186026	ZNF284	adipose_subcutaneous	gtex	protein_coding	19	44576297	44593766	ElasticNet	0.0213468	0.0004703	12.6	1	1	19:44744147-19:46102697	Adipose
ENSG00000130159	ECSIT	adipose_subcutaneous	gtex	protein_coding	19	11616731	11639989	ElasticNet	0.0624425	0.00158627	-11.3	0.998	1	19:9238393-19:11284028	Adipose
ENSG00000233005	AC067959.1	adipose_subcutaneous	gtex	lincRNA	2	21444047	22193831	ElasticNet	0.143273	1.43908e-13	-6.67	0.997	1	2:21050490-2:23341383	Adipose
ENSG00000167183	PRR15L	testis	gtex	protein_coding	17	46029333	46035244	ElasticNet	0.392314	1.77178e-22	5.61	0.997	1	17:43056905-17:45876022	Adipose
ENSG00000224470	ATXN1L	breast_mammary_tissue	gtex	protein_coding	16	71879894	71919171	ElasticNet	0.0508973	0.0206859	5.89	0.996	1	16:71054090-16:72935146	Adipose
SRPR	SRPR	brain_dorsolateral_prefrontal_cortex	cmc	NA	11	126132813	126138877	bslmm	0.12051	1.81779e-14	-4.77	0.917	1	11:124495528-11:126311264	Adipose
C11orf10	C11orf10	blood	ntr	NA	11	61556410	61560069	bslmm	0.0803066	1.26428e-24	-8.63	0.912	1	11:58780549-11:62223771	Adipose
ENSG00000257595.2	RP3-473L9.4	adipose_visceral_omentum	gtex	lincRNA	12	1.11785e+08	1.11785e+08	ElasticNet	0.0679013	3.35757e-06	5.26	0.912	1	12:110336719-12:113263518	Adipose
ENSG00000105726	ATP13A1	adipose_subcutaneous	gtex	protein_coding	19	19756007	19774502	ElasticNet	0.0955116	1.66001e-08	-7.64	0.894	1	19:18409862-19:19877471	Adipose
ENSG00000187658	C5orf52	testis	gtex	protein_coding	5	157098561	157107151	ElasticNet	0.202153	7.68585e-08	-5.18	0.891	1	5:155373505-5:156628531	Adipose
ZNF259	ZNF259	brain_dorsolateral_prefrontal_cortex	cmc	NA	11	116649275	116658739	enet	0.0303332	0.000116799	-4.7	0.876	1	11:116383348-11:117746948	Adipose
ENSG00000015520	NPC1L1	adipose	metsim	protein_coding	7	44552134	44580914	bslmm	0.137848	4.98267e-20	5.57	0.874	1	7:43159079-7:44763828	Adipose
ENSG00000178719	GRINA	blood	yfs	protein_coding	8	145064226	145067583	enet	0.550399	2.3504e-221	-6.32	0.855	1	8:144236881-8:146303788	Adipose
ENSG00000258082	RP11-443B7.3	cells_transformed_fibroblasts	gtex	lincRNA	1	235115394	235116551	ElasticNet	0.0739091	0.0685238	5.95	0.842	1	1:234599632-1:235819436	Adipose
ENSG00000253887.1	RP11-10A14.7	testis	gtex	lincRNA	8	8937921	8937921	ElasticNet	0.151392	0.00144868	4.68	0.784	1	8:9154694-8:9640641	Adipose
ENSG00000122008	POLK	adipose	metsim	protein_coding	5	74807581	74896969	enet	0.0277254	4.31005e-05	8.26	0.701	1	5:73759326-5:75798866	Adipose
ENSG00000171295	ZNF440	thyroid	gtex	protein_coding	19	11925099	11946016	ElasticNet	0.0420559	0.000452229	12	0.699	1	19:9238393-19:11284028	Adipose
ENSG00000138075	ABCG5	adipose_subcutaneous	gtex	protein_coding	2	44039611	44066004	ElasticNet	0.0246588	0.0710076	1.83	0.698	1	2:43309590-2:44313803	Adipose
ENSG00000172568	FNDC9	esophagus_muscularis	gtex	protein_coding	5	156768608	156772729	ElasticNet	0.281991	9.53699e-21	4.77	0.66	1	5:155373505-5:156628531	Adipose
ENSG00000242748	RPL23AP81	uterus	gtex	pseudogene	20	39825331	39825797	ElasticNet	-0.0420246	0.000256389	-5.15	0.624	1	20:39610856-20:40585689	Adipose
ENSG00000035681	NSMAF	blood	yfs	protein_coding	8	59496063	59572403	enet	0.135621	4.54037e-42	4.44	0.582	1	8:59068651-8:59728100	Adipose
ENSG00000117616	C1orf63	cells_transformed_fibroblasts	gtex	protein_coding	1	25568728	25664704	ElasticNet	0.0343575	0.00136132	-1.16	0.543	1	1:25516845-1:27401867	Adipose
ENSG00000229695	AC011242.5	skin_sun_exposed_lower_leg	gtex	pseudogene	2	43907604	43908761	ElasticNet	0.0110816	0.0952583	-8.02	1	1	2:43309590-2:44313803	Subcutaneous adipose
ENSG00000102575	ACP5	blood	yfs	protein_coding	19	11685475	11689823	enet	0.513506	9.57336e-200	-8.42	1	1	19:9238393-19:11284028	Subcutaneous adipose
ENSG00000084674	APOB	adipose_subcutaneous	gtex	protein_coding	2	21224301	21266945	ElasticNet	0.16654	3.44079e-14	14.7	1	1	2:21050490-2:23341383	Subcutaneous adipose
ENSG00000130159	ECSIT	adipose_subcutaneous	gtex	protein_coding	19	11616731	11639989	ElasticNet	0.0624425	0.00158627	-11.3	1	1	19:9238393-19:11284028	Subcutaneous adipose
ENSG00000257017	HP	adipose_subcutaneous	gtex	protein_coding	16	72088491	72094954	ElasticNet	0.00698794	0.173818	-7.46	1	1	16:71054090-16:72935146	Subcutaneous adipose
ENSG00000169174	PCSK9	adipose_subcutaneous	gtex	protein_coding	1	55505221	55530525	ElasticNet	-0.0028645	0.0295976	8.73	1	1	1:54226262-1:56413117	Subcutaneous adipose
ENSG00000125743	SNRPD2	adipose_subcutaneous	gtex	protein_coding	19	46190712	46195827	ElasticNet	0.167526	1.87595e-16	-14.3	1	1	19:44744147-19:46102697	Subcutaneous adipose
ENSG00000110080	ST3GAL4	pancreas	gtex	protein_coding	11	126225535	126310239	ElasticNet	0.228967	1.5896e-10	7.1	1	1	11:124495528-11:126311264	Subcutaneous adipose
ENSG00000183726	TMEM50A	brain_dorsolateral_prefrontal_cortex	cmc	protein_coding	1	25664788	25688852	lasso	0.36733	6.88674e-47	5.66	1	1	1:25516845-1:27401867	Subcutaneous adipose
ENSG00000186026	ZNF284	adipose_subcutaneous	gtex	protein_coding	19	44576297	44593766	ElasticNet	0.0213468	0.0004703	12.6	1	1	19:44744147-19:46102697	Subcutaneous adipose
ENSG00000132031	MATN3	artery_tibial	gtex	protein_coding	2	20191872	20212455	ElasticNet	0.341506	3.81116e-27	7.47	0.999	1	2:21050490-2:23341383	Subcutaneous adipose
ENSG00000249014	HMGN2P4	nerve_tibial	gtex	pseudogene	5	75537849	75538229	ElasticNet	0.0320136	0.00238298	6.1	0.998	1	5:73759326-5:75798866	Subcutaneous adipose
ENSG00000152359	POC5	adipose_subcutaneous	gtex	protein_coding	5	74969949	75013313	ElasticNet	0.144761	1.87002e-12	5.37	0.997	1	5:73759326-5:75798866	Subcutaneous adipose
ENSG00000167183	PRR15L	testis	gtex	protein_coding	17	46029333	46035244	ElasticNet	0.392314	1.77178e-22	5.61	0.996	1	17:43056905-17:45876022	Subcutaneous adipose
ENSG00000149485	FADS1	brain_cerebellum	gtex	protein_coding	11	61567099	61596790	ElasticNet	0.410277	8.83083e-16	9.26	0.995	1	11:58780549-11:62223771	Subcutaneous adipose
ENSG00000015520	NPC1L1	adipose_subcutaneous	gtex	protein_coding	7	44552134	44580914	ElasticNet	0.0376704	0.00110362	6.06	0.992	1	7:43159079-7:44763828	Subcutaneous adipose
ENSG00000116133	DHCR24	adipose_subcutaneous	gtex	protein_coding	1	55315306	55352891	ElasticNet	0.0260903	0.0862486	-5.71	0.966	1	1:54226262-1:56413117	Subcutaneous adipose
ENSG00000105726	ATP13A1	adipose_subcutaneous	gtex	protein_coding	19	19756007	19774502	ElasticNet	0.0955116	1.66001e-08	-7.64	0.894	1	19:18409862-19:19877471	Subcutaneous adipose
ENSG00000178719	GRINA	blood	yfs	protein_coding	8	145064226	145067583	enet	0.550399	2.3504e-221	-6.32	0.892	1	8:144236881-8:146303788	Subcutaneous adipose
ENSG00000187658	C5orf52	testis	gtex	protein_coding	5	157098561	157107151	ElasticNet	0.202153	7.68585e-08	-5.18	0.89	1	5:155373505-5:156628531	Subcutaneous adipose
ZNF259	ZNF259	brain_dorsolateral_prefrontal_cortex	cmc	NA	11	116649275	116658739	enet	0.0303332	0.000116799	-4.7	0.881	1	11:116383348-11:117746948	Subcutaneous adipose
ENSG00000257595.2	RP3-473L9.4	adipose_visceral_omentum	gtex	lincRNA	12	1.11785e+08	1.11785e+08	ElasticNet	0.0679013	3.35757e-06	5.26	0.833	1	12:110336719-12:113263518	Subcutaneous adipose
ENSG00000258082	RP11-443B7.3	cells_transformed_fibroblasts	gtex	lincRNA	1	235115394	235116551	ElasticNet	0.0739091	0.0685238	5.95	0.828	1	1:234599632-1:235819436	Subcutaneous adipose
ENSG00000140853	NLRC5	cells_transformed_fibroblasts	gtex	protein_coding	16	57023397	57117443	ElasticNet	0.407919	7.96369e-26	4.72	0.821	1	16:55903774-16:57664330	Subcutaneous adipose
ENSG00000253887.1	RP11-10A14.7	testis	gtex	lincRNA	8	8937921	8937921	ElasticNet	0.151392	0.00144868	4.68	0.784	1	8:9154694-8:9640641	Subcutaneous adipose
ENSG00000140830	TXNL4B	adipose_subcutaneous	gtex	protein_coding	16	72078188	72128330	ElasticNet	0.0436356	0.00062147	1.4	0.779	1	16:71054090-16:72935146	Subcutaneous adipose
ENSG00000110917	MLEC	skin_sun_exposed_lower_leg	gtex	protein_coding	12	121124672	121139667	ElasticNet	0.135357	4.45242e-12	-4.49	0.748	1	12:119754356-12:122007651	Subcutaneous adipose
ENSG00000138075	ABCG5	adipose_subcutaneous	gtex	protein_coding	2	44039611	44066004	ElasticNet	0.0246588	0.0710076	1.83	0.698	1	2:43309590-2:44313803	Subcutaneous adipose
ENSG00000172568	FNDC9	esophagus_muscularis	gtex	protein_coding	5	156768608	156772729	ElasticNet	0.281991	9.53699e-21	4.77	0.666	1	5:155373505-5:156628531	Subcutaneous adipose
ENSG00000242748	RPL23AP81	uterus	gtex	pseudogene	20	39825331	39825797	ElasticNet	-0.0420246	0.000256389	-5.15	0.641	1	20:39610856-20:40585689	Subcutaneous adipose
ENSG00000035681	NSMAF	blood	yfs	protein_coding	8	59496063	59572403	enet	0.135621	4.54037e-42	4.44	0.584	1	8:59068651-8:59728100	Subcutaneous adipose
ENSG00000145700	ANKRD31	brain_dorsolateral_prefrontal_cortex	cmc	protein_coding	5	74364121	74532703	lasso	0.12643	3.8872e-15	-7.16	0.561	1	5:73759326-5:75798866	Subcutaneous adipose
ENSG00000117616	C1orf63	cells_transformed_fibroblasts	gtex	protein_coding	1	25568728	25664704	ElasticNet	0.0343575	0.00136132	-1.16	0.556	1	1:25516845-1:27401867	Subcutaneous adipose
ENSG00000143921	ABCG8	colon_transverse	gtex	protein_coding	2	44066103	44105605	ElasticNet	0.114552	8.278e-07	-14	1	1	2:43309590-2:44313803	Visceral omentum adipose
C2orf43	C2orf43	adipose	metsim	NA	2	20883788	21022882	bslmm	0.229312	8.9678e-34	11.1	1	1	2:21050490-2:23341383	Visceral omentum adipose
ENSG00000187658	C5orf52	testis	gtex	protein_coding	5	157098561	157107151	ElasticNet	0.202153	7.68585e-08	-5.18	1	1	5:155373505-5:156628531	Visceral omentum adipose
ENSG00000118960	HS1BP3	cells_transformed_fibroblasts	gtex	protein_coding	2	20760208	20850849	ElasticNet	0.11405	1.26275e-06	10.4	1	1	2:21050490-2:23341383	Visceral omentum adipose
ENSG00000104856	RELB	lung	gtex	protein_coding	19	45504688	45541452	ElasticNet	0.00721668	0.176748	10.3	1	1	19:44744147-19:46102697	Visceral omentum adipose
ENSG00000183726	TMEM50A	brain_dorsolateral_prefrontal_cortex	cmc	protein_coding	1	25664788	25688852	lasso	0.36733	6.88674e-47	5.66	1	1	1:25516845-1:27401867	Visceral omentum adipose
ENSG00000186026	ZNF284	cells_transformed_fibroblasts	gtex	protein_coding	19	44576297	44593766	ElasticNet	0.182428	1.67021e-13	19	1	1	19:44744147-19:46102697	Visceral omentum adipose
ENSG00000161914	ZNF653	brain_amygdala	gtex	protein_coding	19	11594242	11616738	ElasticNet	0.13783	0.0412102	10.5	1	1	19:9238393-19:11284028	Visceral omentum adipose
ENSG00000136271	DDX56	skin_sun_exposed_lower_leg	gtex	protein_coding	7	44605016	44614650	ElasticNet	0.0674534	0.00017261	5.8	0.997	1	7:43159079-7:44763828	Visceral omentum adipose
ENSG00000183401	CCDC159	heart_atrial_appendage	gtex	protein_coding	19	11455360	11465620	ElasticNet	0.0591555	0.0780315	4.29	0.988	1	19:9238393-19:11284028	Visceral omentum adipose
ENSG00000167183	PRR15L	testis	gtex	protein_coding	17	46029333	46035244	ElasticNet	0.392314	1.77178e-22	5.61	0.985	1	17:43056905-17:45876022	Visceral omentum adipose
ZNF259	ZNF259	brain_dorsolateral_prefrontal_cortex	cmc	NA	11	116649275	116658739	enet	0.0303332	0.000116799	-4.7	0.88	1	11:116383348-11:117746948	Visceral omentum adipose
ENSG00000178209	PLEC	adipose_visceral_omentum	gtex	protein_coding	8	144989321	145050902	ElasticNet	0.221545	7.39107e-17	-6.62	0.869	1	8:144236881-8:146303788	Visceral omentum adipose
ENSG00000253887.1	RP11-10A14.7	testis	gtex	lincRNA	8	8937921	8937921	ElasticNet	0.151392	0.00144868	4.68	0.864	1	8:9154694-8:9640641	Visceral omentum adipose
ENSG00000258082	RP11-443B7.3	cells_transformed_fibroblasts	gtex	lincRNA	1	235115394	235116551	ElasticNet	0.0739091	0.0685238	5.95	0.841	1	1:234599632-1:235819436	Visceral omentum adipose
ENSG00000257595.2	RP3-473L9.4	adipose_visceral_omentum	gtex	lincRNA	12	1.11785e+08	1.11785e+08	ElasticNet	0.0679013	3.35757e-06	5.26	0.834	1	12:110336719-12:113263518	Visceral omentum adipose
ENSG00000140853	NLRC5	cells_transformed_fibroblasts	gtex	protein_coding	16	57023397	57117443	ElasticNet	0.407919	7.96369e-26	4.72	0.819	1	16:55903774-16:57664330	Visceral omentum adipose
C11orf10	C11orf10	blood	ntr	NA	11	61556410	61560069	bslmm	0.0803066	1.26428e-24	-8.63	0.797	1	11:58780549-11:62223771	Visceral omentum adipose
ENSG00000110917	MLEC	skin_sun_exposed_lower_leg	gtex	protein_coding	12	121124672	121139667	ElasticNet	0.135357	4.45242e-12	-4.49	0.742	1	12:119754356-12:122007651	Visceral omentum adipose
ENSG00000256229	ZNF486	esophagus_mucosa	gtex	protein_coding	19	20278037	20311299	ElasticNet	0.13627	4.35243e-07	4.57	0.656	1	19:18409862-19:19877471	Visceral omentum adipose
ENSG00000035681	NSMAF	blood	yfs	protein_coding	8	59496063	59572403	enet	0.135621	4.54037e-42	4.44	0.612	1	8:59068651-8:59728100	Visceral omentum adipose
SRPR	SRPR	brain_dorsolateral_prefrontal_cortex	cmc	NA	11	126132813	126138877	bslmm	0.12051	1.81779e-14	-4.77	0.611	1	11:124495528-11:126311264	Visceral omentum adipose
ENSG00000213999	MEF2B	brain_cerebellar_hemisphere	gtex	protein_coding	19	19256377	19303400	ElasticNet	0.158247	1.49986e-06	3.07	0.581	1	19:18409862-19:19877471	Visceral omentum adipose
ENSG00000237927.1	RP3-393E18.2	adipose_visceral_omentum	gtex	lincRNA	6	159962172	159962172	ElasticNet	0.0279308	0.0121391	-4.33	0.56	1	6:160580497-6:162169564	Visceral omentum adipose
ENSG00000143921	ABCG8	colon_transverse	gtex	protein_coding	2	44066103	44105605	ElasticNet	0.114552	8.278e-07	-14	1	1	2:43309590-2:44313803	Liver
C2orf43	C2orf43	adipose	metsim	NA	2	20883788	21022882	bslmm	0.229312	8.9678e-34	11.1	1	1	2:21050490-2:23341383	Liver
ENSG00000187266	EPOR	blood	yfs	protein_coding	19	11488236	11495018	enet	0.113956	2.96991e-35	11	1	1	19:9238393-19:11284028	Liver
ENSG00000118960	HS1BP3	cells_transformed_fibroblasts	gtex	protein_coding	2	20760208	20850849	ElasticNet	0.11405	1.26275e-06	10.4	1	1	2:21050490-2:23341383	Liver
ENSG00000104856	RELB	lung	gtex	protein_coding	19	45504688	45541452	ElasticNet	0.00721668	0.176748	10.3	1	1	19:44744147-19:46102697	Liver
ENSG00000110080	ST3GAL4	liver	gtex	protein_coding	11	126225535	126310239	ElasticNet	0.134022	0.000502684	6.28	1	1	11:124495528-11:126311264	Liver
ENSG00000183726	TMEM50A	brain_dorsolateral_prefrontal_cortex	cmc	protein_coding	1	25664788	25688852	lasso	0.36733	6.88674e-47	5.66	1	1	1:25516845-1:27401867	Liver
ENSG00000186026	ZNF284	cells_transformed_fibroblasts	gtex	protein_coding	19	44576297	44593766	ElasticNet	0.182428	1.67021e-13	19	1	1	19:44744147-19:46102697	Liver
ENSG00000171295	ZNF440	thyroid	gtex	protein_coding	19	11925099	11946016	ElasticNet	0.0420559	0.000452229	12	1	1	19:9238393-19:11284028	Liver
ENSG00000136271	DDX56	skin_sun_exposed_lower_leg	gtex	protein_coding	7	44605016	44614650	ElasticNet	0.0674534	0.00017261	5.8	0.997	1	7:43159079-7:44763828	Liver
ENSG00000149485	FADS1	brain_cerebellum	gtex	protein_coding	11	61567099	61596790	ElasticNet	0.410277	8.83083e-16	9.26	0.995	1	11:58780549-11:62223771	Liver
ENSG00000167183	PRR15L	testis	gtex	protein_coding	17	46029333	46035244	ElasticNet	0.392314	1.77178e-22	5.61	0.959	1	17:43056905-17:45876022	Liver
ENSG00000258082	RP11-443B7.3	cells_transformed_fibroblasts	gtex	lincRNA	1	235115394	235116551	ElasticNet	0.0739091	0.0685238	5.95	0.955	1	1:234599632-1:235819436	Liver
ENSG00000205978	NYNRIN	liver	gtex	protein_coding	14	24867992	24888494	ElasticNet	0.137093	7.90548e-07	6.77	0.898	1	14:23018678-14:24905123	Liver
ZNF259	ZNF259	brain_dorsolateral_prefrontal_cortex	cmc	NA	11	116649275	116658739	enet	0.0303332	0.000116799	-4.7	0.881	1	11:116383348-11:117746948	Liver
ENSG00000253887.1	RP11-10A14.7	testis	gtex	lincRNA	8	8937921	8937921	ElasticNet	0.151392	0.00144868	4.68	0.871	1	8:9154694-8:9640641	Liver
ENSG00000257595.2	RP3-473L9.4	adipose_visceral_omentum	gtex	lincRNA	12	1.11785e+08	1.11785e+08	ElasticNet	0.0679013	3.35757e-06	5.26	0.833	1	12:110336719-12:113263518	Liver
ENSG00000140853	NLRC5	cells_transformed_fibroblasts	gtex	protein_coding	16	57023397	57117443	ElasticNet	0.407919	7.96369e-26	4.72	0.822	1	16:55903774-16:57664330	Liver
ENSG00000105877	DNAH11	liver	gtex	protein_coding	7	21582833	21941457	ElasticNet	0.212044	4.21492e-10	4.59	0.821	1	7:20124908-7:22507629	Liver
ENSG00000110917	MLEC	skin_sun_exposed_lower_leg	gtex	protein_coding	12	121124672	121139667	ElasticNet	0.135357	4.45242e-12	-4.49	0.748	1	12:119754356-12:122007651	Liver
ENSG00000177599	ZNF491	thyroid	gtex	protein_coding	19	11908482	11920437	ElasticNet	0.114969	1.91465e-09	5.06	0.699	1	19:9238393-19:11284028	Liver
ENSG00000256229	ZNF486	esophagus_mucosa	gtex	protein_coding	19	20278037	20311299	ElasticNet	0.13627	4.35243e-07	4.57	0.653	1	19:18409862-19:19877471	Liver
ENSG00000035681	NSMAF	blood	yfs	protein_coding	8	59496063	59572403	enet	0.135621	4.54037e-42	4.44	0.614	1	8:59068651-8:59728100	Liver
ENSG00000213999	MEF2B	brain_cerebellar_hemisphere	gtex	protein_coding	19	19256377	19303400	ElasticNet	0.158247	1.49986e-06	3.07	0.578	1	19:18409862-19:19877471	Liver
ENSG00000143921	ABCG8	colon_transverse	gtex	protein_coding	2	44066103	44105605	ElasticNet	0.114552	8.278e-07	-14	1	1	2:43309590-2:44313803	Blood
C2orf43	C2orf43	adipose	metsim	NA	2	20883788	21022882	bslmm	0.229312	8.9678e-34	11.1	1	1	2:21050490-2:23341383	Blood
ENSG00000187658	C5orf52	testis	gtex	protein_coding	5	157098561	157107151	ElasticNet	0.202153	7.68585e-08	-5.18	1	1	5:155373505-5:156628531	Blood
ENSG00000187266	EPOR	blood	yfs	protein_coding	19	11488236	11495018	enet	0.113956	2.96991e-35	11	1	1	19:9238393-19:11284028	Blood
ENSG00000118960	HS1BP3	blood	yfs	protein_coding	2	20760208	20850849	blup	0.00921232	0.000372532	14.6	1	1	2:21050490-2:23341383	Blood
ENSG00000134222	PSRC1	blood	yfs	protein_coding	1	109822178	109825808	enet	0.237499	1.57556e-76	-20.8	1	1	1:108409665-1:110303881	Blood
ENSG00000104856	RELB	lung	gtex	protein_coding	19	45504688	45541452	ElasticNet	0.00721668	0.176748	10.3	1	1	19:44744147-19:46102697	Blood
ENSG00000140830	TXNL4B	brain_anterior_cingulate_cortex_ba24	gtex	protein_coding	16	72078188	72128330	ElasticNet	0.178091	0.00455641	7.69	1	1	16:71054090-16:72935146	Blood
ENSG00000186026	ZNF284	cells_transformed_fibroblasts	gtex	protein_coding	19	44576297	44593766	ElasticNet	0.182428	1.67021e-13	19	1	1	19:44744147-19:46102697	Blood
ENSG00000171295	ZNF440	thyroid	gtex	protein_coding	19	11925099	11946016	ElasticNet	0.0420559	0.000452229	12	1	1	19:9238393-19:11284028	Blood
ENSG00000129933	MAU2	whole_blood	gtex	protein_coding	19	19431490	19469563	ElasticNet	0.0662897	0.00238335	7.81	0.988	1	19:18409862-19:19877471	Blood
C11orf10	C11orf10	blood	ntr	NA	11	61556410	61560069	bslmm	0.0803066	1.26428e-24	-8.63	0.941	1	11:58780549-11:62223771	Blood
ENSG00000188672	RHCE	blood	ntr	protein_coding	1	25598910	25656963	bslmm	0.0478823	3.58511e-15	2.5	0.938	1	1:25516845-1:27401867	Blood
ENSG00000261349	RP3-465N24.5	whole_blood	gtex	pseudogene	1	25592593	25593627	ElasticNet	0.451424	4.6263e-42	-2.32	0.937	1	1:25516845-1:27401867	Blood
SRPR	SRPR	brain_dorsolateral_prefrontal_cortex	cmc	NA	11	126132813	126138877	bslmm	0.12051	1.81779e-14	-4.77	0.912	1	11:124495528-11:126311264	Blood
ZNF259	ZNF259	brain_dorsolateral_prefrontal_cortex	cmc	NA	11	116649275	116658739	enet	0.0303332	0.000116799	-4.7	0.88	1	11:116383348-11:117746948	Blood
ENSG00000253887.1	RP11-10A14.7	testis	gtex	lincRNA	8	8937921	8937921	ElasticNet	0.151392	0.00144868	4.68	0.864	1	8:9154694-8:9640641	Blood
ENSG00000031698	SARS	testis	gtex	protein_coding	1	109756540	109780791	ElasticNet	0.0708486	0.0787354	2.99	0.843	1	1:108409665-1:110303881	Blood
ENSG00000258082	RP11-443B7.3	cells_transformed_fibroblasts	gtex	lincRNA	1	235115394	235116551	ElasticNet	0.0739091	0.0685238	5.95	0.837	1	1:234599632-1:235819436	Blood
ENSG00000257595.2	RP3-473L9.4	adipose_visceral_omentum	gtex	lincRNA	12	1.11785e+08	1.11785e+08	ElasticNet	0.0679013	3.35757e-06	5.26	0.808	1	12:110336719-12:113263518	Blood
ENSG00000177599	ZNF491	thyroid	gtex	protein_coding	19	11908482	11920437	ElasticNet	0.114969	1.91465e-09	5.06	0.699	1	19:9238393-19:11284028	Blood
ENSG00000015520	NPC1L1	adipose	metsim	protein_coding	7	44552134	44580914	bslmm	0.137848	4.98267e-20	5.57	0.68	1	7:43159079-7:44763828	Blood
ENSG00000035681	NSMAF	blood	yfs	protein_coding	8	59496063	59572403	enet	0.135621	4.54037e-42	4.44	0.66	1	8:59068651-8:59728100	Blood
ENSG00000228782.3	MRPL45P2	whole_blood	gtex	pseudogene	17	46103760	46103760	ElasticNet	0.076575	4.33387e-06	5.69	0.586	1	17:43056905-17:45876022	Blood
ENSG00000221986	MYBPHL	testis	gtex	protein_coding	1	109834987	109849663	ElasticNet	0.463454	7.89666e-28	-5.82	0.521	1	1:108409665-1:110303881	Blood
C2orf43	C2orf43	adipose	metsim	NA	2	20883788	21022882	bslmm	0.229312	8.9678e-34	11.1	1	1	2:21050490-2:23341383	Whole blood
ENSG00000118960	HS1BP3	cells_transformed_fibroblasts	gtex	protein_coding	2	20760208	20850849	ElasticNet	0.11405	1.26275e-06	10.4	1	1	2:21050490-2:23341383	Whole blood
ENSG00000143921	ABCG8	colon_transverse	gtex	protein_coding	2	44066103	44105605	ElasticNet	0.114552	8.278e-07	-14	1	1	2:43309590-2:44313803	Whole blood
ENSG00000187658	C5orf52	testis	gtex	protein_coding	5	157098561	157107151	ElasticNet	0.202153	7.68585e-08	-5.18	1	1	5:155373505-5:156628531	Whole blood
ENSG00000110080	ST3GAL4	pancreas	gtex	protein_coding	11	126225535	126310239	ElasticNet	0.228967	1.5896e-10	7.1	1	1	11:124495528-11:126311264	Whole blood
ENSG00000140830	TXNL4B	brain_anterior_cingulate_cortex_ba24	gtex	protein_coding	16	72078188	72128330	ElasticNet	0.178091	0.00455641	7.69	1	1	16:71054090-16:72935146	Whole blood
ENSG00000161914	ZNF653	brain_amygdala	gtex	protein_coding	19	11594242	11616738	ElasticNet	0.13783	0.0412102	10.5	1	1	19:9238393-19:11284028	Whole blood
ENSG00000186026	ZNF284	cells_transformed_fibroblasts	gtex	protein_coding	19	44576297	44593766	ElasticNet	0.182428	1.67021e-13	19	1	1	19:44744147-19:46102697	Whole blood
ENSG00000167383.4	ZNF229	brain_cerebellar_hemisphere	gtex	protein_coding	19	44935019	44935019	ElasticNet	0.204386	4.62045e-05	10.4	1	1	19:44744147-19:46102697	Whole blood
ENSG00000105518	TMEM205	whole_blood	gtex	protein_coding	19	11453452	11457194	ElasticNet	-0.000679027	0.0902459	5.38	0.997	1	19:9238393-19:11284028	Whole blood
ENSG00000149485	FADS1	brain_cerebellum	gtex	protein_coding	11	61567099	61596790	ElasticNet	0.410277	8.83083e-16	9.26	0.995	1	11:58780549-11:62223771	Whole blood
ENSG00000129933	MAU2	whole_blood	gtex	protein_coding	19	19431490	19469563	ElasticNet	0.0662897	0.00238335	7.81	0.988	1	19:18409862-19:19877471	Whole blood
ENSG00000257595.2	RP3-473L9.4	adipose_visceral_omentum	gtex	lincRNA	12	1.11785e+08	1.11785e+08	ElasticNet	0.0679013	3.35757e-06	5.26	0.887	1	12:110336719-12:113263518	Whole blood
ENSG00000253887.1	RP11-10A14.7	testis	gtex	lincRNA	8	8937921	8937921	ElasticNet	0.151392	0.00144868	4.68	0.864	1	8:9154694-8:9640641	Whole blood
ZNF259	ZNF259	brain_dorsolateral_prefrontal_cortex	cmc	NA	11	116649275	116658739	enet	0.0303332	0.000116799	-4.7	0.844	1	11:116383348-11:117746948	Whole blood
ENSG00000258082	RP11-443B7.3	cells_transformed_fibroblasts	gtex	lincRNA	1	235115394	235116551	ElasticNet	0.0739091	0.0685238	5.95	0.841	1	1:234599632-1:235819436	Whole blood
ENSG00000035681	NSMAF	blood	yfs	protein_coding	8	59496063	59572403	enet	0.135621	4.54037e-42	4.44	0.66	1	8:59068651-8:59728100	Whole blood
ENSG00000228782.3	MRPL45P2	whole_blood	gtex	pseudogene	17	46103760	46103760	ElasticNet	0.076575	4.33387e-06	5.69	0.593	1	17:43056905-17:45876022	Whole blood
