# Supplementary material for: Integrated Analysis of Summary Statistics to Identify Pleiotropic Genes and Pathways for the Comorbidity of Schizophrenia and Cardiometabolic Disease
Source: Front Psychiatry. 2020 Apr 17;11:256. doi: 10.3389/fpsyt.2020.00256 (PMC7212438; doi:10.3389/fpsyt.2020.00256)
Supplement: Supplementary file 8 [file Table_8.xlsx]

## Sheet: Summary_table
Supplemental Table S8. Causal genes identified for TC
To reveal the genes expression and genes prioritization associated with TC, we used subcutaneous adipose, visceral omentum adipose, liver and whole blood eQTL from GTEx V7, and liver eQTL from Schadt et al. for Sherlock; subcutaneous adipose, visceral omentum adipose, liver and whole blood eQTL from GTEx V7, and peripheral blood eQTL from Westra et al. and Lloyd-Jones et al. for SMR; the gene exp…
FUMA	Sherlock	SMR	UTMOST	FOCUS	DEPICT
CELSR2	SYPL2	RPL36P4	FNDC7	AC011242.5	TM6SF2
PSRC1	PSMA5	PLEC	ROM1	ALDH1A2	APOC4
APOB	CAND2	MRPL45P2	SPC24	APOB	ALDH2
ABCG5	PSRC1	ATP13A1	SQLE	ECSIT	HGFAC
ABCG8	ANGPTL3	ANKDD1B	CYB561A3	MPV17	HP
USP1	CELSR2	PCSK9	YJEFN3	OR13C5	GCKR
DOCK7	FADS3	MRPL33	TMEM223	PCSK9	TSNAXIP1
NCAN	LIPC	GPR146	ZNF180	SNRPD2	LPAL2
CBLC	RHCE	PSRC1	PLCG1	TMEM50A	APOA5
GCKR	TMEM163	DOCK7	PPP1CC	ZNF284	GPAM
BUD13	CPNE1	ST3GAL4	GIN1	HMGN2P4	FER1L4
FEN1	ST3GAL4	EFCAB13	P2RX7	RP1-81D8.3	SLC22A1
FADS2	POMT1	DNAH11	PLEKHG4	BRE	APOA4
FADS1	SPTY2D1	RP4-781K5.7	MCM6	POC5	ABCG5
TMEM258	TBKBP1	PLEC1	PDE4A	C5orf52	ABHD1
ANKDD1B	DOCK7	GRINA	TMEM38B	SIDT2	TMEM116
POC5	LPA	MAFB	TMED1	C2orf43	CYP7A1
MYRF	TM2D3	C11ORF10	SMARCA4	FUT2	ERLIN1
MYBPHL	BSND	NSMAF	CYP7A1	RP11-10A14.7	NPC1L1
ANKRD31	POC5	UBASH3B	TMEM61	ATXN1L	POLK
ABCA1	GEMIN7	BSND	ABCA1	ATP13A1	LCAT
ALDH1A2	TMEM258		ANGPTL3	SPTY2D1	ABCG8
SIK3	MAU2		APOE	RP11-443B7.3	PCOLCE2
HMGCR	GRINA		NTN5	C11orf10	ABCB11
PAFAH1B2	SIDT2		TIMD4	OASL	PLG
TOP1	UBASH3B		ANKRD31	NPC1L1	APOA1
POLK	FADS2		KLC3	TSEN2	DNAH11
SARS	CEACAM19		SLC6A17	C1orf146	LIPC
AC079602.1	TMEM50A		CHST4	ABCG5	SDC1
HNF1A	PARP10		GCNT4	ZNF653	MYO5B
COL4A3BP	SPC24		GRINA	NSMAF	CPN1
PSMA5	PLEC		ATG4D	PRR15L	GFOD2
C12orf43	SDHDP6		FRK	C1orf63	PER1
PLCG1	BUD13		QTRT1	RPL23AP81	LCT
ZHX3	GATAD2A		RELB	RNU6ATAC35P	C11orf9
HNF4A	ENSG00000254851		POLK	AC067959.1	ESRP2
UBXN2B	TAGLN		WDR47	PAFAH1B2	YSK4
CYP7A1	RHD		PVRL2	PLEC	ANGPTL3
TMEM57	MCM6		GPR61	ABCG8	MOSC1
SORT1	TSSK6		GPR114	EPOR	MKRN2
CCDC121	MRPL45P2		KIAA1324	HS1BP3	AMPD2
GPN1	PVRL2		HPR	MAP3K4	USP35
ZNF512	OASL		DHODH	POLK	HAPLN4
FUT2	EVI5		AMIGO1	PSRC1	BBS2
MAMSTR	LPAR2		TMEM258	RELB	CYB561D1
ST3GAL4	RPL36P4		DOCK7	TXNL4B	DOCK7
FRK	ENSG00000261349		PSRC1	ZNF259	APOC3
BCAM	AMIGO1		ANKDD1B	ZNF440	NPHP3
C2orf16	CARD8		ZNF823	MAU2	MOSC2
C2orf43	GPR146		ZNF221	RHCE	KHK
IFT172	NRBP1		ZNF441	SIK3	NAT2
FNDC4	LINC00324		LPIN3	NCAN	EFHC1
SDCBP	ALDH2		NSMAF	MKRN2	KIAA1324
NSMAF	SLC44A2		CELSR2	RP11-86K22.1	SLC5A6
FGF21	ABO		CETP	MRPL45P2	RNF214
IZUMO1	GSTM4		ZNF227	RP11-286N22.10	LPA
FUT1	GSTM2		PUM2	ACP5	AMIGO1
SPTY2D1	HP		YIPF2	HP	ZNF259
ATG4C	UBE2L3		PRPF38B	ST3GAL4	RASIP1
	ILF3-AS1		FUT2	MATN3	ASGR1
	KHNYN		B3GAT3	FADS1	RGS12
	SLC22A1		CNN1	CETP	ATXN2
	KRTCAP3		ALDH2	LIPC	OASL
	KIAA1324		TXNL4B	ZNF486	APOB
	ENSG00000267174		ZNF572	DNAH11	MAPRE3
	ZFAND2A		PREB	NIPSNAP3B	NKPD1
	NPHP3		SDCBP	SWSAP1	FNDC4
	ENSG00000229043		BRAP	TTC9C	FRK
	NPC1L1		ALDH1A2	CTC-499B15.8	TXNL4B
	LPIN3		PLA2G1B		CWF19L1
	SMARCA4		S1PR2		RBKS
	CYP7A1		LIPC		DYNC2LI1
	FADS1		PPM1G		PLEKHH2
	NT5DC1		POC5		FAM162A
	ATP13A1		ZNF844		HS1BP3
	C6orf106		AEBP1		TBKBP1
	TM6SF2		IQGAP2		GSTM4
	APOB		CEACAM19
	ANKDD1B		ELAVL3
	C7orf50		FAM109A
	TRAM2-AS1		DCTN4
	ENSG00000233005		KANK2
	ENSG00000224079		ZNF821
	RNU6ATAC35P		IGF2R
	NPEPPS		DNAH11
	ENSG00000263293		ERGIC3
	FAM69A		GFM2
	PVR		ECSIT
	DDX56		KIAA1875
	C12orf43		CEACAM16
	HAPLN4		ATXN7L2
	ENSG00000238078		FAM26D
	IZUMO1		RGL3
	TTC39B		MEF2B
	EFCAB13		SETD1B
	RPAP2		PGM1
	DNAJC13		MYBPHL
	KANK2		ZNF296
	FER1L4		RNF214
	ENSG00000272823		KRTCAP3
	ENSG00000268340		ZP1
	ENSG00000266903		ZNF513
	ENSG00000235267		LDLR
	HAVCR1		SPTY2D1
	PLEKHH2		NLRC5
	USP24		INCENP
	APOC1P1		ZGLP1
	SORT1		PCSK9
	ATXN7L2		MAMSTR
	ALDH1A2		ZNF285
	DNAH11		EPOR
	NYNRIN		RASIP1
	CETP		FUT1
	ENSG00000224037		NAA25
	TDRD15		NT5DC1
	ENSG00000267674		ATG4C
	SMUG1P1		GATAD2A
	SLC22A3		DSE
	PKD1L3		TP53INP2
	IGSF23		FSD1L
	ENSG00000124915		GANAB
	ENSG00000236267		ZNF112
	FRK		NRBP1
	PCSK9		FOXA3
	ENSG00000231611		ATXN2
	DHODH		SRSF9
	ENSG00000257595		NUDT3
	MKRN2		HVCN1
	CCDC116		TAL2
	FUT1		GNAT2
	ENSG00000234072		GMIP
			PLEC
			PNMT
			PARP10
			CCDC11
			SLC44A2
			RPL17
			SUGP1
			CXXC1
			ACAD10
			SKA1
			C1orf146
			BSCL2
			CENPA
			HP
			TSPAN16
			TMEM120B
			USP24
			UBXN2B
			CPNE1
			TRAM2
			MYZAP
			GCOM1
			SP4
			NDUFA13

## Sheet: FUMA
Causal genes identified for TC by FUMA
Gene	Chr	Start	End	Type	posMapSNPs	posMapMaxCADD	minGwasP	IndSigSNPs
CELSR2	1	109792641	109818372	protein_coding	10	18.47	5.77e-131	rs11102964;rs4970833;rs17035949;rs629301;rs4970834;rs672569
PSRC1	1	109822178	109825808	protein_coding	6	18.47	5.77e-131	rs629301;rs4970834;rs17035949;rs672569
APOB	2	21224301	21266945	protein_coding	6	24.9	4.08e-96	rs1801701;rs6728178;rs3791980;rs6547409;rs12691202;rs520354;rs1367117
ABCG5	2	44039611	44066004	protein_coding	3	22.8	2.295e-43	rs4953023;rs4299376
ABCG8	2	44066103	44105605	protein_coding	4	22.8	2.295e-43	rs4953023;rs4299376;rs4148218
USP1	1	62901968	62917475	protein_coding	3	18.26	4.684e-39	rs3850634;rs4915853
DOCK7	1	62920399	63153969	protein_coding	8	18.64	4.684e-39	rs3850634;rs4915853;rs2031373
NCAN	19	19322782	19363042	protein_coding	1	23	4.288e-34	rs10401969
CBLC	19	45281126	45303891	protein_coding	3	15.89	3.285e-29	rs3208856;rs2927477
GCKR	2	27719709	27746554	protein_coding	2	13.59	7.306e-27	rs780090;rs1260326
BUD13	11	116618886	116643704	protein_coding	2	20.2	2.897e-23	rs12285095
FEN1	11	61560109	61564716	protein_coding	4	14.1	2.851e-22	rs174550
FADS2	11	61560452	61634826	protein_coding	4	14.1	2.851e-22	rs174550
FADS1	11	61567099	61596790	protein_coding	3	14.1	2.851e-22	rs174550
TMEM258	11	61535973	61560274	protein_coding	5	19.93	2.851e-22	rs174532;rs174550
ANKDD1B	5	74907284	74967671	protein_coding	8	45	8.652e-22	rs1051795;rs5744564;rs7715739;rs253412;rs6453143;rs10075465
POC5	5	74969949	75013313	protein_coding	7	45	8.652e-22	rs7715739;rs253412;rs6453143;rs10075465;rs4704231
MYRF	11	61520114	61555990	protein_coding	3	19.93	1.254e-21	rs174532;rs174550
MYBPHL	1	109834987	109849663	protein_coding	4	20.9	5.381e-20	rs672569;rs12127701;rs17645031;rs3879448
ANKRD31	5	74364100	74532703	protein_coding	9	16.4	2.484e-17	rs7711235;rs4704183;rs1114161;rs904743
ABCA1	9	107543283	107690518	protein_coding	4	15.09	3.073e-17	rs2417565;rs1800978
ALDH1A2	15	58245622	58790065	protein_coding	3	17.78	4.929e-16	rs11071371;rs920915
SIK3	11	116714118	116969153	protein_coding	10	22.9	5.248e-16	rs17120280;rs10047462;rs641620;rs689243;rs500389;rs10892074
HMGCR	5	74632154	74657929	protein_coding	2	15.44	6.059e-15	rs12916;rs3761739;rs5744707
PAFAH1B2	11	117014983	117047610	protein_coding	4	18.4	6.577e-15	rs4938342;rs689243;rs500389;rs10047462;rs641620;rs236911
TOP1	20	39657458	39753127	protein_coding	2	15.58	8.59e-15	rs6129760;rs3764706
POLK	5	74807581	74896969	protein_coding	5	14.63	1.167e-14	rs5744564;rs904743;rs3761739;rs5744707
SARS	1	109756540	109780791	protein_coding	2	12.68	1.281e-14	rs11102964;rs4970833
AC079602.1	12	121407641	121410095	protein_coding	1	23.4	1.481e-14	rs1169288
HNF1A	12	121416346	121440315	protein_coding	3	23.4	1.481e-14	rs1169288;rs3213545;rs1169313
COL4A3BP	5	74664311	74807963	protein_coding	4	20.5	1.572e-14	rs3761739;rs5744707;rs904743
PSMA5	1	109941653	109969062	protein_coding	2	18.7	6.478e-14	rs3879448;rs17645031
C12orf43	12	121440225	121454305	protein_coding	2	22.3	6.594e-14	rs1169288;rs3213545;rs1169313
PLCG1	20	39765600	39811629	protein_coding	3	22.9	3.063e-13	rs4297946;rs6129760;rs6129820;rs6129778
ZHX3	20	39807088	39946312	protein_coding	7	22.9	3.063e-13	rs4297946;rs6129760;rs6129820;rs6129778;rs3764706
HNF4A	20	42984340	43061485	protein_coding	1	22.3	5.718e-13	rs1800961
UBXN2B	8	59323823	59364060	protein_coding	1	15.8	1.86e-12	rs1030431
CYP7A1	8	59402737	59412795	protein_coding	2	20.8	5.1e-12	rs1030431;rs8192871
TMEM57	1	25757388	25826700	protein_coding	8	15.98	7.033e-11	rs12027135
SORT1	1	109852192	109940573	protein_coding	5	18.7	1.453e-10	rs3879448;rs17645031
CCDC121	2	27848506	27851879	protein_coding	1	14.13	1.796e-10	rs4665987
GPN1	2	27851114	27874375	protein_coding	1	14.13	1.796e-10	rs4665987
ZNF512	2	27805897	27858041	protein_coding	3	14.88	1.796e-10	rs4665987
FUT2	19	49199228	49209207	protein_coding	3	52	2.414e-10	rs492602
MAMSTR	19	49215999	49222978	protein_coding	5	52	2.414e-10	rs492602;rs838133
ST3GAL4	11	126225535	126310239	protein_coding	3	13.84	3.2e-10	rs4937122;rs11220463
FRK	6	116252312	116381921	protein_coding	5	19.86	6.421e-10	rs9488822;rs9374591
BCAM	19	45312328	45324673	protein_coding	3	15.96	1.142e-09	rs3208856;rs2927477
C2orf16	2	27799389	27805588	protein_coding	2	14.88	1.192e-09	rs4665987
C2orf43	2	20883788	21022882	protein_coding	1	13.48	3.325e-09	rs11679386
IFT172	2	27667238	27712656	protein_coding	2	13.59	4.76e-09	rs7586601;rs780090
FNDC4	2	27714750	27718112	protein_coding	1	13.59	4.76e-09	rs780090
SDCBP	8	59465483	59495419	protein_coding	4	16.83	2.419e-08	rs10108398;rs10085973
NSMAF	8	59496063	59572403	protein_coding	3	16.83	2.419e-08	rs10108398;rs10085973
FGF21	19	49258816	49261587	protein_coding	1	13.17	3.648e-08	rs838133
IZUMO1	19	49244109	49250166	protein_coding	2	13.35	3.648e-08	rs281393;rs838133
FUT1	19	49251268	49258647	protein_coding	2	13.35	3.648e-08	rs281393;rs838133
SPTY2D1	11	18627948	18656338	protein_coding	2	18.47	3.883e-08	rs10832963
ATG4C	1	63249806	63331184	protein_coding	5	17.7	4.607e-08	rs7512480;rs11208027;rs11208054

## Sheet: Sherlock
Causal genes identified for TC by Sherlock
Gene	Selected eQTL data	Tissue type	Log Bayes Factor (LBF)	P-value for this Gene
NPC1L1	GTEx V7	Subcutaneous adipose	7.58725	1.2987e-06
FADS2	GTEx V7	Subcutaneous adipose	7.54209	1.2987e-06
POC5	GTEx V7	Subcutaneous adipose	7.52698	1.2987e-06
LPIN3	GTEx V7	Subcutaneous adipose	7.49055	1.2987e-06
SMARCA4	GTEx V7	Subcutaneous adipose	7.43505	1.2987e-06
DOCK7	GTEx V7	Subcutaneous adipose	7.43365	1.2987e-06
CYP7A1	GTEx V7	Subcutaneous adipose	7.41664	1.2987e-06
TMEM258	GTEx V7	Subcutaneous adipose	7.40637	1.2987e-06
FADS1	GTEx V7	Subcutaneous adipose	7.39016	1.2987e-06
NT5DC1	GTEx V7	Subcutaneous adipose	7.38561	1.2987e-06
ATP13A1	GTEx V7	Subcutaneous adipose	7.37152	1.2987e-06
SYPL2	GTEx V7	Subcutaneous adipose	7.34689	1.2987e-06
C6orf106	GTEx V7	Subcutaneous adipose	7.25751	1.2987e-06
TM6SF2	GTEx V7	Subcutaneous adipose	7.21473	1.2987e-06
GEMIN7	GTEx V7	Subcutaneous adipose	7.18704	1.2987e-06
PARP10	GTEx V7	Subcutaneous adipose	7.12461	1.2987e-06
APOB	GTEx V7	Subcutaneous adipose	7.10966	1.2987e-06
SPC24	GTEx V7	Subcutaneous adipose	7.08711	1.2987e-06
RHCE	GTEx V7	Subcutaneous adipose	7.08306	1.2987e-06
ANKDD1B	GTEx V7	Subcutaneous adipose	7.08205	1.2987e-06
PLEC	GTEx V7	Subcutaneous adipose	7.05639	1.2987e-06
C7orf50	GTEx V7	Subcutaneous adipose	7.04794	1.2987e-06
TRAM2-AS1	GTEx V7	Subcutaneous adipose	7.04051	1.2987e-06
ENSG00000233005	GTEx V7	Subcutaneous adipose	7.03073	1.2987e-06
ENSG00000224079	GTEx V7	Subcutaneous adipose	6.97186	1.2987e-06
RNU6ATAC35P	GTEx V7	Subcutaneous adipose	6.95362	1.2987e-06
CELSR2	GTEx V7	Subcutaneous adipose	6.89434	1.2987e-06
SPTY2D1	GTEx V7	Subcutaneous adipose	6.89082	1.2987e-06
NPEPPS	GTEx V7	Subcutaneous adipose	6.87614	1.2987e-06
ENSG00000254851	GTEx V7	Subcutaneous adipose	6.85134	1.2987e-06
ENSG00000263293	GTEx V7	Subcutaneous adipose	6.84122	1.2987e-06
ENSG00000261349	GTEx V7	Subcutaneous adipose	6.79633	1.2987e-06
FAM69A	GTEx V7	Subcutaneous adipose	6.78859	1.2987e-06
PVR	GTEx V7	Subcutaneous adipose	6.74551	1.2987e-06
AMIGO1	GTEx V7	Subcutaneous adipose	6.73853	1.2987e-06
DDX56	GTEx V7	Subcutaneous adipose	6.72924	1.2987e-06
C12orf43	GTEx V7	Subcutaneous adipose	6.71929	1.2987e-06
UBASH3B	GTEx V7	Subcutaneous adipose	6.6922	1.2987e-06
RHD	GTEx V7	Subcutaneous adipose	6.68785	1.2987e-06
SDHDP6	GTEx V7	Subcutaneous adipose	6.68676	1.2987e-06
TBKBP1	GTEx V7	Subcutaneous adipose	6.67083	1.2987e-06
HAPLN4	GTEx V7	Subcutaneous adipose	6.66462	1.2987e-06
ENSG00000238078	GTEx V7	Subcutaneous adipose	6.65972	1.2987e-06
IZUMO1	GTEx V7	Subcutaneous adipose	6.64172	1.2987e-06
TTC39B	GTEx V7	Subcutaneous adipose	6.61273	2.5974e-06
EFCAB13	GTEx V7	Subcutaneous adipose	6.60996	2.5974e-06
RPAP2	GTEx V7	Subcutaneous adipose	6.56398	2.5974e-06
DNAJC13	GTEx V7	Subcutaneous adipose	6.52735	2.5974e-06
KANK2	GTEx V7	Subcutaneous adipose	6.49924	2.5974e-06
FER1L4	GTEx V7	Subcutaneous adipose	6.44122	2.5974e-06
LPAR2	GTEx V7	Subcutaneous adipose	6.44116	2.5974e-06
ENSG00000272823	GTEx V7	Subcutaneous adipose	6.41196	2.5974e-06
MRPL45P2	GTEx V7	Subcutaneous adipose	6.40134	2.5974e-06
ENSG00000268340	GTEx V7	Subcutaneous adipose	6.38444	5.19481e-06
ENSG00000266903	GTEx V7	Subcutaneous adipose	6.35574	5.19481e-06
RPL36P4	GTEx V7	Subcutaneous adipose	6.28287	5.19481e-06
ABO	GTEx V7	Subcutaneous adipose	6.25003	5.19481e-06
CPNE1	GTEx V7	Subcutaneous adipose	6.1879	5.19481e-06
ENSG00000235267	GTEx V7	Subcutaneous adipose	6.12016	5.19481e-06
HAVCR1	GTEx V7	Subcutaneous adipose	6.09986	5.19481e-06
PLEKHH2	GTEx V7	Subcutaneous adipose	6.01476	5.19481e-06
USP24	GTEx V7	Subcutaneous adipose	5.98142	5.19481e-06
APOC1P1	GTEx V7	Visceral omentum adipose	7.60062	1.73732e-06
FADS1	GTEx V7	Visceral omentum adipose	7.54025	1.73732e-06
FADS2	GTEx V7	Visceral omentum adipose	7.51139	1.73732e-06
DOCK7	GTEx V7	Visceral omentum adipose	7.48965	1.73732e-06
POC5	GTEx V7	Visceral omentum adipose	7.48331	1.73732e-06
FRK	GTEx V7	Visceral omentum adipose	7.42863	1.73732e-06
SMARCA4	GTEx V7	Visceral omentum adipose	7.39964	1.73732e-06
GEMIN7	GTEx V7	Visceral omentum adipose	7.30795	1.73732e-06
PCSK9	GTEx V7	Visceral omentum adipose	7.26179	1.73732e-06
PARP10	GTEx V7	Visceral omentum adipose	7.25759	1.73732e-06
TM6SF2	GTEx V7	Visceral omentum adipose	7.23122	1.73732e-06
PLEC	GTEx V7	Visceral omentum adipose	7.1284	1.73732e-06
ENSG00000231611	GTEx V7	Visceral omentum adipose	7.12649	1.73732e-06
RHCE	GTEx V7	Visceral omentum adipose	7.10263	1.73732e-06
EFCAB13	GTEx V7	Visceral omentum adipose	6.91854	3.47464e-06
NT5DC1	GTEx V7	Visceral omentum adipose	6.87898	3.47464e-06
ENSG00000261349	GTEx V7	Visceral omentum adipose	6.86035	3.47464e-06
SDHDP6	GTEx V7	Visceral omentum adipose	6.86024	3.47464e-06
ENSG00000254851	GTEx V7	Visceral omentum adipose	6.82004	3.47464e-06
RHD	GTEx V7	Visceral omentum adipose	6.68747	3.47464e-06
TBKBP1	GTEx V7	Visceral omentum adipose	6.67815	3.47464e-06
FER1L4	GTEx V7	Visceral omentum adipose	6.67232	3.47464e-06
HAPLN4	GTEx V7	Visceral omentum adipose	6.65615	3.47464e-06
IZUMO1	GTEx V7	Visceral omentum adipose	6.65303	3.47464e-06
MRPL45P2	GTEx V7	Visceral omentum adipose	6.62201	3.47464e-06
DHODH	GTEx V7	Visceral omentum adipose	6.58441	3.47464e-06
GSTM4	GTEx V7	Visceral omentum adipose	6.55744	3.47464e-06
ENSG00000266903	GTEx V7	Visceral omentum adipose	6.51827	3.47464e-06
ANKDD1B	GTEx V7	Visceral omentum adipose	6.48716	3.47464e-06
RPL36P4	GTEx V7	Visceral omentum adipose	6.42279	3.47464e-06
ENSG00000257595	GTEx V7	Visceral omentum adipose	6.41093	3.47464e-06
C12orf43	GTEx V7	Visceral omentum adipose	6.40505	3.47464e-06
CPNE1	GTEx V7	Visceral omentum adipose	6.39628	3.47464e-06
CEACAM19	GTEx V7	Visceral omentum adipose	6.38546	3.47464e-06
ILF3-AS1	GTEx V7	Visceral omentum adipose	6.26612	3.47464e-06
EVI5	GTEx V7	Visceral omentum adipose	6.06488	3.47464e-06
MKRN2	GTEx V7	Visceral omentum adipose	6.05155	3.47464e-06
AMIGO1	GTEx V7	Visceral omentum adipose	6.0297	3.47464e-06
RNU6ATAC35P	GTEx V7	Visceral omentum adipose	6.01995	3.47464e-06
ABO	GTEx V7	Visceral omentum adipose	5.95857	3.47464e-06
ENSG00000238078	GTEx V7	Visceral omentum adipose	5.91522	3.47464e-06
SLC22A1	GTEx V7	Visceral omentum adipose	5.84735	3.47464e-06
ENSG00000268340	GTEx V7	Visceral omentum adipose	5.7885	3.47464e-06
CCDC116	GTEx V7	Visceral omentum adipose	5.72985	3.47464e-06
ENSG00000272823	GTEx V7	Visceral omentum adipose	5.69814	3.47464e-06
FUT1	GTEx V7	Visceral omentum adipose	5.62099	3.47464e-06
ENSG00000234072	GTEx V7	Visceral omentum adipose	5.59856	3.47464e-06
APOC1P1	GTEx V7	Liver	7.60071	3.78501e-06
CELSR2	GTEx V7	Liver	7.58661	3.78501e-06
PSRC1	GTEx V7	Liver	7.56874	3.78501e-06
SORT1	GTEx V7	Liver	7.56725	3.78501e-06
SPTY2D1	GTEx V7	Liver	7.56326	3.78501e-06
FADS3	GTEx V7	Liver	7.52929	3.78501e-06
ANGPTL3	GTEx V7	Liver	7.51795	3.78501e-06
LIPC	GTEx V7	Liver	7.4849	3.78501e-06
ATXN7L2	GTEx V7	Liver	7.47224	3.78501e-06
ALDH1A2	GTEx V7	Liver	7.40881	3.78501e-06
ST3GAL4	GTEx V7	Liver	7.3809	3.78501e-06
ENSG00000254851	GTEx V7	Liver	7.29805	3.78501e-06
RPL36P4	GTEx V7	Liver	7.28304	3.78501e-06
SYPL2	GTEx V7	Liver	7.28115	3.78501e-06
DNAH11	GTEx V7	Liver	7.11353	3.78501e-06
RHCE	GTEx V7	Liver	7.08084	3.78501e-06
ENSG00000261349	GTEx V7	Liver	7.03842	3.78501e-06
NYNRIN	GTEx V7	Liver	7.02565	3.78501e-06
RHD	GTEx V7	Liver	7.01195	3.78501e-06
CETP	GTEx V7	Liver	6.85727	3.78501e-06
TBKBP1	GTEx V7	Liver	6.8001	3.78501e-06
ENSG00000224037	GTEx V7	Liver	6.75014	3.78501e-06
TDRD15	GTEx V7	Liver	6.65598	3.78501e-06
EFCAB13	GTEx V7	Liver	6.64149	3.78501e-06
ENSG00000267674	GTEx V7	Liver	6.39523	3.78501e-06
CPNE1	GTEx V7	Liver	6.32773	3.78501e-06
AMIGO1	GTEx V7	Liver	6.31924	3.78501e-06
SMUG1P1	GTEx V7	Liver	6.28256	3.78501e-06
SLC22A3	GTEx V7	Liver	6.27314	3.78501e-06
PKD1L3	GTEx V7	Liver	6.24319	3.78501e-06
TTC39B	GTEx V7	Liver	5.80722	3.78501e-06
PVRL2	GTEx V7	Liver	5.73483	3.78501e-06
IGSF23	GTEx V7	Liver	5.7238	3.78501e-06
SDHDP6	GTEx V7	Liver	5.44955	3.78501e-06
ENSG00000124915	GTEx V7	Liver	5.36218	3.78501e-06
ENSG00000236267	GTEx V7	Liver	5.11524	1.514e-05
DOCK7	GTEx V7	Whole blood	7.56421	1.76991e-06
PSRC1	GTEx V7	Whole blood	7.55939	1.76991e-06
BSND	GTEx V7	Whole blood	7.5402	1.76991e-06
POC5	GTEx V7	Whole blood	7.53542	1.76991e-06
GEMIN7	GTEx V7	Whole blood	7.52756	1.76991e-06
TMEM258	GTEx V7	Whole blood	7.36369	1.76991e-06
MAU2	GTEx V7	Whole blood	7.29681	1.76991e-06
GRINA	GTEx V7	Whole blood	7.24214	1.76991e-06
SIDT2	GTEx V7	Whole blood	7.24213	1.76991e-06
CELSR2	GTEx V7	Whole blood	7.23445	1.76991e-06
UBASH3B	GTEx V7	Whole blood	7.23116	1.76991e-06
FADS2	GTEx V7	Whole blood	7.22787	1.76991e-06
CEACAM19	GTEx V7	Whole blood	7.17893	1.76991e-06
TMEM50A	GTEx V7	Whole blood	7.15635	1.76991e-06
PARP10	GTEx V7	Whole blood	7.09613	1.76991e-06
SPC24	GTEx V7	Whole blood	7.05863	1.76991e-06
PLEC	GTEx V7	Whole blood	7.05639	1.76991e-06
SDHDP6	GTEx V7	Whole blood	6.93563	1.76991e-06
BUD13	GTEx V7	Whole blood	6.92199	1.76991e-06
GATAD2A	GTEx V7	Whole blood	6.90014	1.76991e-06
ENSG00000254851	GTEx V7	Whole blood	6.86713	1.76991e-06
TAGLN	GTEx V7	Whole blood	6.8606	1.76991e-06
RHD	GTEx V7	Whole blood	6.80482	1.76991e-06
MCM6	GTEx V7	Whole blood	6.80341	1.76991e-06
TSSK6	GTEx V7	Whole blood	6.70657	1.76991e-06
MRPL45P2	GTEx V7	Whole blood	6.67735	1.76991e-06
PVRL2	GTEx V7	Whole blood	6.63589	1.76991e-06
OASL	GTEx V7	Whole blood	6.61728	1.76991e-06
EVI5	GTEx V7	Whole blood	6.56586	1.76991e-06
LPAR2	GTEx V7	Whole blood	6.51545	1.76991e-06
TBKBP1	GTEx V7	Whole blood	6.46349	1.76991e-06
RPL36P4	GTEx V7	Whole blood	6.3931	1.76991e-06
ENSG00000261349	GTEx V7	Whole blood	6.35841	1.76991e-06
CPNE1	GTEx V7	Whole blood	6.32102	1.76991e-06
AMIGO1	GTEx V7	Whole blood	6.29946	1.76991e-06
CARD8	GTEx V7	Whole blood	6.25469	1.76991e-06
GPR146	GTEx V7	Whole blood	6.17068	3.53982e-06
NRBP1	GTEx V7	Whole blood	6.08046	3.53982e-06
LINC00324	GTEx V7	Whole blood	6.04034	3.53982e-06
ALDH2	GTEx V7	Whole blood	5.94549	3.53982e-06
SLC44A2	GTEx V7	Whole blood	5.93155	3.53982e-06
ABO	GTEx V7	Whole blood	5.87112	3.53982e-06
GSTM4	GTEx V7	Whole blood	5.82166	3.53982e-06
GSTM2	GTEx V7	Whole blood	5.73366	3.53982e-06
HP	GTEx V7	Whole blood	5.71143	3.53982e-06
UBE2L3	GTEx V7	Whole blood	5.70136	3.53982e-06
ILF3-AS1	GTEx V7	Whole blood	5.70001	3.53982e-06
KHNYN	GTEx V7	Whole blood	5.66765	3.53982e-06
SLC22A1	GTEx V7	Whole blood	5.62908	3.53982e-06
KRTCAP3	GTEx V7	Whole blood	5.50791	3.53982e-06
LIPC	GTEx V7	Whole blood	5.49869	3.53982e-06
KIAA1324	GTEx V7	Whole blood	5.42154	3.53982e-06
ENSG00000267174	GTEx V7	Whole blood	5.37565	3.53982e-06
ZFAND2A	GTEx V7	Whole blood	5.31654	3.53982e-06
NPHP3	GTEx V7	Whole blood	5.30905	3.53982e-06
ENSG00000229043	GTEx V7	Whole blood	5.14826	7.07965e-06
SYPL2	Schadt et al.	Liver	9.45765	7.77242e-07
PSMA5	Schadt et al.	Liver	7.04655	7.77242e-07
CAND2	Schadt et al.	Liver	6.96914	7.77242e-07
PSRC1	Schadt et al.	Liver	6.93692	7.77242e-07
ANGPTL3	Schadt et al.	Liver	6.93442	7.77242e-07
CELSR2	Schadt et al.	Liver	6.79321	7.77242e-07
FADS3	Schadt et al.	Liver	6.64145	7.77242e-07
LIPC	Schadt et al.	Liver	6.57394	7.77242e-07
RHCE	Schadt et al.	Liver	6.33461	7.77242e-07
TMEM163	Schadt et al.	Liver	6.10821	7.77242e-07
CPNE1	Schadt et al.	Liver	5.84786	7.77242e-07
ST3GAL4	Schadt et al.	Liver	5.81612	7.77242e-07
POMT1	Schadt et al.	Liver	5.61914	7.77242e-07
SPTY2D1	Schadt et al.	Liver	5.47724	7.77242e-07
TBKBP1	Schadt et al.	Liver	5.36595	7.77242e-07
DOCK7	Schadt et al.	Liver	5.18895	7.77242e-07
LPA	Schadt et al.	Liver	5.10671	7.77242e-07
TM2D3	Schadt et al.	Liver	4.94566	7.77242e-07

## Sheet: SMR
Causal genes identified for TC by SMR
Gene	Probe_Chr	Probe_bp	topSNP	topSNP_chr	topSNP_bp	A1	A2	Freq	b_GWAS	se_GWAS	p_GWAS	b_eQTL	se_eQTL	p_eQTL	b_SMR	se_SMR	p_SMR	p_HEIDI	nsnp_HEIDI	Selected eQTL data	Tissue
RPL36P4	20	34132333	rs6119625	20	34160455	G	A	0.147117	-0.0424	0.0073	1.43e-09	1.27785	0.0710254	2.27327e-72	-0.0331807	0.00600304	3.25149e-08	0.323759	20	GTEx V7	Subcutaneous adipose
PLEC	8	145020111	rs11784762	8	145009610	G	A	0.408549	0.0313	0.0054	8.899e-09	-0.354229	0.0313964	1.60205e-29	-0.0883609	0.0171385	2.52671e-07	0.121595	15	GTEx V7	Subcutaneous adipose
MRPL45P2	17	45548896	rs9915919	17	45494645	A	G	0.516899	0.0259	0.0051	4.956e-07	0.450665	0.0495421	9.31969e-20	0.0574706	0.0129607	9.24087e-06	0.106471	20	GTEx V7	Subcutaneous adipose
ATP13A1	19	19765255	rs2304130	19	19789528	G	A	0.082505	-0.0998	0.0099	8.878e-25	0.310307	0.0496737	4.18652e-10	-0.321617	0.060568	1.09614e-07	0.0554209	5	GTEx V7	Subcutaneous adipose
RPL36P4	20	34132333	rs6119625	20	34160455	G	A	0.147117	-0.0424	0.0073	1.43e-09	1.29767	0.0874985	9.26661e-50	-0.0326739	0.00604149	6.36405e-08	0.617672	20	GTEx V7	Visceral omentum adipose
PLEC	8	145020111	rs11784762	8	145009610	G	A	0.408549	0.0313	0.0054	8.899e-09	-0.36255	0.0393343	3.05093e-20	-0.0863329	0.0175948	9.26127e-07	0.202619	12	GTEx V7	Visceral omentum adipose
ANKDD1B	5	74937477	rs888786	5	74970850	A	G	0.164016	0.048	0.0071	1.675e-11	-0.549011	0.0848709	9.87979e-11	-0.0874299	0.0187061	2.95581e-06	0.161424	3	GTEx V7	Visceral omentum adipose
PCSK9	1	55517873	rs9436961	1	55488831	A	T	0.747515	-0.0441	0.0058	1.391e-14	-0.569193	0.0704087	6.26084e-16	0.0774781	0.0139888	3.04916e-08	0.131827	8	GTEx V7	Visceral omentum adipose
ST3GAL4	11	126267887	rs7951028	11	126238394	A	G	0.134195	0.049	0.0076	8.341e-11	0.704854	0.116134	1.28462e-09	0.0695179	0.0157307	9.9039e-06	0.172442	3	GTEx V7	Liver
EFCAB13	17	45459667	rs6504872	17	45438952	T	C	0.470179	0.0279	0.0051	2.236e-08	0.611139	0.0767169	1.63677e-15	0.0456525	0.0101234	6.49443e-06	0.165219	20	GTEx V7	Liver
RPL36P4	20	34132333	rs2277862	20	34152782	T	C	0.148111	-0.0433	0.0072	3.818e-10	1.23517	0.141253	2.24267e-18	-0.0350559	0.00707467	7.22814e-07	0.140718	7	GTEx V7	Liver
DNAH11	7	21761285	rs7809080	7	21605482	G	C	0.222664	0.0353	0.0061	8.187e-09	0.95528	0.121532	3.83143e-15	0.0369525	0.00792945	3.15961e-06	0.1197	12	GTEx V7	Liver
RP4-781K5.7	1	234850429	rs661955	1	234842856	C	G	0.515905	0.0361	0.0053	1.039e-12	-0.698623	0.0912107	1.86739e-14	-0.0516731	0.0101521	3.58292e-07	0.0916221	10	GTEx V7	Liver
DOCK7	1	63037184	rs1168086	1	63112389	G	A	0.694831	0.0719	0.0054	1.689e-39	0.270442	0.0433304	4.33712e-10	0.265861	0.0470442	1.59232e-08	0.46535	5	GTEx V7	Whole blood
RPL36P4	20	34132333	rs6119625	20	34160455	G	A	0.147117	-0.0424	0.0073	1.43e-09	0.932688	0.0724528	6.38377e-38	-0.04546	0.00858663	1.1949e-07	0.440736	20	GTEx V7	Whole blood
UBASH3B	11	122605782	rs10790519	11	122535408	C	T	0.385686	0.0336	0.0052	2.651e-10	-0.278363	0.0424629	5.54779e-11	-0.120706	0.0262299	4.18779e-06	0.393925	8	GTEx V7	Whole blood
GPR146	7	1090806	rs1997243	7	1083777	G	A	0.12326	0.0359	0.0072	1.92e-07	0.463897	0.0424149	7.65852e-28	0.0773879	0.0170575	5.70898e-06	0.192814	20	GTEx V7	Whole blood
PLEC	8	145020111	rs6993953	8	145000321	T	C	0.427435	0.0314	0.0054	1.196e-08	-0.443889	0.0313534	1.67593e-45	-0.0707384	0.0131513	7.49806e-08	0.101473	14	GTEx V7	Whole blood
BSND	1	55470581	rs12117661	1	55487346	G	C	0.230616	-0.057	0.0066	9.982e-19	-0.405447	0.0531611	2.40714e-14	0.140586	0.024592	1.08599e-08	0.0767226	3	GTEx V7	Whole blood
PLEC1	8	144989738	rs11785060	8	145046662	T	C	0.375746	0.0359	0.006	2.322e-09	-0.315992	0.0195744	1.26915e-58	-0.113611	0.0202501	2.01899e-08	0.262928	13	Westra et al.	Peripheral blood
GPR146	7	1098780	rs1997243	7	1083777	G	A	0.12326	0.0359	0.0072	1.92e-07	0.884616	0.0238797	2.1916e-300	0.0405826	0.00821252	7.75038e-07	0.25993	20	Westra et al.	Peripheral blood
GRINA	8	145067276	rs11136343	8	145058986	G	A	0.392644	0.0301	0.0059	4.088e-07	-0.483393	0.0185632	1.73135e-149	-0.0622682	0.0124374	5.54236e-07	0.146153	13	Westra et al.	Peripheral blood
MAFB	20	39314834	rs2902941	20	39091514	G	A	0.293241	-0.0356	0.0054	1.1e-10	0.184812	0.0202886	8.30257e-20	-0.192628	0.0360683	9.26156e-08	0.0932299	20	Westra et al.	Peripheral blood
MRPL33	2	27997338	rs13013484	2	27988821	G	A	0.293241	-0.0314	0.0057	1.348e-08	-0.195889	0.0219338	4.22584e-19	0.160295	0.0341884	2.75106e-06	0.068279	20	Westra et al.	Peripheral blood
C11ORF10	11	61557308	rs174538	11	61560081	A	G	0.313121	-0.0511	0.0055	1.67e-20	0.35636	0.0205551	2.48227e-67	-0.143394	0.0175104	2.63203e-16	0.057449	20	Westra et al.	Peripheral blood
NSMAF	8	59496232	rs2279460	8	59508375	T	C	0.371769	0.0284	0.0053	1.328e-07	0.434627	0.0198325	1.8743e-106	0.0653434	0.0125536	1.93841e-07	0.0568189	20	Westra et al.	Peripheral blood
PLEC	8	144989739	rs11136341	8	145043543	G	A	0.390656	0.0376	0.0061	8.964e-10	-0.40182	0.0289993	1.16696e-43	-0.0935742	0.0166153	1.78312e-08	0.498628	14	Lloyd-Jones et al.	Peripheral blood
MRPL33	2	27997339	rs12477908	2	27987046	A	C	0.282306	-0.0308	0.0057	2.751e-08	-0.2561	0.0299197	1.13282e-17	0.120266	0.0263208	4.89546e-06	0.35267	20	Lloyd-Jones et al.	Peripheral blood
GPR146	7	1098781	rs6951245	7	1058193	A	G	0.124254	0.0368	0.0071	6.073e-08	0.810179	0.0399437	1.81616e-91	0.0454221	0.0090451	5.12077e-07	0.132572	20	Lloyd-Jones et al.	Peripheral blood
PSRC1	1	109822552	rs7528419	1	109817192	G	A	0.212724	-0.1529	0.0108	3.745e-47	0.275865	0.0326625	3.0165e-17	-0.554257	0.0764148	4.06846e-13	0.0912616	4	Lloyd-Jones et al.	Peripheral blood
DOCK7	1	62923222	rs7555577	1	63034363	A	C	0.296223	-0.0734	0.0055	1.701e-39	-0.352761	0.0285764	5.21657e-35	0.208073	0.0229608	1.27962e-19	0.0595337	19	Lloyd-Jones et al.	Peripheral blood

## Sheet: UTMOST
Causal genes identified for TC by UTMOST
Gene	Test_score	P_value
FNDC7	32.4342	8.65974e-15
ROM1	30.2411	1.62093e-14
SPC24	30.1375	2.89768e-14
SQLE	30.3951	2.9754e-14
CYB561A3	29.6857	8.51541e-14
YJEFN3	28.6925	1.76636e-13
TMEM223	29.4251	2.55573e-13
ZNF180	29.5728	3.62266e-13
PLCG1	27.2053	3.82028e-13
PPP1CC	27.8876	3.98126e-13
GIN1	28.1436	4.08229e-13
P2RX7	28.6005	4.11893e-13
PLEKHG4	28.82	5.01266e-13
MCM6	26.3069	1.14442e-12
PDE4A	26.652	1.6448e-12
TMEM38B	26.2048	1.74238e-12
TMED1	26.1724	1.98508e-12
SMARCA4	26.6898	2.47147e-12
CYP7A1	25.8528	2.93332e-12
TMEM61	25.4393	4.18932e-12
ABCA1	26.2033	4.4299e-12
ANGPTL3	25.5473	5.73142e-12
APOE	25.069	6.52367e-12
NTN5	23.5968	1.00898e-11
TIMD4	274.889	1.08579e-11
ANKRD31	304.578	1.27168e-11
KLC3	243.522	1.45391e-11
SLC6A17	167.937	1.45536e-11
CHST4	68.2387	1.45923e-11
GCNT4	519.183	1.61199e-11
GRINA	311.141	1.62572e-11
ATG4D	380.683	1.62989e-11
FRK	282.859	1.86304e-11
QTRT1	659.196	1.9614e-11
RELB	453.912	2.17477e-11
POLK	762.462	2.17768e-11
WDR47	385.821	2.18281e-11
PVRL2	414.421	2.18291e-11
GPR61	186.128	2.18314e-11
GPR114	216.96	2.18323e-11
KIAA1324	147.646	2.18326e-11
HPR	137.448	2.18487e-11
DHODH	23.2741	2.22197e-11
AMIGO1	458.625	2.24677e-11
TMEM258	762.462	2.30304e-11
DOCK7	762.462	2.30664e-11
PSRC1	762.462	2.30858e-11
ANKDD1B	762.462	2.32914e-11
ZNF823	450.449	2.33552e-11
ZNF221	658.368	2.34889e-11
ZNF441	762.462	2.35366e-11
LPIN3	509.83	2.35812e-11
NSMAF	244.759	2.54687e-11
CELSR2	277.619	2.54693e-11
CETP	264.496	2.54701e-11
ZNF227	255.254	2.54865e-11
PUM2	320.306	2.57561e-11
YIPF2	150.983	2.91051e-11
PRPF38B	129.196	2.91549e-11
FUT2	22.643	3.43754e-11
B3GAT3	22.9365	3.73275e-11
CNN1	23.5718	3.81041e-11
ALDH2	22.8206	5.07362e-11
TXNL4B	24.2144	5.3361e-11
ZNF572	23.1587	6.51091e-11
PREB	22.4825	7.51678e-11
SDCBP	22.4976	7.65569e-11
BRAP	22.2161	1.29969e-10
ALDH1A2	21.8261	1.4603e-10
PLA2G1B	22.5026	1.60462e-10
S1PR2	22.2206	2.45997e-10
LIPC	21.5122	2.96617e-10
PPM1G	19.6896	5.91581e-10
POC5	19.3413	6.67441e-10
ZNF844	19.8359	7.08316e-10
AEBP1	20.0198	7.42063e-10
IQGAP2	68.0355	7.8321e-10
CEACAM19	19.7741	7.86449e-10
ELAVL3	19.7896	8.37836e-10
FAM109A	19.8291	8.86507e-10
DCTN4	21.9753	9.15893e-10
KANK2	89.3548	9.4006e-10
ZNF821	20.6224	1.09603e-09
IGF2R	18.887	1.5524e-09
DNAH11	19.2068	1.7111e-09
ERGIC3	19.1364	2.32448e-09
GFM2	18.5157	2.66405e-09
ECSIT	19.4389	2.96576e-09
KIAA1875	18.5669	2.97176e-09
CEACAM16	18.9393	3.10973e-09
ATXN7L2	18.6578	3.31068e-09
FAM26D	19.0979	3.50212e-09
RGL3	131.252	4.11542e-09
MEF2B	19.0312	4.7988e-09
SETD1B	18.4232	4.87379e-09
PGM1	19.0062	5.77232e-09
MYBPHL	17.5924	7.29831e-09
ZNF296	18.9066	8.42052e-09
RNF214	17.2034	1.07597e-08
KRTCAP3	17.0186	1.32589e-08
ZP1	17.5199	1.86721e-08
ZNF513	16.6274	2.19072e-08
LDLR	131.859	2.23805e-08
SPTY2D1	16.6767	2.24315e-08
NLRC5	16.4045	2.44145e-08
INCENP	16.5375	2.51621e-08
ZGLP1	15.9121	3.22505e-08
PCSK9	17.1128	4.09676e-08
MAMSTR	16.6653	4.23341e-08
ZNF285	16.2599	4.34115e-08
EPOR	95.4434	5.50296e-08
RASIP1	15.7914	5.6179e-08
FUT1	15.2791	7.40599e-08
NAA25	15.0792	8.6996e-08
NT5DC1	15.8733	1.1938e-07
ATG4C	113.164	1.24515e-07
GATAD2A	16.153	1.49843e-07
DSE	14.7865	1.54391e-07
TP53INP2	15.3713	1.71397e-07
FSD1L	15.4305	1.81999e-07
GANAB	14.0451	1.9096e-07
ZNF112	14.1047	2.27912e-07
NRBP1	13.9101	2.37051e-07
FOXA3	14.6158	3.45338e-07
ATXN2	14.2477	4.15536e-07
SRSF9	14.2048	4.17982e-07
NUDT3	14.2734	4.38334e-07
HVCN1	14.602	4.84937e-07
TAL2	13.6057	5.11678e-07
GNAT2	13.8886	5.16091e-07
GMIP	13.9692	6.03548e-07
PLEC	12.5686	6.05328e-07
PNMT	14.4941	6.07742e-07
PARP10	13.0238	6.59741e-07
CCDC11	13.6848	6.9824e-07
SLC44A2	13.6673	9.19516e-07
RPL17	13.2096	9.31547e-07
SUGP1	13.8914	1.10472e-06
CXXC1	13.3859	1.16226e-06
ACAD10	13.1066	1.25767e-06
SKA1	13.1577	1.39063e-06
C1orf146	13.3113	1.41153e-06
BSCL2	12.9387	1.48166e-06
CENPA	13.4508	1.52742e-06
HP	12.5711	1.70685e-06
TSPAN16	12.3924	1.79827e-06
TMEM120B	13.0711	1.86665e-06
USP24	12.2768	1.87534e-06
UBXN2B	12.5458	2.08175e-06
CPNE1	11.3599	2.20526e-06
TRAM2	12.6299	2.60975e-06
MYZAP	12.6379	2.82767e-06
GCOM1	12.6137	2.92832e-06
SP4	12.0714	2.99955e-06
NDUFA13	12.2163	3.24939e-06

## Sheet: FOCUS
Causal genes identified for TC by FOCUS
ens_gene_id	mol_name	tissue	ref_name	type	chrom	tx_start	tx_stop	inference	cv.R2	cv.R2.pval	twas_z	pip	in_cred_set	region	prioritzing genes by tissue type
ENSG00000229695	AC011242.5	skin_sun_exposed_lower_leg	gtex	pseudogene	2	43907604	43908761	ElasticNet	0.0110816	0.0952583	-7.37	1	1	2:43309590-2:44313803	Adipose
ENSG00000128918	ALDH1A2	liver	gtex	protein_coding	15	58245622	58790065	ElasticNet	0.0551451	0.00142192	-6.77	1	1	15:58441366-15:59694116	Adipose
ENSG00000084674	APOB	adipose_subcutaneous	gtex	protein_coding	2	21224301	21266945	ElasticNet	0.16654	3.44079e-14	13.2	1	1	2:21050490-2:23341383	Adipose
ENSG00000130159	ECSIT	adipose_subcutaneous	gtex	protein_coding	19	11616731	11639989	ElasticNet	0.0624425	0.00158627	-10.9	1	1	19:9238393-19:11284028	Adipose
ENSG00000115204	MPV17	ovary	gtex	protein_coding	2	27532360	27548547	ElasticNet	0.082922	0.00529176	0.918	1	1	2:26894985-2:28598777	Adipose
ENSG00000255800.1	OR13C5	pituitary	gtex	protein_coding	9	107456763	107456763	ElasticNet	0.125579	7.57138e-05	-7.35	1	1	9:107581749-9:109298754	Adipose
ENSG00000169174	PCSK9	adipose_visceral_omentum	gtex	protein_coding	1	55505221	55530525	ElasticNet	0.125812	7.16806e-11	7.99	1	1	1:54226262-1:56413117	Adipose
ENSG00000125743	SNRPD2	adipose_subcutaneous	gtex	protein_coding	19	46190712	46195827	ElasticNet	0.167526	1.87595e-16	-12.4	1	1	19:44744147-19:46102697	Adipose
ENSG00000183726	TMEM50A	brain_dorsolateral_prefrontal_cortex	cmc	protein_coding	1	25664788	25688852	lasso	0.36733	6.88674e-47	5.83	1	1	1:25516845-1:27401867	Adipose
ENSG00000186026	ZNF284	adipose_subcutaneous	gtex	protein_coding	19	44576297	44593766	ElasticNet	0.0213468	0.0004703	10.2	1	1	19:44744147-19:46102697	Adipose
ENSG00000249014	HMGN2P4	nerve_tibial	gtex	pseudogene	5	75537849	75538229	ElasticNet	0.0320136	0.00238298	6.42	0.999	1	5:73759326-5:75798866	Adipose
ENSG00000224477	RP1-81D8.3	liver	gtex	lincRNA	6	161119320	161121664	ElasticNet	0.031764	0.0690611	-4.04	0.999	1	6:160580497-6:162169564	Adipose
ENSG00000158019	BRE	brain_frontal_cortex_ba9	gtex	protein_coding	2	28112808	28561768	ElasticNet	0.0425511	0.0961639	-6.26	0.998	1	2:26894985-2:28598777	Adipose
ENSG00000152359	POC5	adipose_visceral_omentum	gtex	protein_coding	5	74969949	75013313	ElasticNet	0.165365	5.79777e-11	3.46	0.997	1	5:73759326-5:75798866	Adipose
ENSG00000187658	C5orf52	testis	gtex	protein_coding	5	157098561	157107151	ElasticNet	0.202153	7.68585e-08	-5.57	0.996	1	5:155373505-5:156628531	Adipose
ENSG00000149577	SIDT2	adipose	metsim	protein_coding	11	117049449	117068160	lasso	0.067596	2.34312e-10	-7.97	0.971	1	11:116383348-11:117746948	Adipose
C2orf43	C2orf43	adipose	metsim	NA	2	20883788	21022882	bslmm	0.229312	8.9678e-34	10.1	0.966	1	2:21050490-2:23341383	Adipose
ENSG00000176920	FUT2	esophagus_mucosa	gtex	protein_coding	19	49199228	49209207	ElasticNet	0.617764	1.29128e-63	-6.08	0.959	1	19:47150082-19:49282140	Adipose
ENSG00000253887.1	RP11-10A14.7	testis	gtex	lincRNA	8	8937921	8937921	ElasticNet	0.151392	0.00144868	5.38	0.953	1	8:9154694-8:9640641	Adipose
ENSG00000224470	ATXN1L	breast_mammary_tissue	gtex	protein_coding	16	71879894	71919171	ElasticNet	0.0508973	0.0206859	5.98	0.942	1	16:71054090-16:72935146	Adipose
ENSG00000105726	ATP13A1	adipose_subcutaneous	gtex	protein_coding	19	19756007	19774502	ElasticNet	0.0955116	1.66001e-08	-10.7	0.928	1	19:18409862-19:19877471	Adipose
ENSG00000179119	SPTY2D1	adipose_subcutaneous	gtex	protein_coding	11	18627948	18656338	ElasticNet	0.0873336	1.53041e-08	-4.76	0.908	1	11:17578468-11:19569535	Adipose
ENSG00000258082	RP11-443B7.3	cells_transformed_fibroblasts	gtex	lincRNA	1	235115394	235116551	ElasticNet	0.0739091	0.0685238	6.41	0.904	1	1:234599632-1:235819436	Adipose
C11orf10	C11orf10	blood	ntr	NA	11	61556410	61560069	bslmm	0.0803066	1.26428e-24	-8.8	0.825	1	11:58780549-11:62223771	Adipose
ENSG00000135114	OASL	adipose	metsim	protein_coding	12	121458095	121477045	enet	0.0490086	6.82656e-08	4.75	0.825	1	12:119754356-12:122007651	Adipose
ENSG00000015520	NPC1L1	adipose	metsim	protein_coding	7	44552134	44580914	bslmm	0.137848	4.98267e-20	5.6	0.792	1	7:43159079-7:44763828	Adipose
ENSG00000154743	TSEN2	adipose	metsim	protein_coding	3	12525931	12581122	enet	0.0631155	9.25839e-10	4.54	0.789	1	3:11019831-3:13070799	Adipose
ENSG00000203910	C1orf146	testis	gtex	protein_coding	1	92683497	92711370	ElasticNet	0.132932	3.08798e-07	5.1	0.761	1	1:91886387-1:93536459	Adipose
ENSG00000138075	ABCG5	adipose_subcutaneous	gtex	protein_coding	2	44039611	44066004	ElasticNet	0.0246588	0.0710076	2.02	0.757	1	2:43309590-2:44313803	Adipose
ENSG00000161914	ZNF653	brain_amygdala	gtex	protein_coding	19	11594242	11616738	ElasticNet	0.13783	0.0412102	9.2	0.757	1	19:9238393-19:11284028	Adipose
ENSG00000035681	NSMAF	blood	yfs	protein_coding	8	59496063	59572403	enet	0.135621	4.54037e-42	5	0.662	1	8:59068651-8:59728100	Adipose
ENSG00000167183	PRR15L	testis	gtex	protein_coding	17	46029333	46035244	ElasticNet	0.392314	1.77178e-22	4.61	0.662	1	17:43056905-17:45876022	Adipose
ENSG00000117616	C1orf63	cells_transformed_fibroblasts	gtex	protein_coding	1	25568728	25664704	ElasticNet	0.0343575	0.00136132	-1.02	0.636	1	1:25516845-1:27401867	Adipose
ENSG00000242748	RPL23AP81	uterus	gtex	pseudogene	20	39825331	39825797	ElasticNet	-0.0420246	0.000256389	-5.07	0.618	1	20:39610856-20:40585689	Adipose
ENSG00000221571	RNU6ATAC35P	adipose_subcutaneous	gtex	lincRNA	1	220998962	220999389	ElasticNet	0.0755453	0.000534389	-4.2	0.61	1	1:219590746-1:221858231	Adipose
ENSG00000233005	AC067959.1	adipose_subcutaneous	gtex	lincRNA	2	21444047	22193831	ElasticNet	0.143273	1.43908e-13	-6.08	0.598	1	2:21050490-2:23341383	Adipose
ENSG00000168092	PAFAH1B2	adipose	metsim	protein_coding	11	117014983	117047610	bslmm	0.0243275	0.000120952	2.73	0.575	1	11:116383348-11:117746948	Adipose
ENSG00000178209	PLEC	adipose_subcutaneous	gtex	protein_coding	8	144989321	145050902	ElasticNet	0.266285	5.62223e-20	-5.25	0.551	1	8:144236881-8:146303788	Adipose
ENSG00000229695	AC011242.5	skin_sun_exposed_lower_leg	gtex	pseudogene	2	43907604	43908761	ElasticNet	0.0110816	0.0952583	-7.37	1	1	2:43309590-2:44313803	Subcutaneous adipose
ENSG00000102575	ACP5	blood	yfs	protein_coding	19	11685475	11689823	enet	0.513506	9.57336e-200	-6.92	1	1	19:9238393-19:11284028	Subcutaneous adipose
ENSG00000128918	ALDH1A2	liver	gtex	protein_coding	15	58245622	58790065	ElasticNet	0.0551451	0.00142192	-6.77	1	1	15:58441366-15:59694116	Subcutaneous adipose
ENSG00000084674	APOB	adipose_subcutaneous	gtex	protein_coding	2	21224301	21266945	ElasticNet	0.16654	3.44079e-14	13.2	1	1	2:21050490-2:23341383	Subcutaneous adipose
ENSG00000130159	ECSIT	adipose_subcutaneous	gtex	protein_coding	19	11616731	11639989	ElasticNet	0.0624425	0.00158627	-10.9	1	1	19:9238393-19:11284028	Subcutaneous adipose
ENSG00000249014	HMGN2P4	nerve_tibial	gtex	pseudogene	5	75537849	75538229	ElasticNet	0.0320136	0.00238298	6.42	1	1	5:73759326-5:75798866	Subcutaneous adipose
ENSG00000257017	HP	adipose_subcutaneous	gtex	protein_coding	16	72088491	72094954	ElasticNet	0.00698794	0.173818	-8.13	1	1	16:71054090-16:72935146	Subcutaneous adipose
ENSG00000115204	MPV17	ovary	gtex	protein_coding	2	27532360	27548547	ElasticNet	0.082922	0.00529176	0.918	1	1	2:26894985-2:28598777	Subcutaneous adipose
ENSG00000255800.1	OR13C5	pituitary	gtex	protein_coding	9	107456763	107456763	ElasticNet	0.125579	7.57138e-05	-7.35	1	1	9:107581749-9:109298754	Subcutaneous adipose
ENSG00000169174	PCSK9	adipose_subcutaneous	gtex	protein_coding	1	55505221	55530525	ElasticNet	-0.0028645	0.0295976	8.77	1	1	1:54226262-1:56413117	Subcutaneous adipose
ENSG00000125743	SNRPD2	adipose_subcutaneous	gtex	protein_coding	19	46190712	46195827	ElasticNet	0.167526	1.87595e-16	-12.4	1	1	19:44744147-19:46102697	Subcutaneous adipose
ENSG00000110080	ST3GAL4	pancreas	gtex	protein_coding	11	126225535	126310239	ElasticNet	0.228967	1.5896e-10	6.24	1	1	11:124495528-11:126311264	Subcutaneous adipose
ENSG00000183726	TMEM50A	brain_dorsolateral_prefrontal_cortex	cmc	protein_coding	1	25664788	25688852	lasso	0.36733	6.88674e-47	5.83	1	1	1:25516845-1:27401867	Subcutaneous adipose
ZNF259	ZNF259	brain_dorsolateral_prefrontal_cortex	cmc	NA	11	116649275	116658739	enet	0.0303332	0.000116799	-7.74	1	1	11:116383348-11:117746948	Subcutaneous adipose
ENSG00000186026	ZNF284	adipose_subcutaneous	gtex	protein_coding	19	44576297	44593766	ElasticNet	0.0213468	0.0004703	10.2	1	1	19:44744147-19:46102697	Subcutaneous adipose
ENSG00000152359	POC5	adipose_subcutaneous	gtex	protein_coding	5	74969949	75013313	ElasticNet	0.144761	1.87002e-12	5.48	0.999	1	5:73759326-5:75798866	Subcutaneous adipose
ENSG00000158019	BRE	brain_frontal_cortex_ba9	gtex	protein_coding	2	28112808	28561768	ElasticNet	0.0425511	0.0961639	-6.26	0.998	1	2:26894985-2:28598777	Subcutaneous adipose
ENSG00000176920	FUT2	esophagus_mucosa	gtex	protein_coding	19	49199228	49209207	ElasticNet	0.617764	1.29128e-63	-6.08	0.998	1	19:47150082-19:49282140	Subcutaneous adipose
ENSG00000132031	MATN3	artery_tibial	gtex	protein_coding	2	20191872	20212455	ElasticNet	0.341506	3.81116e-27	6.88	0.998	1	2:21050490-2:23341383	Subcutaneous adipose
ENSG00000224477	RP1-81D8.3	liver	gtex	lincRNA	6	161119320	161121664	ElasticNet	0.031764	0.0690611	-4.04	0.997	1	6:160580497-6:162169564	Subcutaneous adipose
ENSG00000187658	C5orf52	testis	gtex	protein_coding	5	157098561	157107151	ElasticNet	0.202153	7.68585e-08	-5.57	0.996	1	5:155373505-5:156628531	Subcutaneous adipose
ENSG00000149485	FADS1	brain_cerebellum	gtex	protein_coding	11	61567099	61596790	ElasticNet	0.410277	8.83083e-16	9.44	0.996	1	11:58780549-11:62223771	Subcutaneous adipose
ENSG00000015520	NPC1L1	adipose_subcutaneous	gtex	protein_coding	7	44552134	44580914	ElasticNet	0.0376704	0.00110362	6.15	0.991	1	7:43159079-7:44763828	Subcutaneous adipose
ENSG00000149577	SIDT2	blood	yfs	protein_coding	11	117049449	117068160	enet	0.454986	1.28805e-168	-5.97	0.991	1	11:116383348-11:117746948	Subcutaneous adipose
ENSG00000253887.1	RP11-10A14.7	testis	gtex	lincRNA	8	8937921	8937921	ElasticNet	0.151392	0.00144868	5.38	0.953	1	8:9154694-8:9640641	Subcutaneous adipose
ENSG00000105726	ATP13A1	adipose_subcutaneous	gtex	protein_coding	19	19756007	19774502	ElasticNet	0.0955116	1.66001e-08	-10.7	0.928	1	19:18409862-19:19877471	Subcutaneous adipose
ENSG00000179119	SPTY2D1	adipose_subcutaneous	gtex	protein_coding	11	18627948	18656338	ElasticNet	0.0873336	1.53041e-08	-4.76	0.907	1	11:17578468-11:19569535	Subcutaneous adipose
ENSG00000258082	RP11-443B7.3	cells_transformed_fibroblasts	gtex	lincRNA	1	235115394	235116551	ElasticNet	0.0739091	0.0685238	6.41	0.898	1	1:234599632-1:235819436	Subcutaneous adipose
ENSG00000178209	PLEC	adipose_subcutaneous	gtex	protein_coding	8	144989321	145050902	ElasticNet	0.266285	5.62223e-20	-5.25	0.794	1	8:144236881-8:146303788	Subcutaneous adipose
ENSG00000138075	ABCG5	adipose_subcutaneous	gtex	protein_coding	2	44039611	44066004	ElasticNet	0.0246588	0.0710076	2.02	0.757	1	2:43309590-2:44313803	Subcutaneous adipose
ENSG00000203910	C1orf146	testis	gtex	protein_coding	1	92683497	92711370	ElasticNet	0.132932	3.08798e-07	5.1	0.748	1	1:91886387-1:93536459	Subcutaneous adipose
ENSG00000140830	TXNL4B	adipose_subcutaneous	gtex	protein_coding	16	72078188	72128330	ElasticNet	0.0436356	0.00062147	1.39	0.727	1	16:71054090-16:72935146	Subcutaneous adipose
ENSG00000242748	RPL23AP81	uterus	gtex	pseudogene	20	39825331	39825797	ElasticNet	-0.0420246	0.000256389	-5.07	0.673	1	20:39610856-20:40585689	Subcutaneous adipose
ENSG00000035681	NSMAF	blood	yfs	protein_coding	8	59496063	59572403	enet	0.135621	4.54037e-42	5	0.663	1	8:59068651-8:59728100	Subcutaneous adipose
ENSG00000087237	CETP	colon_transverse	gtex	protein_coding	16	56995762	57017757	ElasticNet	0.093415	0.000213182	-6.01	0.66	1	16:55903774-16:57664330	Subcutaneous adipose
ENSG00000167183	PRR15L	testis	gtex	protein_coding	17	46029333	46035244	ElasticNet	0.392314	1.77178e-22	4.61	0.659	1	17:43056905-17:45876022	Subcutaneous adipose
ENSG00000117616	C1orf63	cells_transformed_fibroblasts	gtex	protein_coding	1	25568728	25664704	ElasticNet	0.0343575	0.00136132	-1.02	0.653	1	1:25516845-1:27401867	Subcutaneous adipose
ENSG00000221571	RNU6ATAC35P	adipose_subcutaneous	gtex	lincRNA	1	220998962	220999389	ElasticNet	0.0755453	0.000534389	-4.2	0.611	1	1:219590746-1:221858231	Subcutaneous adipose
ENSG00000143921	ABCG8	colon_transverse	gtex	protein_coding	2	44066103	44105605	ElasticNet	0.114552	8.278e-07	-13.6	1	1	2:43309590-2:44313803	Visceral omentum adipose
ENSG00000128918	ALDH1A2	liver	gtex	protein_coding	15	58245622	58790065	ElasticNet	0.0551451	0.00142192	-6.77	1	1	15:58441366-15:59694116	Visceral omentum adipose
ENSG00000158019	BRE	brain_frontal_cortex_ba9	gtex	protein_coding	2	28112808	28561768	ElasticNet	0.0425511	0.0961639	-6.26	1	1	2:26894985-2:28598777	Visceral omentum adipose
C2orf43	C2orf43	adipose	metsim	NA	2	20883788	21022882	bslmm	0.229312	8.9678e-34	10.1	1	1	2:21050490-2:23341383	Visceral omentum adipose
ENSG00000187658	C5orf52	testis	gtex	protein_coding	5	157098561	157107151	ElasticNet	0.202153	7.68585e-08	-5.57	1	1	5:155373505-5:156628531	Visceral omentum adipose
ENSG00000115204	MPV17	ovary	gtex	protein_coding	2	27532360	27548547	ElasticNet	0.082922	0.00529176	0.918	1	1	2:26894985-2:28598777	Visceral omentum adipose
ENSG00000255800.1	OR13C5	pituitary	gtex	protein_coding	9	107456763	107456763	ElasticNet	0.125579	7.57138e-05	-7.35	1	1	9:107581749-9:109298754	Visceral omentum adipose
ENSG00000122008	POLK	spleen	gtex	protein_coding	5	74807581	74896969	ElasticNet	0.186427	4.29174e-05	10.4	1	1	5:73759326-5:75798866	Visceral omentum adipose
ENSG00000104856	RELB	lung	gtex	protein_coding	19	45504688	45541452	ElasticNet	0.00721668	0.176748	9.48	1	1	19:44744147-19:46102697	Visceral omentum adipose
ENSG00000183726	TMEM50A	brain_dorsolateral_prefrontal_cortex	cmc	protein_coding	1	25664788	25688852	lasso	0.36733	6.88674e-47	5.83	1	1	1:25516845-1:27401867	Visceral omentum adipose
ZNF259	ZNF259	brain_dorsolateral_prefrontal_cortex	cmc	NA	11	116649275	116658739	enet	0.0303332	0.000116799	-7.74	1	1	11:116383348-11:117746948	Visceral omentum adipose
ENSG00000186026	ZNF284	cells_transformed_fibroblasts	gtex	protein_coding	19	44576297	44593766	ElasticNet	0.182428	1.67021e-13	14.2	1	1	19:44744147-19:46102697	Visceral omentum adipose
ENSG00000161914	ZNF653	brain_amygdala	gtex	protein_coding	19	11594242	11616738	ElasticNet	0.13783	0.0412102	9.2	1	1	19:9238393-19:11284028	Visceral omentum adipose
ENSG00000118960	HS1BP3	cells_transformed_fibroblasts	gtex	protein_coding	2	20760208	20850849	ElasticNet	0.11405	1.26275e-06	9.44	0.998	1	2:21050490-2:23341383	Visceral omentum adipose
ENSG00000256229	ZNF486	esophagus_mucosa	gtex	protein_coding	19	20278037	20311299	ElasticNet	0.13627	4.35243e-07	6.43	0.997	1	19:18409862-19:19877471	Visceral omentum adipose
ENSG00000015520	NPC1L1	adipose	metsim	protein_coding	7	44552134	44580914	bslmm	0.137848	4.98267e-20	5.6	0.994	1	7:43159079-7:44763828	Visceral omentum adipose
ENSG00000253887.1	RP11-10A14.7	testis	gtex	lincRNA	8	8937921	8937921	ElasticNet	0.151392	0.00144868	5.38	0.99	1	8:9154694-8:9640641	Visceral omentum adipose
ENSG00000173928	SWSAP1	artery_coronary	gtex	protein_coding	19	11485361	11487627	ElasticNet	0.0479054	0.181169	-0.286	0.99	1	19:9238393-19:11284028	Visceral omentum adipose
ENSG00000224477	RP1-81D8.3	liver	gtex	lincRNA	6	161119320	161121664	ElasticNet	0.031764	0.0690611	-4.04	0.979	1	6:160580497-6:162169564	Visceral omentum adipose
ENSG00000176920	FUT2	esophagus_mucosa	gtex	protein_coding	19	49199228	49209207	ElasticNet	0.617764	1.29128e-63	-6.08	0.937	1	19:47150082-19:49282140	Visceral omentum adipose
ENSG00000258082	RP11-443B7.3	cells_transformed_fibroblasts	gtex	lincRNA	1	235115394	235116551	ElasticNet	0.0739091	0.0685238	6.41	0.903	1	1:234599632-1:235819436	Visceral omentum adipose
ENSG00000255931	RP11-286N22.10	brain_frontal_cortex_ba9	gtex	lincRNA	11	61263912	61267548	ElasticNet	-0.000608899	0.124909	8.59	0.779	1	11:58780549-11:62223771	Visceral omentum adipose
ENSG00000035681	NSMAF	blood	yfs	protein_coding	8	59496063	59572403	enet	0.135621	4.54037e-42	5	0.667	1	8:59068651-8:59728100	Visceral omentum adipose
ENSG00000228782.3	MRPL45P2	cells_ebv-transformed_lymphocytes	gtex	pseudogene	17	4.54906e+07	4.54906e+07	ElasticNet	0.417411	3.50945e-12	4.83	0.664	1	17:43056905-17:45876022	Visceral omentum adipose
ENSG00000087237	CETP	colon_transverse	gtex	protein_coding	16	56995762	57017757	ElasticNet	0.093415	0.000213182	-6.01	0.661	1	16:55903774-16:57664330	Visceral omentum adipose
ENSG00000162222	TTC9C	adipose_visceral_omentum	gtex	protein_coding	11	62495541	62507765	ElasticNet	0.0611863	0.0010381	5.69	0.581	1	11:58780549-11:62223771	Visceral omentum adipose
ENSG00000143921	ABCG8	colon_transverse	gtex	protein_coding	2	44066103	44105605	ElasticNet	0.114552	8.278e-07	-13.6	1	1	2:43309590-2:44313803	Liver
ENSG00000158019	BRE	brain_frontal_cortex_ba9	gtex	protein_coding	2	28112808	28561768	ElasticNet	0.0425511	0.0961639	-6.26	1	1	2:26894985-2:28598777	Liver
C2orf43	C2orf43	adipose	metsim	NA	2	20883788	21022882	bslmm	0.229312	8.9678e-34	10.1	1	1	2:21050490-2:23341383	Liver
ENSG00000187266	EPOR	blood	yfs	protein_coding	19	11488236	11495018	enet	0.113956	2.96991e-35	9.77	1	1	19:9238393-19:11284028	Liver
ENSG00000166035	LIPC	liver	gtex	protein_coding	15	58702768	58861151	ElasticNet	0.175969	5.32295e-08	-10.5	1	1	15:58441366-15:59694116	Liver
ENSG00000085511	MAP3K4	skin_not_sun_exposed_suprapubic	gtex	protein_coding	6	161412759	161538417	ElasticNet	0.112806	1.61407e-09	-6.9	1	1	6:158218719-6:160580497	Liver
ENSG00000115204	MPV17	ovary	gtex	protein_coding	2	27532360	27548547	ElasticNet	0.082922	0.00529176	0.918	1	1	2:26894985-2:28598777	Liver
ENSG00000255800.1	OR13C5	pituitary	gtex	protein_coding	9	107456763	107456763	ElasticNet	0.125579	7.57138e-05	-7.35	1	1	9:107581749-9:109298754	Liver
ENSG00000122008	POLK	spleen	gtex	protein_coding	5	74807581	74896969	ElasticNet	0.186427	4.29174e-05	10.4	1	1	5:73759326-5:75798866	Liver
ENSG00000104856	RELB	lung	gtex	protein_coding	19	45504688	45541452	ElasticNet	0.00721668	0.176748	9.48	1	1	19:44744147-19:46102697	Liver
ENSG00000183726	TMEM50A	brain_dorsolateral_prefrontal_cortex	cmc	protein_coding	1	25664788	25688852	lasso	0.36733	6.88674e-47	5.83	1	1	1:25516845-1:27401867	Liver
ZNF259	ZNF259	brain_dorsolateral_prefrontal_cortex	cmc	NA	11	116649275	116658739	enet	0.0303332	0.000116799	-7.74	1	1	11:116383348-11:117746948	Liver
ENSG00000186026	ZNF284	cells_transformed_fibroblasts	gtex	protein_coding	19	44576297	44593766	ElasticNet	0.182428	1.67021e-13	14.2	1	1	19:44744147-19:46102697	Liver
ENSG00000171295	ZNF440	thyroid	gtex	protein_coding	19	11925099	11946016	ElasticNet	0.0420559	0.000452229	10.3	1	1	19:9238393-19:11284028	Liver
ENSG00000118960	HS1BP3	cells_transformed_fibroblasts	gtex	protein_coding	2	20760208	20850849	ElasticNet	0.11405	1.26275e-06	9.44	0.998	1	2:21050490-2:23341383	Liver
ENSG00000224477	RP1-81D8.3	liver	gtex	lincRNA	6	161119320	161121664	ElasticNet	0.031764	0.0690611	-4.04	0.998	1	6:160580497-6:162169564	Liver
ENSG00000176920	FUT2	esophagus_mucosa	gtex	protein_coding	19	49199228	49209207	ElasticNet	0.617764	1.29128e-63	-6.08	0.997	1	19:47150082-19:49282140	Liver
ENSG00000256229	ZNF486	esophagus_mucosa	gtex	protein_coding	19	20278037	20311299	ElasticNet	0.13627	4.35243e-07	6.43	0.997	1	19:18409862-19:19877471	Liver
ENSG00000149485	FADS1	brain_cerebellum	gtex	protein_coding	11	61567099	61596790	ElasticNet	0.410277	8.83083e-16	9.44	0.996	1	11:58780549-11:62223771	Liver
ENSG00000015520	NPC1L1	adipose	metsim	protein_coding	7	44552134	44580914	bslmm	0.137848	4.98267e-20	5.6	0.993	1	7:43159079-7:44763828	Liver
ENSG00000110080	ST3GAL4	liver	gtex	protein_coding	11	126225535	126310239	ElasticNet	0.134022	0.000502684	5.27	0.988	1	11:124495528-11:126311264	Liver
ENSG00000149577	SIDT2	blood	yfs	protein_coding	11	117049449	117068160	enet	0.454986	1.28805e-168	-5.97	0.98	1	11:116383348-11:117746948	Liver
ENSG00000075975	MKRN2	muscle_skeletal	gtex	protein_coding	3	12598513	12625212	ElasticNet	0.440033	6.87891e-53	-4.79	0.91	1	3:11019831-3:13070799	Liver
ENSG00000105877	DNAH11	liver	gtex	protein_coding	7	21582833	21941457	ElasticNet	0.212044	4.21492e-10	4.69	0.88	1	7:20124908-7:22507629	Liver
ENSG00000258082	RP11-443B7.3	cells_transformed_fibroblasts	gtex	lincRNA	1	235115394	235116551	ElasticNet	0.0739091	0.0685238	6.41	0.864	1	1:234599632-1:235819436	Liver
ENSG00000165028	NIPSNAP3B	pancreas	gtex	protein_coding	9	107526438	107539738	ElasticNet	0.127697	9.65884e-05	3.47	0.758	1	9:107581749-9:109298754	Liver
ENSG00000179119	SPTY2D1	liver	gtex	protein_coding	11	18627948	18656338	ElasticNet	0.105352	5.40337e-05	-4.51	0.758	1	11:17578468-11:19569535	Liver
ENSG00000087237	CETP	colon_transverse	gtex	protein_coding	16	56995762	57017757	ElasticNet	0.093415	0.000213182	-6.01	0.66	1	16:55903774-16:57664330	Liver
ENSG00000035681	NSMAF	blood	yfs	protein_coding	8	59496063	59572403	enet	0.135621	4.54037e-42	5	0.66	1	8:59068651-8:59728100	Liver
ENSG00000117616	C1orf63	cells_transformed_fibroblasts	gtex	protein_coding	1	25568728	25664704	ElasticNet	0.0343575	0.00136132	-1.02	0.512	1	1:25516845-1:27401867	Liver
ENSG00000143921	ABCG8	colon_transverse	gtex	protein_coding	2	44066103	44105605	ElasticNet	0.114552	8.278e-07	-13.6	1	1	2:43309590-2:44313803	Blood
C2orf43	C2orf43	adipose	metsim	NA	2	20883788	21022882	bslmm	0.229312	8.9678e-34	10.1	1	1	2:21050490-2:23341383	Blood
ENSG00000187658	C5orf52	testis	gtex	protein_coding	5	157098561	157107151	ElasticNet	0.202153	7.68585e-08	-5.57	1	1	5:155373505-5:156628531	Blood
ENSG00000187266	EPOR	blood	yfs	protein_coding	19	11488236	11495018	enet	0.113956	2.96991e-35	9.77	1	1	19:9238393-19:11284028	Blood
ENSG00000118960	HS1BP3	blood	yfs	protein_coding	2	20760208	20850849	blup	0.00921232	0.000372532	13.5	1	1	2:21050490-2:23341383	Blood
ENSG00000085511	MAP3K4	skin_not_sun_exposed_suprapubic	gtex	protein_coding	6	161412759	161538417	ElasticNet	0.112806	1.61407e-09	-6.9	1	1	6:158218719-6:160580497	Blood
ENSG00000115204	MPV17	ovary	gtex	protein_coding	2	27532360	27548547	ElasticNet	0.082922	0.00529176	0.918	1	1	2:26894985-2:28598777	Blood
ENSG00000122008	POLK	spleen	gtex	protein_coding	5	74807581	74896969	ElasticNet	0.186427	4.29174e-05	10.4	1	1	5:73759326-5:75798866	Blood
ENSG00000134222	PSRC1	blood	yfs	protein_coding	1	109822178	109825808	enet	0.237499	1.57556e-76	-18.2	1	1	1:108409665-1:110303881	Blood
ENSG00000104856	RELB	lung	gtex	protein_coding	19	45504688	45541452	ElasticNet	0.00721668	0.176748	9.48	1	1	19:44744147-19:46102697	Blood
ENSG00000140830	TXNL4B	brain_anterior_cingulate_cortex_ba24	gtex	protein_coding	16	72078188	72128330	ElasticNet	0.178091	0.00455641	7.76	1	1	16:71054090-16:72935146	Blood
ZNF259	ZNF259	brain_dorsolateral_prefrontal_cortex	cmc	NA	11	116649275	116658739	enet	0.0303332	0.000116799	-7.74	1	1	11:116383348-11:117746948	Blood
ENSG00000186026	ZNF284	cells_transformed_fibroblasts	gtex	protein_coding	19	44576297	44593766	ElasticNet	0.182428	1.67021e-13	14.2	1	1	19:44744147-19:46102697	Blood
ENSG00000171295	ZNF440	thyroid	gtex	protein_coding	19	11925099	11946016	ElasticNet	0.0420559	0.000452229	10.3	1	1	19:9238393-19:11284028	Blood
ENSG00000158019	BRE	brain_frontal_cortex_ba9	gtex	protein_coding	2	28112808	28561768	ElasticNet	0.0425511	0.0961639	-6.26	0.998	1	2:26894985-2:28598777	Blood
ENSG00000224477	RP1-81D8.3	liver	gtex	lincRNA	6	161119320	161121664	ElasticNet	0.031764	0.0690611	-4.04	0.998	1	6:160580497-6:162169564	Blood
ENSG00000176920	FUT2	esophagus_mucosa	gtex	protein_coding	19	49199228	49209207	ElasticNet	0.617764	1.29128e-63	-6.08	0.997	1	19:47150082-19:49282140	Blood
ENSG00000253887.1	RP11-10A14.7	testis	gtex	lincRNA	8	8937921	8937921	ElasticNet	0.151392	0.00144868	5.38	0.99	1	8:9154694-8:9640641	Blood
ENSG00000129933	MAU2	whole_blood	gtex	protein_coding	19	19431490	19469563	ElasticNet	0.0662897	0.00238335	10.6	0.987	1	19:18409862-19:19877471	Blood
ENSG00000188672	RHCE	blood	ntr	protein_coding	1	25598910	25656963	bslmm	0.0478823	3.58511e-15	2.33	0.968	1	1:25516845-1:27401867	Blood
ENSG00000258082	RP11-443B7.3	cells_transformed_fibroblasts	gtex	lincRNA	1	235115394	235116551	ElasticNet	0.0739091	0.0685238	6.41	0.902	1	1:234599632-1:235819436	Blood
ENSG00000160584	SIK3	blood	yfs	protein_coding	11	116714118	116969153	enet	0.0157243	4.64794e-06	3.3	0.891	1	11:116383348-11:117746948	Blood
ENSG00000130287	NCAN	brain_cerebellum	gtex	protein_coding	19	19322782	19363042	ElasticNet	0.0616967	0.0468704	-8.79	0.858	1	19:18409862-19:19877471	Blood
ENSG00000075975	MKRN2	blood	yfs	protein_coding	3	12598513	12625212	enet	0.180911	7.21911e-57	-4.64	0.849	1	3:11019831-3:13070799	Blood
ENSG00000259477	RP11-86K22.1	pituitary	gtex	pseudogene	15	58271914	58272844	ElasticNet	-0.00263984	0.262645	4.72	0.839	1	15:58441366-15:59694116	Blood
ENSG00000035681	NSMAF	blood	yfs	protein_coding	8	59496063	59572403	enet	0.135621	4.54037e-42	5	0.836	1	8:59068651-8:59728100	Blood
C11orf10	C11orf10	blood	ntr	NA	11	61556410	61560069	bslmm	0.0803066	1.26428e-24	-8.8	0.808	1	11:58780549-11:62223771	Blood
ENSG00000228782.3	MRPL45P2	whole_blood	gtex	pseudogene	17	46103760	46103760	ElasticNet	0.076575	4.33387e-06	5.25	0.781	1	17:43056905-17:45876022	Blood
ENSG00000015520	NPC1L1	adipose	metsim	protein_coding	7	44552134	44580914	bslmm	0.137848	4.98267e-20	5.6	0.618	1	7:43159079-7:44763828	Blood
ENSG00000255931	RP11-286N22.10	brain_frontal_cortex_ba9	gtex	lincRNA	11	61263912	61267548	ElasticNet	-0.000608899	0.124909	8.59	0.535	1	11:58780549-11:62223771	Blood
C2orf43	C2orf43	adipose	metsim	NA	2	20883788	21022882	bslmm	0.229312	8.9678e-34	10.1	1	1	2:21050490-2:23341383	Whole blood
ENSG00000115204	MPV17	ovary	gtex	protein_coding	2	27532360	27548547	ElasticNet	0.082922	0.00529176	0.918	1	1	2:26894985-2:28598777	Whole blood
ENSG00000143921	ABCG8	colon_transverse	gtex	protein_coding	2	44066103	44105605	ElasticNet	0.114552	8.278e-07	-13.6	1	1	2:43309590-2:44313803	Whole blood
ENSG00000122008	POLK	spleen	gtex	protein_coding	5	74807581	74896969	ElasticNet	0.186427	4.29174e-05	10.4	1	1	5:73759326-5:75798866	Whole blood
ENSG00000187658	C5orf52	testis	gtex	protein_coding	5	157098561	157107151	ElasticNet	0.202153	7.68585e-08	-5.57	1	1	5:155373505-5:156628531	Whole blood
ENSG00000085511	MAP3K4	skin_not_sun_exposed_suprapubic	gtex	protein_coding	6	161412759	161538417	ElasticNet	0.112806	1.61407e-09	-6.9	1	1	6:158218719-6:160580497	Whole blood
ENSG00000255800.1	OR13C5	pituitary	gtex	protein_coding	9	107456763	107456763	ElasticNet	0.125579	7.57138e-05	-7.35	1	1	9:107581749-9:109298754	Whole blood
ZNF259	ZNF259	brain_dorsolateral_prefrontal_cortex	cmc	NA	11	116649275	116658739	enet	0.0303332	0.000116799	-7.74	1	1	11:116383348-11:117746948	Whole blood
ENSG00000110080	ST3GAL4	pancreas	gtex	protein_coding	11	126225535	126310239	ElasticNet	0.228967	1.5896e-10	6.24	1	1	11:124495528-11:126311264	Whole blood
ENSG00000087237	CETP	colon_transverse	gtex	protein_coding	16	56995762	57017757	ElasticNet	0.093415	0.000213182	-6.01	1	1	16:55903774-16:57664330	Whole blood
ENSG00000140830	TXNL4B	brain_anterior_cingulate_cortex_ba24	gtex	protein_coding	16	72078188	72128330	ElasticNet	0.178091	0.00455641	7.76	1	1	16:71054090-16:72935146	Whole blood
ENSG00000161914	ZNF653	brain_amygdala	gtex	protein_coding	19	11594242	11616738	ElasticNet	0.13783	0.0412102	9.2	1	1	19:9238393-19:11284028	Whole blood
ENSG00000186026	ZNF284	cells_transformed_fibroblasts	gtex	protein_coding	19	44576297	44593766	ElasticNet	0.182428	1.67021e-13	14.2	1	1	19:44744147-19:46102697	Whole blood
ENSG00000104856	RELB	lung	gtex	protein_coding	19	45504688	45541452	ElasticNet	0.00721668	0.176748	9.48	1	1	19:44744147-19:46102697	Whole blood
ENSG00000118960	HS1BP3	cells_transformed_fibroblasts	gtex	protein_coding	2	20760208	20850849	ElasticNet	0.11405	1.26275e-06	9.44	0.998	1	2:21050490-2:23341383	Whole blood
ENSG00000158019	BRE	brain_frontal_cortex_ba9	gtex	protein_coding	2	28112808	28561768	ElasticNet	0.0425511	0.0961639	-6.26	0.998	1	2:26894985-2:28598777	Whole blood
ENSG00000224477	RP1-81D8.3	liver	gtex	lincRNA	6	161119320	161121664	ElasticNet	0.031764	0.0690611	-4.04	0.998	1	6:160580497-6:162169564	Whole blood
ENSG00000176920	FUT2	esophagus_mucosa	gtex	protein_coding	19	49199228	49209207	ElasticNet	0.617764	1.29128e-63	-6.08	0.997	1	19:47150082-19:49282140	Whole blood
ENSG00000149485	FADS1	brain_cerebellum	gtex	protein_coding	11	61567099	61596790	ElasticNet	0.410277	8.83083e-16	9.44	0.994	1	11:58780549-11:62223771	Whole blood
ENSG00000253887.1	RP11-10A14.7	testis	gtex	lincRNA	8	8937921	8937921	ElasticNet	0.151392	0.00144868	5.38	0.99	1	8:9154694-8:9640641	Whole blood
ENSG00000267089	CTC-499B15.8	brain_cerebellum	gtex	lincRNA	19	11952056	11953254	ElasticNet	0.063585	0.0595648	6.05	0.987	1	19:9238393-19:11284028	Whole blood
ENSG00000129933	MAU2	whole_blood	gtex	protein_coding	19	19431490	19469563	ElasticNet	0.0662897	0.00238335	10.6	0.986	1	19:18409862-19:19877471	Whole blood
ENSG00000258082	RP11-443B7.3	cells_transformed_fibroblasts	gtex	lincRNA	1	235115394	235116551	ElasticNet	0.0739091	0.0685238	6.41	0.904	1	1:234599632-1:235819436	Whole blood
ENSG00000228782.3	MRPL45P2	whole_blood	gtex	pseudogene	17	46103760	46103760	ElasticNet	0.076575	4.33387e-06	5.25	0.877	1	17:43056905-17:45876022	Whole blood
ENSG00000130287	NCAN	brain_cerebellum	gtex	protein_coding	19	19322782	19363042	ElasticNet	0.0616967	0.0468704	-8.79	0.863	1	19:18409862-19:19877471	Whole blood
ENSG00000259477	RP11-86K22.1	pituitary	gtex	pseudogene	15	58271914	58272844	ElasticNet	-0.00263984	0.262645	4.72	0.839	1	15:58441366-15:59694116	Whole blood
ENSG00000035681	NSMAF	blood	yfs	protein_coding	8	59496063	59572403	enet	0.135621	4.54037e-42	5	0.836	1	8:59068651-8:59728100	Whole blood

## Sheet: DEPICT
Causal genes identified for TC by DEPICT
Locus	Nr of genes in locus	Chromosome and position	GWAS P value	Ensembl gene ID	Gene symbol	Nominal P value	Gene closest to lead SNP	Top cis eQTL SNP (Westra et al. Nature Genetics 2014)	False discovery rate
rs10401969;rs873870	12	chr19:19322782-19774502	2.9e-38	ENSG00000213996	TM6SF2	2.72e-07	FALSE	-	<=0.01
rs5158	3	chr19:45445495-45541452	1.26e-06	ENSG00000224916	APOC4	6.8e-07	TRUE	-	<=0.01
rs1260326;rs13013484;rs2384629;rs4666050	38	chr2:27070615-28561768	7.31e-27	ENSG00000234945	-	1.33e-06	FALSE	-	<=0.01
rs11065987;rs17630235	14	chr12:111843752-112947717	6.77e-12	ENSG00000111275	ALDH2	1.41e-06	FALSE	rs16941669	<=0.01
rs762861	2	chr4:3294755-3451211	9.15e-07	ENSG00000109758	HGFAC	2.35e-06	TRUE	-	<=0.01
rs17286411;rs11648622;rs17666993;rs2000999;rs217181;rs9302635	11	chr16:71660089-72210777	3.22e-24	ENSG00000257017	HP	2.35e-06	FALSE	-	<=0.01
rs1260326;rs13013484;rs2384629;rs4666050	38	chr2:27070615-28561768	7.31e-27	ENSG00000084734	GCKR	3.17e-06	TRUE	-	<=0.01
rs255052	25	chr16:67679030-68335722	6.9e-06	ENSG00000102904	TSNAXIP1	4.72e-06	FALSE	-	<=0.01
rs10455872;rs2255830;rs3798221;rs501470;rs783144	5	chr6:160769300-161174338	2.66e-16	ENSG00000213071	LPAL2	5.36e-06	TRUE	rs415317	<=0.01
rs11820504;rs486394;rs516226;rs964184;rs9804646	4	chr11:116618886-116663136	6.2e-57	ENSG00000110243	APOA5	5.52e-06	TRUE	-	<=0.01
rs2255141	1	chr10:113909624-113975135	2.03e-10	ENSG00000119927	GPAM	5.56e-06	TRUE	rs1926559	<=0.01
rs2277862	4	chr20:34021145-34195451	3.82e-10	ENSG00000088340	FER1L4	6.09e-06	FALSE	-	<=0.01
rs1564348;rs3798167;rs3798180;rs7749378;rs8191808	3	chr6:160390131-160698670	9.7e-17	ENSG00000175003	SLC22A1	6.7e-06	TRUE	rs2297372;rs662301	<=0.01
rs1263167;rs11216164;rs17120280;rs5110;rs641620	9	chr11:116683920-117103241	7.55e-19	ENSG00000110244	APOA4	7.97e-06	TRUE	-	<=0.01
rs10221914;rs1025447;rs4131228;rs4299376;rs4953023	4	chr2:43864412-44105605	4.03e-45	ENSG00000138075	ABCG5	8.86e-06	TRUE	-	<=0.01
rs1260326;rs13013484;rs2384629;rs4666050	38	chr2:27070615-28561768	7.31e-27	ENSG00000143994	ABHD1	8.98e-06	FALSE	-	<=0.01
rs11065987;rs17630235	14	chr12:111843752-112947717	6.77e-12	ENSG00000198270	TMEM116	9.58e-06	FALSE	rs7295294	<=0.01
rs1030431	2	chr8:59323823-59412795	8.79e-13	ENSG00000167910	CYP7A1	1.06e-05	FALSE	rs12678010	<=0.01
rs12265333	5	chr10:101801950-102090243	3.19e-06	ENSG00000107566	ERLIN1	1.06e-05	FALSE	-	<=0.01
rs11763759;rs2072183	1	chr7:44552134-44580914	3.22e-11	ENSG00000015520	NPC1L1	1.09e-05	TRUE	-	<=0.01
rs12916	3	chr5:74632154-74896969	8.78e-47	ENSG00000122008	POLK	1.11e-05	FALSE	-	<=0.01
rs255052	25	chr16:67679030-68335722	6.9e-06	ENSG00000213398	LCAT	1.29e-05	FALSE	rs255049	<=0.01
rs10221914;rs1025447;rs4131228;rs4299376;rs4953023	4	chr2:43864412-44105605	4.03e-45	ENSG00000143921	ABCG8	1.29e-05	TRUE	-	<=0.01
rs4683438	3	chr3:142534764-142682178	4.3e-06	ENSG00000163710	PCOLCE2	1.29e-05	FALSE	rs12495602	<=0.01
rs2287623	1	chr2:169779448-169887832	3.16e-06	ENSG00000073734	ABCB11	1.38e-05	TRUE	rs487756	<=0.01
rs10455872;rs2255830;rs3798221;rs501470;rs783144	5	chr6:160769300-161174338	2.66e-16	ENSG00000122194	PLG	1.41e-05	TRUE	rs9365237	<=0.01
rs1263167;rs11216164;rs17120280;rs5110;rs641620	9	chr11:116683920-117103241	7.55e-19	ENSG00000118137	APOA1	1.76e-05	TRUE	-	<=0.01
rs2285942;rs7811417	2	chr7:21467652-21941457	6.55e-10	ENSG00000105877	DNAH11	1.83e-05	TRUE	-	<=0.01
rs11071371;rs1532085;rs166357;rs1800588	1	chr15:58702768-58861151	8.83e-20	ENSG00000166035	LIPC	1.89e-05	TRUE	rs12911658	<=0.01
rs1473886	1	chr2:20400558-20425194	1.23e-07	ENSG00000115884	SDC1	3.01e-05	TRUE	-	<=0.01
rs1787328	1	chr18:47349156-47721451	1.62e-06	ENSG00000167306	MYO5B	3.67e-05	FALSE	rs12604221	<=0.01
rs12265333	5	chr10:101801950-102090243	3.19e-06	ENSG00000120054	CPN1	4.47e-05	FALSE	rs4148391	<=0.01
rs255052	25	chr16:67679030-68335722	6.9e-06	ENSG00000141098	GFOD2	5.28e-05	FALSE	rs12927959	<=0.01
rs1263167;rs11216164;rs17120280;rs5110;rs641620	9	chr11:116683920-117103241	7.55e-19	ENSG00000236267	-	7.18e-05	TRUE	-	<=0.01
rs4791641	11	chr17:8043809-8225834	7.99e-07	ENSG00000179094	PER1	9.16e-05	FALSE	rs7216269	<=0.01
rs4683438	3	chr3:142534764-142682178	4.3e-06	ENSG00000243818	-	0.000113	TRUE	-	<=0.01
rs16831243	9	chr2:135722061-136743670	8.06e-07	ENSG00000115850	LCT	0.000115	FALSE	-	<=0.01
rs174550	4	chr11:61520114-61647626	2.08e-22	ENSG00000124920	C11orf9	0.000117	FALSE	rs198462	<=0.01
rs255052	25	chr16:67679030-68335722	6.9e-06	ENSG00000103067	ESRP2	0.000145	FALSE	-	<=0.01
rs16831243	9	chr2:135722061-136743670	8.06e-07	ENSG00000176601	YSK4	0.000157	TRUE	-	<=0.01
rs3850634	4	chr1:62901968-63176365	4.9e-41	ENSG00000132855	ANGPTL3	0.000166	TRUE	rs7528963	<=0.01
rs12132819;rs2807834	3	chr1:220921567-221005771	4.9e-13	ENSG00000186205	MOSC1	0.000176	TRUE	rs11118598	<=0.01
rs17819328;rs2290159	3	chr3:12525931-12705725	4.21e-09	ENSG00000075975	MKRN2	0.000177	TRUE	rs11710163	<=0.01
rs865774	2	chr1:110158726-110208118	1.44e-07	ENSG00000116337	AMPD2	0.00019	TRUE	-	<=0.01
rs4291702	5	chr11:77899858-78285919	2.93e-06	ENSG00000118369	USP35	0.000236	FALSE	-	<=0.01
rs10401969;rs873870	12	chr19:19322782-19774502	2.9e-38	ENSG00000187664	HAPLN4	0.000239	FALSE	-	<=0.01
rs11644679	5	chr16:56225302-56554008	3.19e-06	ENSG00000125124	BBS2	0.000247	FALSE	rs4556786	<=0.01
rs10410;rs11102964;rs12127701;rs1278286;rs17035630;rs17035665;rs413380;rs590502;rs611060;rs629301;rs648673	10	chr1:109656301-110052360	5.77e-131	ENSG00000174151	CYB561D1	0.000257	FALSE	-	<=0.01
rs3850634	4	chr1:62901968-63176365	4.9e-41	ENSG00000116641	DOCK7	0.000341	FALSE	rs11207957	<=0.01
rs1263167;rs11216164;rs17120280;rs5110;rs641620	9	chr11:116683920-117103241	7.55e-19	ENSG00000110245	APOC3	0.00037	FALSE	-	<=0.01
rs11925701	3	chr3:132136370-132441303	8.37e-07	ENSG00000113971	NPHP3	0.000376	FALSE	rs11718115;rs2305627	<=0.01
rs12132819;rs2807834	3	chr1:220921567-221005771	4.9e-13	ENSG00000117791	MOSC2	0.000394	FALSE	-	<=0.01
rs1260326;rs13013484;rs2384629;rs4666050	38	chr2:27070615-28561768	7.31e-27	ENSG00000138030	KHK	0.000414	FALSE	rs11680096;rs2011616	<=0.01
rs1961456	1	chr8:18248755-18258728	1.68e-09	ENSG00000156006	NAT2	0.000547	TRUE	rs11203964	<=0.01
rs2239620;rs2268712	2	chr6:52285106-52441713	3.42e-07	ENSG00000096093	EFHC1	0.000588	FALSE	-	<=0.01
rs10410;rs11102964;rs12127701;rs1278286;rs17035630;rs17035665;rs413380;rs590502;rs611060;rs629301;rs648673	10	chr1:109656301-110052360	5.77e-131	ENSG00000116299	KIAA1324	0.000596	FALSE	rs565751	<=0.01
rs1260326;rs13013484;rs2384629;rs4666050	38	chr2:27070615-28561768	7.31e-27	ENSG00000138074	SLC5A6	0.000731	FALSE	-	<=0.01
rs7928525	2	chr11:117103341-117186975	8.18e-06	ENSG00000167257	RNF214	0.000904	TRUE	-	<=0.01
rs10455872;rs2255830;rs3798221;rs501470;rs783144	5	chr6:160769300-161174338	2.66e-16	ENSG00000198670	LPA	0.000999	TRUE	-	<0.05
rs10410;rs11102964;rs12127701;rs1278286;rs17035630;rs17035665;rs413380;rs590502;rs611060;rs629301;rs648673	10	chr1:109656301-110052360	5.77e-131	ENSG00000181754	AMIGO1	0.00114	FALSE	-	<0.05
rs11820504;rs486394;rs516226;rs964184;rs9804646	4	chr11:116618886-116663136	6.2e-57	ENSG00000109917	ZNF259	0.00163	FALSE	-	<0.05
rs492602	6	chr19:49141328-49250166	2.01e-10	ENSG00000105538	RASIP1	0.00214	FALSE	rs281377	<0.05
rs11650232	1	chr17:7076750-7082883	8.81e-07	ENSG00000141505	ASGR1	0.00228	TRUE	rs314245	<0.05
rs762861	2	chr4:3294755-3451211	9.15e-07	ENSG00000159788	RGS12	0.00234	FALSE	rs2239725;rs13115832	<0.05
rs11065987;rs17630235	14	chr12:111843752-112947717	6.77e-12	ENSG00000204842	ATXN2	0.00234	TRUE	rs3809278	<0.05
rs1169288	3	chr12:121416346-121477045	1.48e-14	ENSG00000135114	OASL	0.00291	FALSE	rs2259693;rs2259693	<0.05
rs10198175;rs11685356;rs12713956;rs12720796;rs12720842;rs1367117;rs312049;rs3935557;rs515135;rs531593;rs6722139;rs6728178;rs6739502;rs6756743	1	chr2:21224301-21266945	4.08e-96	ENSG00000084674	APOB	0.00297	TRUE	-	<0.05
rs4291702	5	chr11:77899858-78285919	2.93e-06	ENSG00000251323	-	0.0033	FALSE	-	<0.05
rs1260326;rs13013484;rs2384629;rs4666050	38	chr2:27070615-28561768	7.31e-27	ENSG00000084764	MAPRE3	0.00383	FALSE	rs10203050	<0.05
rs1048699;rs3745157	5	chr19:45582530-45685057	4.39e-09	ENSG00000179846	NKPD1	0.00388	TRUE	-	<0.05
rs1260326;rs13013484;rs2384629;rs4666050	38	chr2:27070615-28561768	7.31e-27	ENSG00000115226	FNDC4	0.00409	FALSE	-	<0.05
rs9488822	1	chr6:116262693-116381921	1.69e-10	ENSG00000111816	FRK	0.0042	TRUE	-	<0.05
rs17286411;rs11648622;rs17666993;rs2000999;rs217181;rs9302635	11	chr16:71660089-72210777	3.22e-24	ENSG00000140830	TXNL4B	0.00443	TRUE	rs10492814	<0.05
rs12265333	5	chr10:101801950-102090243	3.19e-06	ENSG00000095485	CWF19L1	0.00453	TRUE	rs11597086	<0.05
rs1260326;rs13013484;rs2384629;rs4666050	38	chr2:27070615-28561768	7.31e-27	ENSG00000171174	RBKS	0.00492	FALSE	-	<0.05
rs10221914;rs1025447;rs4131228;rs4299376;rs4953023	4	chr2:43864412-44105605	4.03e-45	ENSG00000138036	DYNC2LI1	0.00502	TRUE	rs11695056	<0.05
rs10221914;rs1025447;rs4131228;rs4299376;rs4953023	4	chr2:43864412-44105605	4.03e-45	ENSG00000152527	PLEKHH2	0.00639	FALSE	rs10174938	<0.05
rs1127343	1	chr3:122103023-122131181	1.88e-06	ENSG00000114023	FAM162A	0.00662	FALSE	rs6798997	<0.05
rs7255	1	chr2:20760208-20850849	5.77e-06	ENSG00000118960	HS1BP3	0.00753	TRUE	rs2305458	<0.05
rs7206971	4	chr17:45400656-45789427	1.05e-08	ENSG00000198933	TBKBP1	0.0077	FALSE	rs8075566	<0.05
rs865774	2	chr1:110158726-110208118	1.44e-07	ENSG00000168765	GSTM4	0.00854	FALSE	rs1010167;rs1010167	<0.05
