# Supplementary material for: Integrated Analysis of Summary Statistics to Identify Pleiotropic Genes and Pathways for the Comorbidity of Schizophrenia and Cardiometabolic Disease
Source: Front Psychiatry. 2020 Apr 17;11:256. doi: 10.3389/fpsyt.2020.00256 (PMC7212438; doi:10.3389/fpsyt.2020.00256)
Supplement: Supplementary file 9 [file Table_9.xlsx]

## Sheet: Summary_table
Supplemental Table S9. Causal genes identified for TG
To reveal the genes expression and genes prioritization associated with TG, we used subcutaneous adipose, visceral omentum adipose, liver and whole blood eQTL from GTEx V7, and liver eQTL from Schadt et al. for Sherlock; subcutaneous adipose, visceral omentum adipose, liver and whole blood eQTL from GTEx V7, and peripheral blood eQTL from Westra et al. and Lloyd-Jones et al. for SMR; the gene exp…
FUMA	Sherlock	SMR	UTMOST	FOCUS	DEPICT
GCKR	IFT172	DNAH10OS	ANGPTL3	APOE	LPA
BUD13	ANGPTL3	PLTP	ROM1	C2orf43	F2
LPL	C2orf28	HSD17B13	PVRL2	EPT1	ANGPTL3
C2orf16	FADS3	CCDC92	GPR114	LPL	C19orf80
ZNF512	PLTP	NEIL2	SDC4	MLXIPL	GCKR
GPN1	LIPC	PABPC4	DRC1	MPV17	MLXIPL
CCDC121	KRTCAP3	DOCK7	PGM1	NEURL2	APOC3
APOB	VKORC1	SLC25A29	ABHD11	ZNF259	ANGPTL4
SIK3	POMT1	ChGn	GCKR	ALDH1A2	TMED5
USP1	APOC2	NRBF2	CENPA	ATP13A1	TIMD4
DOCK7	DOCK7	ZNF668	NRBF2	RELB	APOA4
PAFAH1B2	ATRAID	BCKDK	VPS37D	AFF1	GPAM
EIF2B4	BUD13	NRBP1	MLXIPL	LCMT2	APOA5
SNX17	NRBP1		FOSL2	TP53BP1	APOA1
ZNF513	SIDT2		IFT172	IRS1	HP
MPV17	SLC5A6		PREB	DNAH10OS	APOB
GTF3C2	LPL		UCN	APOC2	SLC5A6
NRBP1	TMEM258		ATRAID	MRPL35P2	NAGS
IFT172	SLC4A1AP		NRBP1	SOX30	APOC1
FNDC4	MAU2		CAD	HS1BP3	ABCA1
TMEM258	PPM1G		SNX17	NRBP1	CYP7A1
FEN1	ENSG00000223522		PLTP	RP11-563N12.2	GALNT2
FADS2	HSD3B7		ZNF513	BACE1	APOC4
FADS1	ZNF664		TMEM258	CKMT1A	VEGFA
NCAN	BCKDK		DOCK7	CLINT1	LIPC
MYRF	ENSG00000254851		PPM1G	ARHGAP24	CETP
SLC5A6	FADS2		NEURL2	RP11-15A1.3	CD300LG
BRE	TAGLN		SLC35F6	RP11-373D23.3	BCL3
MRPL33	GATAD2A		CETP	CATSPER2	RASIP1
RBKS	ZNF335		TIMD4	AP000770.1	HGFAC
AC110084.1	TSSK6		SFR1	APOA1	SLC22A1
AC074091.13	LPAR2		KCNK3	PSD3	FADS2
ATRAID	ZNF646		CSRNP3	ZSWIM1	LPL
CAD	CATSPER2		ZNF668	IFT172	SLC22A3
JMJD1C	PVRL2		GNMT	AC098828.2	CTSB
AFF1	PRSS53		SLC4A1AP	GRB14	PLTP
REEP3	ZNF668		GATA4	ZNF486	NR1H3
ATG4C	ENSG00000260911		SLC15A3	MEF2B	EMILIN1
COBLL1	MAP1LC3A		MRPL33	VPS37D	TM6SF2
FRMD5	DNAH10		GPN1	PLTP	PVRL2
AC022431.2	SNX21		TMEM223	CAPN9	KHK
ALDH1A2	CSGALNACT1		GGA1	STRC	FADS1
PPM1G	CCDC92		ZNF227		NR0B2
	MLXIPL		KLHL8		ACP2
	ENSG00000270028		KLC3		GATA4
	FADS1		ZNF296		APOE
	ATP13A1		C2orf16		FGF21
	ENSG00000231611		DNAH10OS		LPAL2
	ENSG00000235267		JMJD1C		KANK2
	DNAH10OS		MRPS18A		MAFF
	SLC12A5		YJEFN3		SIDT2
	TM6SF2		CLIP4		RBKS
	ENSG00000261379		PRSS53		CBLC
	MAFF		CEP164		SDC1
	NCOA6		CCDC92		NAT2
	ENSG00000272622		CLDN3		FNDC4
	IRS1		AFF1		TRIB1
	HSD17B13		GATAD2A		TECTB
	SOX7		LIMK1		DOCK6
	APOB		TBL2		PPY
	HAPLN4		GTF3C2		AFF1
	REEP3		LIPC		CYP26A1
	MRPL35P2		ATG4C		MYBPC3
	ENSG00000271984		C16orf98		RSPO3
	TMEM184B		NSUN5		NRBF2
	BAIAP2L2		SETD1A
	KLF14		ZNF572
	KAT8		APOA1
	TP53BP1		KLHL26
	NEURL2		HHEX
	ENSG00000270210		CYB561A3
	APOC1P1		APOC2
	ALDH1A2		B3GAT3
	CETP		MT1H
	TDRD15		GIN1
	CSNK1E		MAFF
	MSRA		AMFR
	FAM85A		PSD3
	AKR1C7P		HSD3B7
	ENSG00000236267		CBY1
	ENSG00000124915		MEF2B
	ADAL		APOA4
	SLC22A3		AHSP
	ENSG00000234072		COBLL1
	SPATA25		PABPC4
	ZSWIM1		CKMT1A
	NEIL2		NLRC5
	STRCP1		FADS1
	ENSG00000249839		ZNF689
	FDFT1		HCN4
	PABPC4		ZNF688
	OXCT2P1		PPARG
			CRIP3
			KRTCAP3
			EMILIN1
			TNKS
			XKR6
			KAT8
			FAM86B2
			GTPBP2
			SNX22
			LPIN3

## Sheet: FUMA
Causal genes identified for TG by FUMA
Gene	Chr	Start	End	Type	posMapSNPs	posMapMaxCADD	minGwasP	IndSigSNPs
GCKR	2	27719709	27746554	protein_coding	3	15.52	5.68e-133	rs7586601;rs780090;rs1260326
BUD13	11	116618886	116643704	protein_coding	3	20.2	8.16e-110	rs180360;rs10892019;rs619054;rs12294259
LPL	8	19759228	19824769	protein_coding	7	50	1.67e-109	rs7016529;rs268;rs1372344;rs12678919;rs1372345
C2orf16	2	27799389	27805588	protein_coding	3	17.52	2.82e-62	rs4665987;rs867282
ZNF512	2	27805897	27858041	protein_coding	8	18.65	2.82e-62	rs4665987;rs867282;rs4665381;rs13023194
GPN1	2	27851114	27874375	protein_coding	3	14.13	4.633e-57	rs867282;rs4665987;rs13023194
CCDC121	2	27848506	27851879	protein_coding	5	18.65	4.633e-57	rs4665381;rs867282;rs4665987;rs13023194
APOB	2	21224301	21266945	protein_coding	4	24.9	1.54e-45	rs1042034;rs533617;rs520354;rs1367117
SIK3	11	116714118	116969153	protein_coding	13	23	2.058e-44	rs17120280;rs548638;rs11216164;rs10047462;rs90192;rs689243;rs500389;rs10892074;rs4938338
USP1	1	62901968	62917475	protein_coding	3	18.26	1.155e-40	rs2131925;rs4915853
DOCK7	1	62920399	63153969	protein_coding	8	18.64	1.155e-40	rs2131925;rs4915853;rs2031373
PAFAH1B2	11	117014983	117047610	protein_coding	5	18.4	5.551e-39	rs90192;rs6589598;rs4938342;rs689243;rs500389;rs10047462;rs236911
EIF2B4	2	27587219	27593353	protein_coding	1	18.47	2.559e-37	rs7586601
SNX17	2	27593389	27599995	protein_coding	2	18.47	2.559e-37	rs7586601
ZNF513	2	27600098	27603657	protein_coding	2	18.47	2.559e-37	rs7586601
MPV17	2	27532360	27548547	protein_coding	2	18.95	3.759e-36	rs11891554;rs7586601
GTF3C2	2	27548716	27579868	protein_coding	2	18.95	3.759e-36	rs11891554;rs7586601
NRBP1	2	27650657	27665126	protein_coding	2	14.1	1.084e-34	rs7586601
IFT172	2	27667238	27712656	protein_coding	3	15.52	3.445e-25	rs7586601;rs780090
FNDC4	2	27714750	27718112	protein_coding	2	15.52	3.445e-25	rs7586601;rs780090
TMEM258	11	61535973	61560274	protein_coding	4	14.1	5.413e-24	rs174546
FEN1	11	61560109	61564716	protein_coding	4	14.1	5.413e-24	rs174546
FADS2	11	61560452	61634826	protein_coding	4	14.1	5.413e-24	rs174546
FADS1	11	61567099	61596790	protein_coding	3	14.1	5.413e-24	rs174546
NCAN	19	19322782	19363042	protein_coding	1	23	1.49e-23	rs10401969
MYRF	11	61520114	61555990	protein_coding	2	14.1	1.696e-23	rs174546
SLC5A6	2	27422455	27435826	protein_coding	8	22.3	3.002e-18	rs4665965;rs1275504;rs7559475;rs13399758
BRE	2	28112808	28561768	protein_coding	10	16.35	9.677e-16	rs10173848;rs6737313;rs898031;rs11889865;rs937813
MRPL33	2	27994584	28210954	protein_coding	17	19.66	9.677e-16	rs10173848;rs13016086;rs13023194;rs6737313;rs6547811;rs898031
RBKS	2	28004231	28113965	protein_coding	14	19.66	9.677e-16	rs10173848;rs13016086;rs13023194;rs6737313;rs6547811
AC110084.1	2	27998851	28009186	protein_coding	3	19.66	3.773e-15	rs10173848
AC074091.13	2	27928653	27938599	protein_coding	1	18.44	1.38e-14	rs867282;rs4665386
ATRAID	2	27434895	27440046	protein_coding	7	21.1	3.357e-13	rs7559475;rs13399758;rs4665965;rs1275504
CAD	2	27440258	27466811	protein_coding	6	21.1	3.357e-13	rs4665965;rs1275504;rs7559475;rs13399758
JMJD1C	10	64926981	65225722	protein_coding	3	17.64	3.477e-12	rs10761731
AFF1	4	87856154	88062206	protein_coding	2	13.7	3.904e-11	rs442177
REEP3	10	65281123	65384883	protein_coding	3	15.42	1.311e-10	rs10761731
ATG4C	1	63249806	63331184	protein_coding	5	17.7	1.491e-10	rs11208027;rs7512480;rs11208011
COBLL1	2	165510134	165700189	protein_coding	3	18.07	2.237e-10	rs12328675;rs10195252
FRMD5	15	44162962	44487450	protein_coding	6	18.68	2.647e-09	rs9989313;rs2929282
AC022431.2	5	55807394	55902059	protein_coding	3	19.72	4.788e-09	rs9686661
ALDH1A2	15	58245622	58790065	protein_coding	2	15.67	9.652e-09	rs920915
PPM1G	2	27604061	27632554	protein_coding	1	12.85	2.583e-08	rs7586601

## Sheet: Sherlock
Causal genes identified for TG by Sherlock
Gene	Selected eQTL data	Tissue type	Log Bayes Factor (LBF)	P-value for this Gene
MLXIPL	GTEx V7	Subcutaneous adipose	7.56862	1.29887e-06
NRBP1	GTEx V7	Subcutaneous adipose	7.49326	1.29887e-06
ATRAID	GTEx V7	Subcutaneous adipose	7.4905	1.29887e-06
PPM1G	GTEx V7	Subcutaneous adipose	7.47891	1.29887e-06
ENSG00000270028	GTEx V7	Subcutaneous adipose	7.41767	1.29887e-06
TMEM258	GTEx V7	Subcutaneous adipose	7.40637	1.29887e-06
FADS1	GTEx V7	Subcutaneous adipose	7.39016	1.29887e-06
ATP13A1	GTEx V7	Subcutaneous adipose	7.35761	1.29887e-06
FADS2	GTEx V7	Subcutaneous adipose	7.35487	1.29887e-06
ENSG00000231611	GTEx V7	Subcutaneous adipose	7.34122	1.29887e-06
ENSG00000235267	GTEx V7	Subcutaneous adipose	7.25708	1.29887e-06
DNAH10OS	GTEx V7	Subcutaneous adipose	7.25561	1.29887e-06
SLC12A5	GTEx V7	Subcutaneous adipose	7.23258	1.29887e-06
TM6SF2	GTEx V7	Subcutaneous adipose	7.20836	1.29887e-06
ENSG00000223522	GTEx V7	Subcutaneous adipose	7.20682	1.29887e-06
ENSG00000261379	GTEx V7	Subcutaneous adipose	7.18545	1.29887e-06
ENSG00000254851	GTEx V7	Subcutaneous adipose	7.16399	1.29887e-06
MAFF	GTEx V7	Subcutaneous adipose	7.13248	1.29887e-06
NCOA6	GTEx V7	Subcutaneous adipose	7.09569	1.29887e-06
DNAH10	GTEx V7	Subcutaneous adipose	7.09304	1.29887e-06
ENSG00000272622	GTEx V7	Subcutaneous adipose	7.08209	1.29887e-06
IRS1	GTEx V7	Subcutaneous adipose	7.00178	1.29887e-06
HSD17B13	GTEx V7	Subcutaneous adipose	6.98511	1.29887e-06
CCDC92	GTEx V7	Subcutaneous adipose	6.90201	1.29887e-06
SOX7	GTEx V7	Subcutaneous adipose	6.8172	1.29887e-06
APOB	GTEx V7	Subcutaneous adipose	6.76941	1.29887e-06
HAPLN4	GTEx V7	Subcutaneous adipose	6.6492	1.29887e-06
PLTP	GTEx V7	Subcutaneous adipose	6.64878	1.29887e-06
REEP3	GTEx V7	Subcutaneous adipose	6.57719	2.59774e-06
CATSPER2	GTEx V7	Subcutaneous adipose	6.56007	2.59774e-06
MRPL35P2	GTEx V7	Subcutaneous adipose	6.45578	2.59774e-06
ENSG00000271984	GTEx V7	Subcutaneous adipose	6.45168	2.59774e-06
LPAR2	GTEx V7	Subcutaneous adipose	6.40512	5.19548e-06
TMEM184B	GTEx V7	Subcutaneous adipose	6.39055	5.19548e-06
BAIAP2L2	GTEx V7	Subcutaneous adipose	6.34964	5.19548e-06
KLF14	GTEx V7	Subcutaneous adipose	6.23234	5.19548e-06
KAT8	GTEx V7	Subcutaneous adipose	6.1509	5.19548e-06
TP53BP1	GTEx V7	Subcutaneous adipose	6.08414	5.19548e-06
NEURL2	GTEx V7	Subcutaneous adipose	6.03086	5.19548e-06
ENSG00000270210	GTEx V7	Subcutaneous adipose	5.93431	5.19548e-06
APOC1P1	GTEx V7	Visceral omentum adipose	7.60082	1.73732e-06
FADS1	GTEx V7	Visceral omentum adipose	7.54025	1.73732e-06
ENSG00000234072	GTEx V7	Visceral omentum adipose	7.51604	1.73732e-06
ATRAID	GTEx V7	Visceral omentum adipose	7.48122	1.73732e-06
MLXIPL	GTEx V7	Visceral omentum adipose	7.46874	1.73732e-06
ENSG00000231611	GTEx V7	Visceral omentum adipose	7.32115	1.73732e-06
DNAH10OS	GTEx V7	Visceral omentum adipose	7.22869	1.73732e-06
TM6SF2	GTEx V7	Visceral omentum adipose	7.22507	1.73732e-06
FADS2	GTEx V7	Visceral omentum adipose	7.22081	1.73732e-06
DNAH10	GTEx V7	Visceral omentum adipose	7.13916	1.73732e-06
CCDC92	GTEx V7	Visceral omentum adipose	7.11723	1.73732e-06
ENSG00000254851	GTEx V7	Visceral omentum adipose	7.10899	1.73732e-06
NCOA6	GTEx V7	Visceral omentum adipose	7.08297	1.73732e-06
IRS1	GTEx V7	Visceral omentum adipose	6.82746	3.47464e-06
NEURL2	GTEx V7	Visceral omentum adipose	6.79972	3.47464e-06
PLTP	GTEx V7	Visceral omentum adipose	6.77381	3.47464e-06
ENSG00000272622	GTEx V7	Visceral omentum adipose	6.74342	3.47464e-06
HSD17B13	GTEx V7	Visceral omentum adipose	6.73227	3.47464e-06
MRPL35P2	GTEx V7	Visceral omentum adipose	6.65133	3.47464e-06
HAPLN4	GTEx V7	Visceral omentum adipose	6.65041	3.47464e-06
SPATA25	GTEx V7	Visceral omentum adipose	6.56508	3.47464e-06
SLC12A5	GTEx V7	Visceral omentum adipose	6.54057	3.47464e-06
ZSWIM1	GTEx V7	Visceral omentum adipose	6.47482	3.47464e-06
CATSPER2	GTEx V7	Visceral omentum adipose	6.4134	3.47464e-06
ENSG00000260911	GTEx V7	Visceral omentum adipose	6.37029	3.47464e-06
NRBP1	GTEx V7	Visceral omentum adipose	6.31452	3.47464e-06
KAT8	GTEx V7	Visceral omentum adipose	6.26545	3.47464e-06
NEIL2	GTEx V7	Visceral omentum adipose	6.24138	3.47464e-06
DOCK7	GTEx V7	Visceral omentum adipose	6.09845	3.47464e-06
ENSG00000271984	GTEx V7	Visceral omentum adipose	5.89498	3.47464e-06
TP53BP1	GTEx V7	Visceral omentum adipose	5.80845	3.47464e-06
STRCP1	GTEx V7	Visceral omentum adipose	5.69413	3.47464e-06
ENSG00000249839	GTEx V7	Visceral omentum adipose	5.68055	3.47464e-06
ENSG00000270210	GTEx V7	Visceral omentum adipose	5.68	3.47464e-06
FDFT1	GTEx V7	Visceral omentum adipose	5.62224	3.47464e-06
ADAL	GTEx V7	Visceral omentum adipose	5.58543	3.47464e-06
PABPC4	GTEx V7	Visceral omentum adipose	5.53549	6.94927e-06
OXCT2P1	GTEx V7	Visceral omentum adipose	5.38076	6.94927e-06
APOC1P1	GTEx V7	Liver	7.6009	3.78501e-06
ANGPTL3	GTEx V7	Liver	7.51795	3.78501e-06
ENSG00000254851	GTEx V7	Liver	7.49113	3.78501e-06
LIPC	GTEx V7	Liver	7.4669	3.78501e-06
FADS3	GTEx V7	Liver	7.42744	3.78501e-06
ALDH1A2	GTEx V7	Liver	7.39637	3.78501e-06
PLTP	GTEx V7	Liver	7.35192	3.78501e-06
KAT8	GTEx V7	Liver	7.14022	3.78501e-06
CETP	GTEx V7	Liver	6.8574	3.78501e-06
MRPL35P2	GTEx V7	Liver	6.79523	3.78501e-06
PRSS53	GTEx V7	Liver	6.73201	3.78501e-06
TDRD15	GTEx V7	Liver	6.39481	3.78501e-06
VKORC1	GTEx V7	Liver	6.3758	3.78501e-06
CSNK1E	GTEx V7	Liver	6.13464	3.78501e-06
MSRA	GTEx V7	Liver	6.07934	3.78501e-06
FAM85A	GTEx V7	Liver	5.97398	3.78501e-06
AKR1C7P	GTEx V7	Liver	5.89721	3.78501e-06
ENSG00000236267	GTEx V7	Liver	5.7979	3.78501e-06
ENSG00000124915	GTEx V7	Liver	5.36313	3.78501e-06
ADAL	GTEx V7	Liver	5.32962	3.78501e-06
SLC22A3	GTEx V7	Liver	5.28434	7.57002e-06
ZNF646	GTEx V7	Liver	5.21669	7.57002e-06
DOCK7	GTEx V7	Whole blood	7.56575	1.76991e-06
ATRAID	GTEx V7	Whole blood	7.52238	1.76991e-06
BUD13	GTEx V7	Whole blood	7.4978	1.76991e-06
KRTCAP3	GTEx V7	Whole blood	7.48436	1.76991e-06
NRBP1	GTEx V7	Whole blood	7.48312	1.76991e-06
SIDT2	GTEx V7	Whole blood	7.45491	1.76991e-06
SLC5A6	GTEx V7	Whole blood	7.45081	1.76991e-06
LPL	GTEx V7	Whole blood	7.4425	1.76991e-06
TMEM258	GTEx V7	Whole blood	7.36488	1.76991e-06
SLC4A1AP	GTEx V7	Whole blood	7.28586	1.76991e-06
MAU2	GTEx V7	Whole blood	7.27814	1.76991e-06
PPM1G	GTEx V7	Whole blood	7.2183	1.76991e-06
ENSG00000223522	GTEx V7	Whole blood	7.21119	1.76991e-06
HSD3B7	GTEx V7	Whole blood	7.20531	1.76991e-06
ZNF664	GTEx V7	Whole blood	7.20358	1.76991e-06
BCKDK	GTEx V7	Whole blood	7.12651	1.76991e-06
ENSG00000254851	GTEx V7	Whole blood	7.07297	1.76991e-06
FADS2	GTEx V7	Whole blood	7.04781	1.76991e-06
TAGLN	GTEx V7	Whole blood	7.03605	1.76991e-06
GATAD2A	GTEx V7	Whole blood	6.88617	1.76991e-06
ZNF335	GTEx V7	Whole blood	6.80444	1.76991e-06
PLTP	GTEx V7	Whole blood	6.69319	1.76991e-06
TSSK6	GTEx V7	Whole blood	6.6921	1.76991e-06
VKORC1	GTEx V7	Whole blood	6.65327	1.76991e-06
LPAR2	GTEx V7	Whole blood	6.49994	1.76991e-06
ZNF646	GTEx V7	Whole blood	6.40999	1.76991e-06
CATSPER2	GTEx V7	Whole blood	6.40018	1.76991e-06
PVRL2	GTEx V7	Whole blood	6.39847	1.76991e-06
PRSS53	GTEx V7	Whole blood	6.3343	1.76991e-06
ZNF668	GTEx V7	Whole blood	6.32806	1.76991e-06
ENSG00000260911	GTEx V7	Whole blood	6.30959	1.76991e-06
MAP1LC3A	GTEx V7	Whole blood	6.18966	3.53982e-06
DNAH10	GTEx V7	Whole blood	6.04527	3.53982e-06
SNX21	GTEx V7	Whole blood	5.83412	3.53982e-06
CSGALNACT1	GTEx V7	Whole blood	5.5937	3.53982e-06
CCDC92	GTEx V7	Whole blood	5.52614	3.53982e-06
IFT172	Schadt et al.	Liver	7.05731	7.77242e-07
ANGPTL3	Schadt et al.	Liver	6.93582	7.77242e-07
C2orf28	Schadt et al.	Liver	6.7258	7.77242e-07
FADS3	Schadt et al.	Liver	6.68291	7.77242e-07
PLTP	Schadt et al.	Liver	6.54036	7.77242e-07
LIPC	Schadt et al.	Liver	6.40252	7.77242e-07
KRTCAP3	Schadt et al.	Liver	5.95712	7.77242e-07
VKORC1	Schadt et al.	Liver	5.91728	7.77242e-07
POMT1	Schadt et al.	Liver	5.374	7.77242e-07
APOC2	Schadt et al.	Liver	5.2672	7.77242e-07
DOCK7	Schadt et al.	Liver	5.14992	7.77242e-07

## Sheet: SMR
Causal genes identified for TG by SMR
Gene	Probe_Chr	Probe_bp	topSNP	topSNP_chr	topSNP_bp	A1	A2	Freq	b_GWAS	se_GWAS	p_GWAS	b_eQTL	se_eQTL	p_eQTL	b_SMR	se_SMR	p_SMR	p_HEIDI	nsnp_HEIDI	Selected eQTL data	Tissue
DNAH10OS	12	124415251	rs7958691	12	124440743	T	G	0.368787	-0.0267	0.005	8.775e-08	0.343022	0.0430642	1.6473e-15	-0.0778376	0.0175488	9.18644e-06	0.696352	11	GTEx V7	Subcutaneous adipose
PLTP	20	44534127	rs4810479	20	44545048	T	C	0.71173	-0.0459	0.0055	4.688e-18	0.321332	0.0409577	4.31361e-15	-0.142843	0.0249893	1.08952e-08	0.272976	7	GTEx V7	Subcutaneous adipose
HSD17B13	4	88234499	rs6531968	4	88199484	G	T	0.437376	-0.0277	0.0049	1.582e-08	-0.372585	0.0509443	2.60127e-13	0.0743455	0.0166221	7.72415e-06	0.115375	12	GTEx V7	Subcutaneous adipose
CCDC92	12	124430292	rs7307053	12	124494540	T	C	0.348907	-0.0273	0.0053	1.013e-07	0.39056	0.0443416	1.27426e-18	-0.0698996	0.0157204	8.73105e-06	0.427321	13	GTEx V7	Visceral omentum adipose
PLTP	20	44534127	rs6065906	20	44554015	C	T	0.203777	0.049	0.0061	2.59e-17	-0.305223	0.0438218	3.28168e-12	-0.160538	0.0305069	1.42215e-07	0.289994	6	GTEx V7	Visceral omentum adipose
HSD17B13	4	88234499	rs6531968	4	88199484	G	T	0.437376	-0.0277	0.0049	1.582e-08	-0.519187	0.0572719	1.24256e-19	0.0533526	0.0111225	1.61207e-06	0.144193	20	GTEx V7	Visceral omentum adipose
DOCK7	1	63037184	rs1168086	1	63112389	G	A	0.694831	0.0641	0.0051	2.593e-39	0.270442	0.0433304	4.33712e-10	0.237019	0.0424	2.26964e-08	0.375971	5	GTEx V7	Whole blood
ZNF668	16	31078902	rs9939417	16	31053467	T	C	0.38668	-0.0242	0.0049	2.711e-07	0.382874	0.0397598	5.99109e-22	-0.0632062	0.0143829	1.11017e-05	0.150753	19	GTEx V7	Whole blood
BCKDK	16	31123837	rs2032915	16	31117413	T	C	0.380716	-0.0247	0.005	1.606e-07	0.272707	0.0195521	3.24831e-44	-0.0905733	0.0194507	3.21538e-06	0.170462	20	Westra et al.	Peripheral blood
ZNF668	16	31072282	rs10871454	16	31048079	T	C	0.387674	-0.0237	0.0049	4.274e-07	0.397962	0.0192602	7.5447e-95	-0.0595534	0.0126456	2.48412e-06	0.0634107	20	Westra et al.	Peripheral blood
NRBP1	2	27664880	rs11684134	2	27558252	G	A	0.417495	-0.0599	0.005	1.185e-33	-0.10721	0.0194407	3.49306e-08	0.558715	0.111532	5.45832e-07	0.0536262	16	Westra et al.	Peripheral blood
NEIL2	8	11644574	rs2686187	8	11654796	A	G	0.403579	-0.0231	0.0048	8.306e-07	0.477396	0.0275186	2.03801e-67	-0.0483875	0.0104342	3.52866e-06	0.684137	20	Lloyd-Jones et al.	Peripheral blood
PABPC4	1	40027766	rs17513135	1	40035686	T	C	0.238569	0.0285	0.0057	3.199e-07	-0.38018	0.0323751	7.67387e-32	-0.0749645	0.0162954	4.21779e-06	0.188411	20	Lloyd-Jones et al.	Peripheral blood
DOCK7	1	62923222	rs7555577	1	63034363	A	C	0.296223	-0.0667	0.0052	1.705e-40	-0.352761	0.0285764	5.21657e-35	0.18908	0.021258	5.86645e-19	0.161766	19	Lloyd-Jones et al.	Peripheral blood
SLC25A29	14	100757705	rs1059264	14	100769163	T	C	0.365805	0.0257	0.0056	8.985e-06	0.785781	0.0293623	9.0584e-158	0.0327063	0.0072307	6.08951e-06	0.0849755	19	Lloyd-Jones et al.	Peripheral blood
ChGn	8	19262073	rs7835354	8	19564149	A	G	0.450298	0.0261	0.0048	4.405e-07	-0.492153	0.0276744	9.45443e-71	-0.0530323	0.0101988	1.9943e-07	0.0807872	20	Lloyd-Jones et al.	Peripheral blood
NRBF2	10	64914119	rs10761741	10	65066186	T	G	0.434394	-0.0304	0.0049	1.796e-11	0.350163	0.0278341	2.70789e-36	-0.0868167	0.0156026	2.63285e-08	0.0719614	20	Lloyd-Jones et al.	Peripheral blood
ZNF668	16	31072283	rs2303222	16	31085470	C	T	0.400596	-0.0246	0.0049	1.387e-07	0.368505	0.0280459	1.95893e-39	-0.0667562	0.0142345	2.73561e-06	0.0537525	20	Lloyd-Jones et al.	Peripheral blood
SLC25A29	14	100757825	rs1059264	14	100769163	T	C	0.365805	0.0257	0.0056	8.985e-06	0.810204	0.0293327	6.19396e-168	0.0317204	0.00700659	5.97643e-06	0.053373	18	Lloyd-Jones et al.	Peripheral blood

## Sheet: UTMOST
Causal genes identified for TG by UTMOST
Gene	Test_score	P_value
ANGPTL3	31.5651	1.40998e-14
ROM1	30.2411	1.62093e-14
PVRL2	27.896	4.43756e-13
GPR114	28.0485	4.84723e-13
SDC4	28.153	1.11233e-12
DRC1	26.7698	1.39633e-12
PGM1	27.2106	1.91069e-12
ABHD11	25.8051	3.01725e-12
GCKR	61.4903	7.4637e-12
CENPA	345.904	1.08661e-11
NRBF2	24.234	1.47803e-11
VPS37D	528.767	1.62483e-11
MLXIPL	238.298	1.6366e-11
FOSL2	514.192	1.99059e-11
IFT172	472.613	2.12322e-11
PREB	655.315	2.17085e-11
UCN	368.361	2.17729e-11
ATRAID	484.232	2.22523e-11
NRBP1	762.462	2.26076e-11
CAD	598.49	2.2898e-11
SNX17	762.462	2.29734e-11
PLTP	673.323	2.29919e-11
ZNF513	762.462	2.30244e-11
TMEM258	762.462	2.30304e-11
DOCK7	762.462	2.30664e-11
PPM1G	762.462	2.34702e-11
NEURL2	545.954	2.35438e-11
SLC35F6	381.151	2.41573e-11
CETP	222.71	2.54697e-11
TIMD4	24.0806	2.62265e-11
SFR1	29.9958	2.93519e-11
KCNK3	22.8122	9.93524e-11
CSRNP3	22.4846	1.0823e-10
ZNF668	21.7652	1.29937e-10
GNMT	20.9382	2.03922e-10
SLC4A1AP	21.1073	2.2095e-10
GATA4	21.4947	4.5025e-10
SLC15A3	21.3464	5.68e-10
MRPL33	21.6849	7.33883e-10
GPN1	19.9102	9.42108e-10
TMEM223	19.4238	9.77433e-10
GGA1	19.4583	1.18447e-09
ZNF227	19.145	1.88402e-09
KLHL8	19.7782	2.05358e-09
KLC3	18.5862	2.17142e-09
ZNF296	20.1076	2.71051e-09
C2orf16	19.1995	2.75858e-09
DNAH10OS	17.3592	6.50515e-09
JMJD1C	18.6093	6.66291e-09
MRPS18A	18.1244	8.27797e-09
YJEFN3	17.7769	8.80323e-09
CLIP4	18.482	1.10253e-08
PRSS53	17.3933	1.26902e-08
CEP164	16.6417	1.30855e-08
CCDC92	16.9106	1.37169e-08
CLDN3	95.4533	1.76817e-08
AFF1	16.8563	1.78794e-08
GATAD2A	17.9446	2.18042e-08
LIMK1	16.638	3.50483e-08
TBL2	16.0291	3.77682e-08
GTF3C2	202.586	6.03546e-08
LIPC	16.1509	6.54658e-08
ATG4C	117.525	6.61556e-08
C16orf98	-5.372	7.78668e-08
NSUN5	168.641	1.13992e-07
SETD1A	14.8182	1.44622e-07
ZNF572	15.6276	1.68612e-07
APOA1	15.1345	1.83884e-07
KLHL26	14.9393	2.02776e-07
HHEX	88.8598	2.11154e-07
CYB561A3	15.209	2.11406e-07
APOC2	15.328	2.2206e-07
B3GAT3	14.2048	2.23502e-07
MT1H	14.9551	2.80978e-07
GIN1	14.0842	3.05635e-07
MAFF	14.5469	3.43576e-07
AMFR	14.1858	3.48228e-07
PSD3	14.8999	4.08812e-07
HSD3B7	13.754	4.11022e-07
CBY1	13.7634	4.56344e-07
MEF2B	14.3303	5.61067e-07
APOA4	13.8553	6.11055e-07
AHSP	13.8321	6.90798e-07
COBLL1	13.8802	8.22769e-07
PABPC4	12.5209	1.03322e-06
CKMT1A	13.002	1.2875e-06
NLRC5	12.3523	1.60666e-06
FADS1	198.736	1.68434e-06
ZNF689	13.5028	1.69854e-06
HCN4	12.8348	1.75125e-06
ZNF688	12.4701	1.91464e-06
PPARG	12.8995	1.9597e-06
CRIP3	13.0685	2.0918e-06
KRTCAP3	86.056	2.21803e-06
EMILIN1	12.5838	2.22034e-06
TNKS	13.1973	2.25284e-06
XKR6	12.5923	2.38912e-06
KAT8	11.2081	2.40496e-06
FAM86B2	11.9008	2.46158e-06
GTPBP2	12.2354	2.73813e-06
SNX22	12.4406	2.82204e-06
LPIN3	11.5543	3.35904e-06

## Sheet: FOCUS
Causal genes identified for TG by FOCUS
ens_gene_id	mol_name	tissue	ref_name	type	chrom	tx_start	tx_stop	inference	cv.R2	cv.R2.pval	twas_z	pip	in_cred_set	region	prioritzing genes by tissue type
ENSG00000130203	APOE	skin_not_sun_exposed_suprapubic	gtex	protein_coding	19	45409011	45412650	ElasticNet	0.147738	1.13446e-11	-7.14	1	1	19:44744147-19:46102697	Adipose
C2orf43	C2orf43	adipose	metsim	NA	2	20883788	21022882	bslmm	0.229312	8.9678e-34	8.28	1	1	2:21050490-2:23341383	Adipose
ENSG00000138018	EPT1	muscle_skeletal	gtex	protein_coding	2	26531415	26618759	ElasticNet	0.169652	2.48357e-18	14.5	1	1	2:26894985-2:28598777	Adipose
ENSG00000175445	LPL	adipose_subcutaneous	gtex	protein_coding	8	19759228	19824769	ElasticNet	0.0632376	8.83765e-05	-20.5	1	1	8:19492840-8:20060856	Adipose
ENSG00000009950	MLXIPL	adipose	metsim	protein_coding	7	73007524	73038873	lasso	0.134016	1.74847e-19	-16.4	1	1	7:71874885-7:73334602	Adipose
ENSG00000115204	MPV17	ovary	gtex	protein_coding	2	27532360	27548547	ElasticNet	0.082922	0.00529176	1.4	1	1	2:26894985-2:28598777	Adipose
ENSG00000124257	NEURL2	adipose_visceral_omentum	gtex	protein_coding	20	44517264	44519926	ElasticNet	0.164753	9.08149e-12	-6.81	1	1	20:42680176-20:44839056	Adipose
ZNF259	ZNF259	brain_dorsolateral_prefrontal_cortex	cmc	NA	11	116649275	116658739	enet	0.0303332	0.000116799	-14.5	1	1	11:116383348-11:117746948	Adipose
ENSG00000128918	ALDH1A2	liver	gtex	protein_coding	15	58245622	58790065	ElasticNet	0.0551451	0.00142192	-5.73	0.999	1	15:58441366-15:59694116	Adipose
ENSG00000105726	ATP13A1	adipose_subcutaneous	gtex	protein_coding	19	19756007	19774502	ElasticNet	0.0955116	1.66001e-08	-8.59	0.999	1	19:18409862-19:19877471	Adipose
ENSG00000109917	ZNF259	adipose_visceral_omentum	gtex	protein_coding	11	116648436	116658766	ElasticNet	0.0419511	0.208283	-5.43	0.994	1	11:116383348-11:117746948	Adipose
ENSG00000104856	RELB	lung	gtex	protein_coding	19	45504688	45541452	ElasticNet	0.00721668	0.176748	5.69	0.97	1	19:44744147-19:46102697	Adipose
ENSG00000172493	AFF1	adipose	metsim	protein_coding	4	87856154	88062206	lasso	0.0560137	8.10402e-09	-5.97	0.915	1	4:87534648-4:89238028	Adipose
ENSG00000168806	LCMT2	brain_putamen_basal_ganglia	gtex	protein_coding	15	43619974	43622803	ElasticNet	0.0960146	0.00116139	-5.7	0.849	1	15:44198049-15:46618294	Adipose
ENSG00000067369	TP53BP1	adipose_visceral_omentum	gtex	protein_coding	15	43699407	43802926	ElasticNet	0.0225845	0.0683323	2.68	0.838	1	15:44198049-15:46618294	Adipose
ENSG00000169047	IRS1	adipose_subcutaneous	gtex	protein_coding	2	227596033	227664475	ElasticNet	0.114627	2.11803e-08	-5.02	0.789	1	2:225840004-2:228119842	Adipose
ENSG00000250091	DNAH10OS	adipose_subcutaneous	gtex	protein_coding	12	124410971	124419531	ElasticNet	0.112366	8.46096e-08	-5.46	0.78	1	12:122007651-12:124977980	Adipose
ENSG00000234906	APOC2	lung	gtex	protein_coding	19	45445495	45452822	ElasticNet	0.115733	1.50432e-11	-4.21	0.695	1	19:44744147-19:46102697	Adipose
ENSG00000232075	MRPL35P2	adipose_visceral_omentum	gtex	pseudogene	10	65394077	65394587	ElasticNet	0.202365	7.11894e-13	4.38	0.645	1	10:63341695-10:65793994	Adipose
ENSG00000039600	SOX30	testis	gtex	protein_coding	5	157052687	157098488	ElasticNet	0.0925917	0.000601437	4.57	0.509	1	5:155373505-5:156628531	Adipose
ENSG00000118137	APOA1	heart_left_ventricle	gtex	protein_coding	11	116706467	116708666	ElasticNet	0.286537	6.46111e-20	-4.18	1	1	11:116383348-11:117746948	Subcutaneous adipose
ENSG00000130203	APOE	skin_not_sun_exposed_suprapubic	gtex	protein_coding	19	45409011	45412650	ElasticNet	0.147738	1.13446e-11	-7.14	1	1	19:44744147-19:46102697	Subcutaneous adipose
C2orf43	C2orf43	adipose	metsim	NA	2	20883788	21022882	bslmm	0.229312	8.9678e-34	8.28	1	1	2:21050490-2:23341383	Subcutaneous adipose
ENSG00000175445	LPL	adipose_subcutaneous	gtex	protein_coding	8	19759228	19824769	ElasticNet	0.0632376	8.83765e-05	-20.5	1	1	8:19492840-8:20060856	Subcutaneous adipose
ENSG00000009950	MLXIPL	adipose_subcutaneous	gtex	protein_coding	7	73007524	73038873	ElasticNet	0.0660988	2.97639e-05	-16.3	1	1	7:71874885-7:73334602	Subcutaneous adipose
ENSG00000115204	MPV17	ovary	gtex	protein_coding	2	27532360	27548547	ElasticNet	0.082922	0.00529176	1.4	1	1	2:26894985-2:28598777	Subcutaneous adipose
ZNF259	ZNF259	brain_dorsolateral_prefrontal_cortex	cmc	NA	11	116649275	116658739	enet	0.0303332	0.000116799	-14.5	1	1	11:116383348-11:117746948	Subcutaneous adipose
ENSG00000138018	EPT1	muscle_skeletal	gtex	protein_coding	2	26531415	26618759	ElasticNet	0.169652	2.48357e-18	14.5	0.999	1	2:26894985-2:28598777	Subcutaneous adipose
ENSG00000156011	PSD3	brain_cerebellum	gtex	protein_coding	8	18384811	18942240	ElasticNet	0.273554	2.88162e-07	-11.4	0.998	1	8:19492840-8:20060856	Subcutaneous adipose
ENSG00000223572	CKMT1A	esophagus_mucosa	gtex	protein_coding	15	43885252	43897099	ElasticNet	0.249506	2.44779e-13	7.51	0.99	1	15:44198049-15:46618294	Subcutaneous adipose
ENSG00000104856	RELB	lung	gtex	protein_coding	19	45504688	45541452	ElasticNet	0.00721668	0.176748	5.69	0.97	1	19:44744147-19:46102697	Subcutaneous adipose
ENSG00000270210	RP11-373D23.3	adipose_subcutaneous	gtex	lincRNA	2	28648812	28649586	ElasticNet	0.0416685	0.000117257	5	0.917	1	2:28598777-2:29217559	Subcutaneous adipose
ENSG00000168612	ZSWIM1	adipose_subcutaneous	gtex	protein_coding	20	44509866	44513905	ElasticNet	0.00863076	0.006871	-8.26	0.91	1	20:42680176-20:44839056	Subcutaneous adipose
ENSG00000250091	DNAH10OS	adipose_subcutaneous	gtex	protein_coding	12	124410971	124419531	ElasticNet	0.112366	8.46096e-08	-5.46	0.816	1	12:122007651-12:124977980	Subcutaneous adipose
ENSG00000169047	IRS1	adipose_subcutaneous	gtex	protein_coding	2	227596033	227664475	ElasticNet	0.114627	2.11803e-08	-5.02	0.789	1	2:225840004-2:228119842	Subcutaneous adipose
ENSG00000234906	APOC2	lung	gtex	protein_coding	19	45445495	45452822	ElasticNet	0.115733	1.50432e-11	-4.21	0.693	1	19:44744147-19:46102697	Subcutaneous adipose
ENSG00000039600	SOX30	testis	gtex	protein_coding	5	157052687	157098488	ElasticNet	0.0925917	0.000601437	4.57	0.513	1	5:155373505-5:156628531	Subcutaneous adipose
ZNF259	ZNF259	brain_dorsolateral_prefrontal_cortex	cmc	NA	11	116649275	116658739	enet	0.0303332	0.000116799	-14.5	1	1	11:116383348-11:117746948	Visceral omentum adipose
ENSG00000176428	VPS37D	adipose_visceral_omentum	gtex	protein_coding	7	73082155	73086442	ElasticNet	0.0319811	0.000914824	-13.3	1	1	7:71874885-7:73334602	Visceral omentum adipose
ENSG00000115204	MPV17	ovary	gtex	protein_coding	2	27532360	27548547	ElasticNet	0.082922	0.00529176	1.4	1	1	2:26894985-2:28598777	Visceral omentum adipose
ENSG00000175445	LPL	nerve_tibial	gtex	protein_coding	8	19759228	19824769	ElasticNet	0.100374	9.78194e-10	-21.5	1	1	8:19492840-8:20060856	Visceral omentum adipose
ENSG00000138002	IFT172	brain_dorsolateral_prefrontal_cortex	cmc	protein_coding	2	27667239	27712571	enet	0.0905617	3.89009e-11	-16.5	1	1	2:26894985-2:28598777	Visceral omentum adipose
C2orf43	C2orf43	adipose	metsim	NA	2	20883788	21022882	bslmm	0.229312	8.9678e-34	8.28	1	1	2:21050490-2:23341383	Visceral omentum adipose
ENSG00000130203	APOE	skin_not_sun_exposed_suprapubic	gtex	protein_coding	19	45409011	45412650	ElasticNet	0.147738	1.13446e-11	-7.14	1	1	19:44744147-19:46102697	Visceral omentum adipose
ENSG00000128918	ALDH1A2	liver	gtex	protein_coding	15	58245622	58790065	ElasticNet	0.0551451	0.00142192	-5.73	0.999	1	15:58441366-15:59694116	Visceral omentum adipose
ENSG00000104856	RELB	lung	gtex	protein_coding	19	45504688	45541452	ElasticNet	0.00721668	0.176748	5.69	0.97	1	19:44744147-19:46102697	Visceral omentum adipose
ENSG00000100979	PLTP	adipose_visceral_omentum	gtex	protein_coding	20	44527399	44540794	ElasticNet	0.0835094	1.12445e-08	-7.35	0.962	1	20:42680176-20:44839056	Visceral omentum adipose
ENSG00000067369	TP53BP1	adipose_visceral_omentum	gtex	protein_coding	15	43699407	43802926	ElasticNet	0.0225845	0.0683323	2.68	0.943	1	15:44198049-15:46618294	Visceral omentum adipose
ENSG00000009950	MLXIPL	adipose_visceral_omentum	gtex	protein_coding	7	73007524	73038873	ElasticNet	0.0479184	0.0167278	-14	0.938	1	7:71874885-7:73334602	Visceral omentum adipose
ENSG00000113282	CLINT1	testis	gtex	protein_coding	5	157212751	157286183	ElasticNet	0.139523	5.25038e-06	4.53	0.929	1	5:155373505-5:156628531	Visceral omentum adipose
ENSG00000237937	AP000770.1	liver	gtex	lincRNA	11	116510139	116528969	ElasticNet	0.112352	0.028412	-9.33	0.912	1	11:116383348-11:117746948	Visceral omentum adipose
ENSG00000250091	DNAH10OS	adipose_visceral_omentum	gtex	protein_coding	12	124410971	124419531	ElasticNet	0.0640859	3.92836e-06	-5.53	0.836	1	12:122007651-12:124977980	Visceral omentum adipose
ENSG00000135773	CAPN9	adipose_visceral_omentum	gtex	protein_coding	1	230883130	230937749	ElasticNet	0.0499397	0.00111951	-4.46	0.724	1	1:229156248-1:230685255	Visceral omentum adipose
ENSG00000242866	STRC	brain_amygdala	gtex	protein_coding	15	43891596	44010458	ElasticNet	0.26241	9.37071e-05	5.35	0.719	1	15:44198049-15:46618294	Visceral omentum adipose
ENSG00000256229	ZNF486	esophagus_mucosa	gtex	protein_coding	19	20278037	20311299	ElasticNet	0.13627	4.35243e-07	5.45	0.707	1	19:18409862-19:19877471	Visceral omentum adipose
ENSG00000234906	APOC2	lung	gtex	protein_coding	19	45445495	45452822	ElasticNet	0.115733	1.50432e-11	-4.21	0.696	1	19:44744147-19:46102697	Visceral omentum adipose
ENSG00000213999	MEF2B	brain_cerebellar_hemisphere	gtex	protein_coding	19	19256377	19303400	ElasticNet	0.158247	1.49986e-06	2.42	0.659	1	19:18409862-19:19877471	Visceral omentum adipose
ENSG00000232075	MRPL35P2	adipose_visceral_omentum	gtex	pseudogene	10	65394077	65394587	ElasticNet	0.202365	7.11894e-13	4.38	0.646	1	10:63341695-10:65793994	Visceral omentum adipose
ENSG00000118137	APOA1	heart_left_ventricle	gtex	protein_coding	11	116706467	116708666	ElasticNet	0.286537	6.46111e-20	-4.18	1	1	11:116383348-11:117746948	Liver
ENSG00000130203	APOE	skin_not_sun_exposed_suprapubic	gtex	protein_coding	19	45409011	45412650	ElasticNet	0.147738	1.13446e-11	-7.14	1	1	19:44744147-19:46102697	Liver
C2orf43	C2orf43	adipose	metsim	NA	2	20883788	21022882	bslmm	0.229312	8.9678e-34	8.28	1	1	2:21050490-2:23341383	Liver
ENSG00000223572	CKMT1A	esophagus_mucosa	gtex	protein_coding	15	43885252	43897099	ElasticNet	0.249506	2.44779e-13	7.51	1	1	15:44198049-15:46618294	Liver
ENSG00000138002	IFT172	brain_dorsolateral_prefrontal_cortex	cmc	protein_coding	2	27667239	27712571	enet	0.0905617	3.89009e-11	-16.5	1	1	2:26894985-2:28598777	Liver
ENSG00000115204	MPV17	ovary	gtex	protein_coding	2	27532360	27548547	ElasticNet	0.082922	0.00529176	1.4	1	1	2:26894985-2:28598777	Liver
ENSG00000124257	NEURL2	adipose_visceral_omentum	gtex	protein_coding	20	44517264	44519926	ElasticNet	0.164753	9.08149e-12	-6.81	1	1	20:42680176-20:44839056	Liver
ENSG00000156011	PSD3	brain_cerebellum	gtex	protein_coding	8	18384811	18942240	ElasticNet	0.273554	2.88162e-07	-11.4	1	1	8:19492840-8:20060856	Liver
ZNF259	ZNF259	brain_dorsolateral_prefrontal_cortex	cmc	NA	11	116649275	116658739	enet	0.0303332	0.000116799	-14.5	1	1	11:116383348-11:117746948	Liver
ENSG00000234378	AC098828.2	liver	gtex	lincRNA	2	20263617	20306590	ElasticNet	0.181466	8.04701e-07	-7.5	0.999	1	2:21050490-2:23341383	Liver
ENSG00000104856	RELB	lung	gtex	protein_coding	19	45504688	45541452	ElasticNet	0.00721668	0.176748	5.69	0.97	1	19:44744147-19:46102697	Liver
ENSG00000270210	RP11-373D23.3	esophagus_mucosa	gtex	lincRNA	2	28648812	28649586	ElasticNet	0.22061	9.50972e-18	4.69	0.768	1	2:28598777-2:29217559	Liver
ENSG00000250091	DNAH10OS	esophagus_muscularis	gtex	protein_coding	12	124410971	124419531	ElasticNet	0.380875	2.53315e-28	-5.37	0.764	1	12:122007651-12:124977980	Liver
ENSG00000115290	GRB14	esophagus_muscularis	gtex	protein_coding	2	165349322	165478358	ElasticNet	0.18467	1.1112e-12	4.47	0.727	1	2:165178840-2:167160270	Liver
ENSG00000256229	ZNF486	esophagus_mucosa	gtex	protein_coding	19	20278037	20311299	ElasticNet	0.13627	4.35243e-07	5.45	0.72	1	19:18409862-19:19877471	Liver
ENSG00000234906	APOC2	lung	gtex	protein_coding	19	45445495	45452822	ElasticNet	0.115733	1.50432e-11	-4.21	0.689	1	19:44744147-19:46102697	Liver
ENSG00000213999	MEF2B	brain_cerebellar_hemisphere	gtex	protein_coding	19	19256377	19303400	ElasticNet	0.158247	1.49986e-06	2.42	0.676	1	19:18409862-19:19877471	Liver
C2orf43	C2orf43	adipose	metsim	NA	2	20883788	21022882	bslmm	0.229312	8.9678e-34	8.28	1	1	2:21050490-2:23341383	Blood
ENSG00000118960	HS1BP3	blood	yfs	protein_coding	2	20760208	20850849	blup	0.00921232	0.000372532	6.59	1	1	2:21050490-2:23341383	Blood
ENSG00000175445	LPL	blood	ntr	protein_coding	8	19796283	19824770	bslmm	0.0645207	5.4669e-20	-16.8	1	1	8:19492840-8:20060856	Blood
ENSG00000115204	MPV17	ovary	gtex	protein_coding	2	27532360	27548547	ElasticNet	0.082922	0.00529176	1.4	1	1	2:26894985-2:28598777	Blood
ENSG00000115216	NRBP1	whole_blood	gtex	protein_coding	2	27650657	27665126	ElasticNet	0.109118	3.76724e-09	13.4	1	1	2:26894985-2:28598777	Blood
ENSG00000253164	RP11-563N12.2	nerve_tibial	gtex	lincRNA	8	20207721	20230280	ElasticNet	0.295487	3.87786e-22	-9.12	1	1	8:19492840-8:20060856	Blood
ZNF259	ZNF259	brain_dorsolateral_prefrontal_cortex	cmc	NA	11	116649275	116658739	enet	0.0303332	0.000116799	-14.5	1	1	11:116383348-11:117746948	Blood
ENSG00000186318	BACE1	whole_blood	gtex	protein_coding	11	117156402	117186975	ElasticNet	0.0348244	0.000899495	-9.09	0.999	1	11:116383348-11:117746948	Blood
ENSG00000223572	CKMT1A	esophagus_mucosa	gtex	protein_coding	15	43885252	43897099	ElasticNet	0.249506	2.44779e-13	7.51	0.995	1	15:44198049-15:46618294	Blood
ENSG00000124257	NEURL2	adipose_visceral_omentum	gtex	protein_coding	20	44517264	44519926	ElasticNet	0.164753	9.08149e-12	-6.81	0.972	1	20:42680176-20:44839056	Blood
ENSG00000104856	RELB	lung	gtex	protein_coding	19	45504688	45541452	ElasticNet	0.00721668	0.176748	5.69	0.957	1	19:44744147-19:46102697	Blood
ENSG00000113282	CLINT1	testis	gtex	protein_coding	5	157212751	157286183	ElasticNet	0.139523	5.25038e-06	4.53	0.93	1	5:155373505-5:156628531	Blood
ENSG00000138639	ARHGAP24	whole_blood	gtex	protein_coding	4	86396267	86923823	ElasticNet	0.0305014	0.0143994	4.68	0.875	1	4:87534648-4:89238028	Blood
ENSG00000267058	RP11-15A1.3	whole_blood	gtex	lincRNA	19	44395956	44405957	ElasticNet	0.0118631	0.027022	5.33	0.858	1	19:44744147-19:46102697	Blood
ENSG00000250091	DNAH10OS	esophagus_muscularis	gtex	protein_coding	12	124410971	124419531	ElasticNet	0.380875	2.53315e-28	-5.37	0.799	1	12:122007651-12:124977980	Blood
ENSG00000270210	RP11-373D23.3	esophagus_mucosa	gtex	lincRNA	2	28648812	28649586	ElasticNet	0.22061	9.50972e-18	4.69	0.675	1	2:28598777-2:29217559	Blood
ENSG00000234906	APOC2	lung	gtex	protein_coding	19	45445495	45452822	ElasticNet	0.115733	1.50432e-11	-4.21	0.655	1	19:44744147-19:46102697	Blood
ENSG00000232075	MRPL35P2	adipose_visceral_omentum	gtex	pseudogene	10	65394077	65394587	ElasticNet	0.202365	7.11894e-13	4.38	0.645	1	10:63341695-10:65793994	Blood
ENSG00000166762	CATSPER2	whole_blood	gtex	protein_coding	15	43920701	43960316	ElasticNet	0.0469105	0.0213873	-4.6	0.637	1	15:42776399-15:44198049	Blood
ENSG00000237937	AP000770.1	liver	gtex	lincRNA	11	116510139	116528969	ElasticNet	0.112352	0.028412	-9.33	0.585	1	11:116383348-11:117746948	Blood
C2orf43	C2orf43	adipose	metsim	NA	2	20883788	21022882	bslmm	0.229312	8.9678e-34	8.28	1	1	2:21050490-2:23341383	Whole blood
ENSG00000175445	LPL	whole_blood	gtex	protein_coding	8	19759228	19824769	ElasticNet	0.045173	0.000990565	-22.3	1	1	8:19492840-8:20060856	Whole blood
ENSG00000115204	MPV17	ovary	gtex	protein_coding	2	27532360	27548547	ElasticNet	0.082922	0.00529176	1.4	1	1	2:26894985-2:28598777	Whole blood
ENSG00000115216	NRBP1	whole_blood	gtex	protein_coding	2	27650657	27665126	ElasticNet	0.109118	3.76724e-09	13.4	1	1	2:26894985-2:28598777	Whole blood
ENSG00000253164	RP11-563N12.2	nerve_tibial	gtex	lincRNA	8	20207721	20230280	ElasticNet	0.295487	3.87786e-22	-9.12	1	1	8:19492840-8:20060856	Whole blood
ZNF259	ZNF259	brain_dorsolateral_prefrontal_cortex	cmc	NA	11	116649275	116658739	enet	0.0303332	0.000116799	-14.5	1	1	11:116383348-11:117746948	Whole blood
ENSG00000186318	BACE1	whole_blood	gtex	protein_coding	11	117156402	117186975	ElasticNet	0.0348244	0.000899495	-9.09	0.999	1	11:116383348-11:117746948	Whole blood
ENSG00000223572	CKMT1A	esophagus_mucosa	gtex	protein_coding	15	43885252	43897099	ElasticNet	0.249506	2.44779e-13	7.51	0.995	1	15:44198049-15:46618294	Whole blood
ENSG00000124257	NEURL2	adipose_visceral_omentum	gtex	protein_coding	20	44517264	44519926	ElasticNet	0.164753	9.08149e-12	-6.81	0.96	1	20:42680176-20:44839056	Whole blood
ENSG00000104856	RELB	lung	gtex	protein_coding	19	45504688	45541452	ElasticNet	0.00721668	0.176748	5.69	0.957	1	19:44744147-19:46102697	Whole blood
ENSG00000113282	CLINT1	testis	gtex	protein_coding	5	157212751	157286183	ElasticNet	0.139523	5.25038e-06	4.53	0.93	1	5:155373505-5:156628531	Whole blood
ENSG00000138639	ARHGAP24	whole_blood	gtex	protein_coding	4	86396267	86923823	ElasticNet	0.0305014	0.0143994	4.68	0.864	1	4:87534648-4:89238028	Whole blood
ENSG00000267058	RP11-15A1.3	whole_blood	gtex	lincRNA	19	44395956	44405957	ElasticNet	0.0118631	0.027022	5.33	0.859	1	19:44744147-19:46102697	Whole blood
ENSG00000250091	DNAH10OS	esophagus_muscularis	gtex	protein_coding	12	124410971	124419531	ElasticNet	0.380875	2.53315e-28	-5.37	0.799	1	12:122007651-12:124977980	Whole blood
ENSG00000270210	RP11-373D23.3	esophagus_mucosa	gtex	lincRNA	2	28648812	28649586	ElasticNet	0.22061	9.50972e-18	4.69	0.768	1	2:28598777-2:29217559	Whole blood
ENSG00000234906	APOC2	lung	gtex	protein_coding	19	45445495	45452822	ElasticNet	0.115733	1.50432e-11	-4.21	0.65	1	19:44744147-19:46102697	Whole blood
ENSG00000232075	MRPL35P2	adipose_visceral_omentum	gtex	pseudogene	10	65394077	65394587	ElasticNet	0.202365	7.11894e-13	4.38	0.645	1	10:63341695-10:65793994	Whole blood
ENSG00000166762	CATSPER2	whole_blood	gtex	protein_coding	15	43920701	43960316	ElasticNet	0.0469105	0.0213873	-4.6	0.63	1	15:42776399-15:44198049	Whole blood
ENSG00000237937	AP000770.1	liver	gtex	lincRNA	11	116510139	116528969	ElasticNet	0.112352	0.028412	-9.33	0.515	1	11:116383348-11:117746948	Whole blood
