# Supplementary material for: Integrated Analysis of Summary Statistics to Identify Pleiotropic Genes and Pathways for the Comorbidity of Schizophrenia and Cardiometabolic Disease
Source: Front Psychiatry. 2020 Apr 17;11:256. doi: 10.3389/fpsyt.2020.00256 (PMC7212438; doi:10.3389/fpsyt.2020.00256)
Supplement: Supplementary file 11 [file Table_11.xlsx]

## Sheet: Sheet1
Supplemental Table S11. Gene-set enrichment analysis using GSA-SNP2 for SCZ and CMD
Gene-set enrichment analysis for SCZ
Database	Gene set	Size	Count	z-score	p-value	q-value
BioCarta	BIOCARTA_ERK5_PATHWAY	18	18	4.02049	2.90388e-05	0.00618527
BioCarta	BIOCARTA_CXCR4_PATHWAY	24	24	3.3603	0.000389294	0.0414598
BioCarta	BIOCARTA_BIOPEPTIDES_PATHWAY	45	42	3.23201	0.000614621	0.0436381
BioCarta	BIOCARTA_GH_PATHWAY	28	28	3.19595	0.000696845	0.0436381
canonical	KEGG_PROTEIN_EXPORT	24	23	3.98171	3.42103e-05	0.0129355
canonical	BIOCARTA_ERK5_PATHWAY	18	18	4.02049	2.90388e-05	0.0129355
canonical	PID_MAPK_TRK_PATHWAY	34	34	4.25991	1.02257e-05	0.0129355
canonical	REACTOME_HIGHLY_CALCIUM_PERMEABLE_POSTSYNAPTIC_NICOTINIC_ACETYLCHOLINE_RECEPTORS	13	12	4.23011	1.16786e-05	0.0129355
canonical	REACTOME_PRESYNAPTIC_NICOTINIC_ACETYLCHOLINE_RECEPTORS	12	12	4.1819	1.44544e-05	0.0129355
canonical	REACTOME_PEPTIDE_HORMONE_BIOSYNTHESIS	14	14	3.72947	9.59412e-05	0.0202276
canonical	PID_HIF1_TFPATHWAY	66	65	3.51134	0.000222927	0.0402861
canonical	REACTOME_ACETYLCHOLINE_BINDING_AND_DOWNSTREAM_EVENTS	16	15	3.4836	0.000247364	0.0402861
canonical	REACTOME_REGULATION_OF_INSULIN_SECRETION	93	87	3.50414	0.000229043	0.0402861
canonical	REACTOME_SYNTHESIS_SECRETION_AND_INACTIVATION_OF_GIP	14	13	3.50071	0.000232011	0.0402861
canonical	BIOCARTA_CXCR4_PATHWAY	24	24	3.3603	0.000389294	0.0420312
canonical	REACTOME_TRANSMISSION_ACROSS_CHEMICAL_SYNAPSES	186	184	3.37769	0.000365489	0.0420312
KEGG	KEGG_PROTEIN_EXPORT	24	23	3.98171	3.42103e-05	0.00615785
Reactome	REACTOME_HIGHLY_CALCIUM_PERMEABLE_POSTSYNAPTIC_NICOTINIC_ACETYLCHOLINE_RECEPTORS	13	12	4.23011	1.16786e-05	0.00736921
Reactome	REACTOME_PRESYNAPTIC_NICOTINIC_ACETYLCHOLINE_RECEPTORS	12	12	4.1819	1.44544e-05	0.00736921
Reactome	REACTOME_PEPTIDE_HORMONE_BIOSYNTHESIS	14	14	3.72947	9.59412e-05	0.0201796
Reactome	REACTOME_TRANSMISSION_ACROSS_CHEMICAL_SYNAPSES	186	184	3.35328	0.000399295	0.0361315
Reactome	REACTOME_ACETYLCHOLINE_BINDING_AND_DOWNSTREAM_EVENTS	16	15	3.4836	0.000247364	0.0361315
Reactome	REACTOME_REGULATION_OF_INSULIN_SECRETION	93	87	3.50414	0.000229043	0.0361315
Reactome	REACTOME_SYNTHESIS_SECRETION_AND_INACTIVATION_OF_GIP	14	13	3.50071	0.000232011	0.0361315
Gene-set enrichment analysis for BMI
Database	Gene set	Size	Count	z-score	p-value	q-value
BioCarta	BIOCARTA_BARRESTIN_SRC_PATHWAY	15	15	4.68622	1.39148e-06	0.000286645
BioCarta	BIOCARTA_BARR_MAPK_PATHWAY	12	12	4.43397	4.62563e-06	0.00047644
BioCarta	BIOCARTA_WNT_PATHWAY	26	25	3.82682	6.49035e-05	0.00445671
BioCarta	BIOCARTA_ACH_PATHWAY	16	16	3.67554	0.000118673	0.00611164
BioCarta	BIOCARTA_PS1_PATHWAY	14	13	3.45177	0.00027846	0.0114725
BioCarta	BIOCARTA_NUCLEARRS_PATHWAY	15	14	3.25541	0.000566147	0.0194377
BioCarta	BIOCARTA_CXCR4_PATHWAY	24	24	3.09259	0.000992083	0.0271531
BioCarta	BIOCARTA_CDK5_PATHWAY	11	11	3.11405	0.000922679	0.0271531
BioCarta	BIOCARTA_MTA3_PATHWAY	19	19	3.03003	0.00122266	0.0279854
BioCarta	BIOCARTA_FMLP_PATHWAY	39	34	2.97106	0.00148386	0.0279854
BioCarta	BIOCARTA_PITX2_PATHWAY	15	14	3.01773	0.00127337	0.0279854
BioCarta	BIOCARTA_RACCYCD_PATHWAY	26	25	2.85356	0.00216163	0.037108
BioCarta	BIOCARTA_BARRESTIN_PATHWAY	10	10	2.74933	0.00298587	0.0473146
canonical	KEGG_NEUROTROPHIN_SIGNALING_PATHWAY	126	119	5.69426	6.19548e-09	7.71957e-06
canonical	KEGG_ENDOMETRIAL_CANCER	52	50	5.54329	1.48422e-08	7.71957e-06
canonical	PID_TRKR_PATHWAY	62	61	5.67498	6.93507e-09	7.71957e-06
canonical	PID_AR_NONGENOMIC_PATHWAY	31	30	5.02608	2.50302e-07	7.79691e-05
canonical	PID_CXCR3_PATHWAY	43	42	4.92817	4.15018e-07	0.000103423
canonical	PID_VEGFR1_PATHWAY	26	26	4.8685	5.6225e-07	0.000116761
canonical	BIOCARTA_BARRESTIN_SRC_PATHWAY	15	15	4.68622	1.39148e-06	0.000247683
canonical	REACTOME_ADENYLATE_CYCLASE_INHIBITORY_PATHWAY	13	13	4.63812	1.75799e-06	0.000273806
canonical	PID_S1P_S1P1_PATHWAY	21	21	4.58554	2.26405e-06	0.000313445
canonical	BIOCARTA_BARR_MAPK_PATHWAY	12	12	4.43397	4.62563e-06	0.000541961
canonical	PID_MET_PATHWAY	80	78	4.44721	4.3496e-06	0.000541961
canonical	KEGG_NON_SMALL_CELL_LUNG_CANCER	54	53	4.35912	6.52937e-06	0.000646675
canonical	PID_VEGFR1_2_PATHWAY	69	69	4.36945	6.22801e-06	0.000646675
canonical	PID_MAPK_TRK_PATHWAY	34	33	4.32581	7.5986e-06	0.000676275
canonical	PID_MTOR_4PATHWAY	69	67	4.12689	1.83848e-05	0.00150469
canonical	REACTOME_PLC_BETA_MEDIATED_EVENTS	43	41	4.1303	1.81142e-05	0.00150469
canonical	KEGG_COLORECTAL_CANCER	62	61	4.09321	2.12718e-05	0.00155909
canonical	REACTOME_NGF_SIGNALLING_VIA_TRKA_FROM_THE_PLASMA_MEMBRANE	137	130	4.05615	2.49437e-05	0.00172666
canonical	PID_LYSOPHOSPHOLIPID_PATHWAY	66	65	4.03258	2.7584e-05	0.00180893
canonical	REACTOME_ABACAVIR_TRANSPORT_AND_METABOLISM	10	10	4.0246	2.8536e-05	0.00180893
canonical	KEGG_ACUTE_MYELOID_LEUKEMIA	60	53	3.94972	3.91213e-05	0.00232119
canonical	PID_RXR_VDR_PATHWAY	26	26	3.90976	4.61931e-05	0.00261621
canonical	KEGG_BLADDER_CANCER	42	40	3.89351	4.94024e-05	0.00267632
canonical	BIOCARTA_WNT_PATHWAY	26	25	3.82682	6.49035e-05	0.00325996
canonical	PID_SMAD2_3PATHWAY	17	17	3.83496	6.27921e-05	0.00325996
canonical	PID_ERBB1_RECEPTOR_PROXIMAL_PATHWAY	35	35	3.75142	8.79187e-05	0.00407006
canonical	REACTOME_ADENYLATE_CYCLASE_ACTIVATING_PATHWAY	10	10	3.76008	8.4929e-05	0.00407006
canonical	REACTOME_SIGNALING_BY_ERBB4	90	86	3.73471	9.39667e-05	0.00418152
canonical	KEGG_PROGESTERONE_MEDIATED_OOCYTE_MATURATION	86	79	3.70496	0.00010571	0.00454191
canonical	BIOCARTA_ACH_PATHWAY	16	16	3.67554	0.000118673	0.00491771
canonical	PID_LPA4_PATHWAY	15	14	3.67612	0.000118404	0.00491771
canonical	PID_S1P_S1P3_PATHWAY	29	29	3.6163	0.000149423	0.00581816
canonical	KEGG_THYROID_CANCER	29	29	3.5894	0.000165723	0.00605416
canonical	PID_PS1_PATHWAY	46	45	3.59792	0.000160389	0.00605416
canonical	REACTOME_PEPTIDE_HORMONE_BIOSYNTHESIS	14	14	3.59799	0.000160343	0.00605416
canonical	REACTOME_SIGNALING_BY_THE_B_CELL_RECEPTOR_BCR	126	116	3.54248	0.000198191	0.00685961
canonical	PID_EPHB_FWD_PATHWAY	40	39	3.51273	0.000221767	0.00742864
canonical	PID_ERBB2_ERBB3_PATHWAY	44	44	3.51414	0.000220594	0.00742864
canonical	KEGG_MATURITY_ONSET_DIABETES_OF_THE_YOUNG	25	25	3.49272	0.000239063	0.00763776
canonical	REACTOME_CIRCADIAN_REPRESSION_OF_EXPRESSION_BY_REV_ERBA	23	21	3.47264	0.000257684	0.00802685
canonical	BIOCARTA_PS1_PATHWAY	14	13	3.45177	0.00027846	0.00842831
canonical	REACTOME_REGULATION_OF_GENE_EXPRESSION_IN_BETA_CELLS	20	20	3.45286	0.000277336	0.00842831
canonical	REACTOME_GABA_B_RECEPTOR_ACTIVATION	38	38	3.45233	0.000277881	0.00842831
canonical	KEGG_BASAL_CELL_CARCINOMA	55	53	3.40955	0.000325353	0.0092134
canonical	PID_HDAC_CLASSIII_PATHWAY	25	22	3.40483	0.000331032	0.0092134
canonical	REACTOME_INTEGRATION_OF_ENERGY_METABOLISM	120	110	3.38328	0.000358128	0.00970059
canonical	REACTOME_REGULATION_OF_INSULIN_SECRETION	93	85	3.35174	0.000401522	0.0106446
canonical	REACTOME_P53_DEPENDENT_G1_DNA_DAMAGE_RESPONSE	57	52	3.316	0.000456582	0.0118521
canonical	PID_ERB_GENOMIC_PATHWAY	15	14	3.30899	0.000468167	0.0119048
canonical	KEGG_MELANOGENESIS	102	98	3.30154	0.000480774	0.0119809
canonical	KEGG_GAP_JUNCTION	90	84	3.28934	0.000502105	0.0122671
canonical	PID_HEDGEHOG_GLI_PATHWAY	48	47	3.26771	0.000542115	0.0129899
canonical	REACTOME_SIGNALING_BY_SCF_KIT	78	74	3.26722	0.000543044	0.0129899
canonical	BIOCARTA_NUCLEARRS_PATHWAY	15	14	3.25541	0.000566147	0.0130633
canonical	PID_CDC42_PATHWAY	70	67	3.20848	0.000667188	0.0151148
canonical	REACTOME_DOWNSTREAM_SIGNAL_TRANSDUCTION	95	88	3.20744	0.000669617	0.0151148
canonical	REACTOME_ENERGY_DEPENDENT_REGULATION_OF_MTOR_BY_LKB1_AMPK	18	17	3.19585	0.000697103	0.0152384
canonical	REACTOME_SIGNALLING_BY_NGF	217	199	3.16899	0.000764861	0.0163416
canonical	REACTOME_RORA_ACTIVATES_CIRCADIAN_EXPRESSION	24	22	3.17058	0.000760683	0.0163416
canonical	REACTOME_REGULATION_OF_BETA_CELL_DEVELOPMENT	30	30	3.16367	0.00077897	0.0163416
canonical	KEGG_PANCREATIC_CANCER	70	66	3.14649	0.000826209	0.0168763
canonical	REACTOME_G_PROTEIN_ACTIVATION	27	27	3.14216	0.000838544	0.0168763
canonical	KEGG_MTOR_SIGNALING_PATHWAY	52	48	3.121	0.000901176	0.0177117
canonical	BIOCARTA_CDK5_PATHWAY	11	11	3.11405	0.000922679	0.0177117
canonical	REACTOME_INCRETIN_SYNTHESIS_SECRETION_AND_INACTIVATION	22	19	3.12285	0.000895537	0.0177117
canonical	KEGG_VEGF_SIGNALING_PATHWAY	76	75	3.10135	0.00096319	0.0177447
canonical	BIOCARTA_CXCR4_PATHWAY	24	24	3.09259	0.000992083	0.0177447
canonical	PID_S1P_S1P4_PATHWAY	14	14	3.0744	0.00105462	0.0177447
canonical	PID_PI3KCI_PATHWAY	49	48	3.10001	0.000967581	0.0177447
canonical	PID_SYNDECAN_3_PATHWAY	17	16	3.10782	0.000942354	0.0177447
canonical	REACTOME_PROLONGED_ERK_ACTIVATION_EVENTS	19	19	3.07583	0.0010496	0.0177447
canonical	REACTOME_METABOLISM_OF_AMINO_ACIDS_AND_DERIVATIVES	200	189	3.0996	0.000968903	0.0177447
canonical	REACTOME_DOWNSTREAM_SIGNALING_OF_ACTIVATED_FGFR	100	95	3.10859	0.000939926	0.0177447
canonical	REACTOME_SYNTHESIS_SECRETION_AND_INACTIVATION_OF_GIP	14	12	3.09652	0.000979023	0.0177447
canonical	REACTOME_RAF_MAP_KINASE_CASCADE	10	10	3.09943	0.00096948	0.0177447
canonical	REACTOME_AUTODEGRADATION_OF_THE_E3_UBIQUITIN_LIGASE_COP1	51	46	3.05274	0.00113383	0.0184051
canonical	REACTOME_ORGANIC_CATION_ANION_ZWITTERION_TRANSPORT	13	13	3.05571	0.00112262	0.0184051
canonical	PID_PI3KCI_AKT_PATHWAY	35	34	3.04231	0.00117384	0.0185604
canonical	REACTOME_DOWNSTREAM_SIGNALING_EVENTS_OF_B_CELL_RECEPTOR_BCR	97	90	3.04013	0.00118238	0.0185604
canonical	REACTOME_ADHERENS_JUNCTIONS_INTERACTIONS	27	27	3.04539	0.00116189	0.0185604
canonical	BIOCARTA_MTA3_PATHWAY	19	19	3.03003	0.00122266	0.0188079
canonical	REACTOME_SIGNALING_BY_ERBB2	101	95	3.02973	0.00122387	0.0188079
canonical	REACTOME_SIGNAL_TRANSDUCTION_BY_L1	34	31	3.02428	0.00124613	0.0188079
canonical	BIOCARTA_PITX2_PATHWAY	15	14	3.01773	0.00127337	0.0188884
canonical	KEGG_CHRONIC_MYELOID_LEUKEMIA	73	71	3.01303	0.00129327	0.0189577
canonical	PID_ALPHA_SYNUCLEIN_PATHWAY	33	32	2.98892	0.00139983	0.0202812
canonical	KEGG_AXON_GUIDANCE	129	123	2.98342	0.00142522	0.0203798
canonical	REACTOME_GLUCOSE_TRANSPORT	38	38	2.9839	0.00142299	0.0203798
canonical	KEGG_ADHERENS_JUNCTION	75	71	2.97361	0.00147162	0.0206026
canonical	BIOCARTA_FMLP_PATHWAY	39	34	2.97106	0.00148386	0.0206026
canonical	REACTOME_HOST_INTERACTIONS_OF_HIV_FACTORS	132	115	2.94345	0.00162286	0.0222207
canonical	PID_ENDOTHELIN_PATHWAY	63	62	2.93918	0.00164539	0.0222843
canonical	KEGG_HEDGEHOG_SIGNALING_PATHWAY	56	54	2.92815	0.00170492	0.0228422
canonical	REACTOME_SIGNALLING_TO_P38_VIA_RIT_AND_RIN	15	15	2.92502	0.00172215	0.0228422
canonical	PID_FOXM1_PATHWAY	40	39	2.92042	0.00174778	0.0229235
canonical	PID_P38_MKK3_6PATHWAY	26	26	2.91286	0.00179069	0.0232416
canonical	PID_IFNG_PATHWAY	40	40	2.90358	0.00184464	0.0232416
canonical	REACTOME_SYNTHESIS_OF_BILE_ACIDS_AND_BILE_SALTS_VIA_24_HYDROXYCHOLESTEROL	10	10	2.91024	0.00180574	0.0232416
canonical	REACTOME_INSULIN_RECEPTOR_SIGNALLING_CASCADE	87	83	2.90732	0.0018227	0.0232416
canonical	REACTOME_SIGNALING_BY_EGFR_IN_CANCER	109	102	2.8794	0.00199214	0.024822
canonical	REACTOME_MITOTIC_M_M_G1_PHASES	172	159	2.8745	0.00202334	0.0249613
canonical	REACTOME_PKB_MEDIATED_EVENTS	29	27	2.85868	0.00212705	0.0259834
canonical	BIOCARTA_RACCYCD_PATHWAY	26	25	2.85356	0.00216163	0.0261495
canonical	PID_NETRIN_PATHWAY	32	32	2.85019	0.00218467	0.026174
canonical	REACTOME_ARMS_MEDIATED_ACTIVATION	17	17	2.84402	0.00222741	0.026432
canonical	REACTOME_SIGNALING_BY_FGFR	112	106	2.83046	0.00232404	0.0273184
canonical	REACTOME_SIGNALING_BY_PDGF	122	114	2.81996	0.00240147	0.0279648
canonical	REACTOME_SIGNALING_BY_WNT	65	61	2.8111	0.00246859	0.0284803
canonical	REACTOME_SHC1_EVENTS_IN_ERBB4_SIGNALING	20	20	2.80327	0.00252937	0.0289137
canonical	KEGG_PROSTATE_CANCER	89	85	2.79411	0.00260215	0.0294753
canonical	REACTOME_SHC_RELATED_EVENTS	17	17	2.78809	0.00265101	0.0297582
canonical	ST_ERK1_ERK2_MAPK_PATHWAY	32	29	2.77892	0.002727	0.0300749
canonical	REACTOME_PRE_NOTCH_EXPRESSION_AND_PROCESSING	44	37	2.78175	0.00270336	0.0300749
canonical	KEGG_OOCYTE_MEIOSIS	114	104	2.76975	0.00280493	0.0301524
canonical	KEGG_GNRH_SIGNALING_PATHWAY	101	97	2.77516	0.00275873	0.0301524
canonical	REACTOME_REGULATION_OF_AMPK_ACTIVITY_VIA_LKB1	15	14	2.77431	0.00276599	0.0301524
canonical	REACTOME_DCC_MEDIATED_ATTRACTIVE_SIGNALING	13	13	2.7538	0.00294538	0.031367
canonical	KEGG_DILATED_CARDIOMYOPATHY	92	87	2.74705	0.0030067	0.0315288
canonical	BIOCARTA_BARRESTIN_PATHWAY	10	10	2.74933	0.00298587	0.0315288
canonical	REACTOME_OPIOID_SIGNALLING	78	76	2.73813	0.00308953	0.0320796
canonical	KEGG_TYPE_II_DIABETES_MELLITUS	47	45	2.72967	0.00316985	0.0326416
canonical	REACTOME_PI3K_EVENTS_IN_ERBB4_SIGNALING	38	35	2.72151	0.00324926	0.0331851
canonical	REACTOME_ANTIGEN_PROCESSING_UBIQUITINATION_PROTEASOME_DEGRADATION	212	189	2.71898	0.00327416	0.0331851
canonical	PID_TCR_RAS_PATHWAY	14	13	2.71496	0.00331416	0.033302
canonical	REACTOME_SIGNALING_BY_NOTCH	103	91	2.71469	0.00331691	0.033302
canonical	PID_AR_PATHWAY	61	59	2.70764	0.00338822	0.0335057
canonical	REACTOME_AUTODEGRADATION_OF_CDH1_BY_CDH1_APC_C	64	54	2.70447	0.00342066	0.0335601
canonical	KEGG_SULFUR_METABOLISM	13	13	2.68661	0.00360901	0.0337913
canonical	KEGG_MELANOMA	71	67	2.69958	0.00347133	0.0337913
canonical	BIOCARTA_MET_PATHWAY	37	36	2.69752	0.0034929	0.0337913
canonical	SIG_PIP3_SIGNALING_IN_CARDIAC_MYOCTES	67	63	2.68155	0.00366407	0.0337913
canonical	SA_REG_CASCADE_OF_CYCLIN_EXPR	13	13	2.69261	0.00354481	0.0337913
canonical	PID_RET_PATHWAY	39	39	2.67813	0.00370168	0.0337913
canonical	PID_ANTHRAX_PATHWAY	17	17	2.69168	0.00355467	0.0337913
canonical	REACTOME_PROLACTIN_RECEPTOR_SIGNALING	14	14	2.68641	0.0036112	0.0337913
canonical	REACTOME_SYNTHESIS_SECRETION_AND_DEACYLATION_OF_GHRELIN	16	15	2.6879	0.00359514	0.0337913
canonical	REACTOME_SYNTHESIS_SECRETION_AND_INACTIVATION_OF_GLP1	19	16	2.69451	0.00352465	0.0337913
canonical	REACTOME_CIRCADIAN_CLOCK	53	50	2.68974	0.00357536	0.0337913
canonical	REACTOME_DESTABILIZATION_OF_MRNA_BY_AUF1_HNRNP_D0	53	49	2.66588	0.00383934	0.034416
canonical	REACTOME_FACTORS_INVOLVED_IN_MEGAKARYOCYTE_DEVELOPMENT_AND_PLATELET_PRODUCTION	132	114	2.6517	0.00400437	0.0356389
canonical	BIOCARTA_MAPK_PATHWAY	87	84	2.63849	0.00416381	0.0367951
canonical	PID_PI3K_PLC_TRK_PATHWAY	36	36	2.63742	0.00417703	0.0367951
canonical	REACTOME_NETRIN1_SIGNALING	41	37	2.62989	0.00427063	0.0372112
canonical	BIOCARTA_CCR3_PATHWAY	23	22	2.61184	0.00450283	0.0387672
canonical	REACTOME_SIGNALING_BY_FGFR_IN_DISEASE	127	120	2.60964	0.00453191	0.0387672
canonical	REACTOME_PKA_MEDIATED_PHOSPHORYLATION_OF_CREB	18	17	2.61355	0.00448032	0.0387672
canonical	ST_B_CELL_ANTIGEN_RECEPTOR	40	39	2.59798	0.00468864	0.0397418
canonical	BIOCARTA_ERK5_PATHWAY	18	18	2.57696	0.00498362	0.0419567
canonical	REACTOME_REGULATION_OF_APOPTOSIS	58	54	2.57615	0.00499535	0.0419567
canonical	BIOCARTA_EDG1_PATHWAY	27	26	2.55455	0.00531624	0.0441602
canonical	KEGG_RENAL_CELL_CARCINOMA	70	67	2.55073	0.00537491	0.0443519
canonical	REACTOME_L1CAM_INTERACTIONS	86	76	2.53546	0.005615	0.0460282
canonical	ST_T_CELL_SIGNAL_TRANSDUCTION	45	43	2.5323	0.00566585	0.0461078
canonical	PID_TCR_PATHWAY	66	63	2.52966	0.00570857	0.0461078
canonical	REACTOME_G_ALPHA_Z_SIGNALLING_EVENTS	44	44	2.53256	0.00566172	0.0461078
canonical	REACTOME_ACTIVATION_OF_BH3_ONLY_PROTEINS	17	16	2.53211	0.00566889	0.0461078
canonical	PID_PDGFRB_PATHWAY	129	126	2.51903	0.00588392	0.0461392
canonical	REACTOME_GRB2_EVENTS_IN_ERBB2_SIGNALING	22	22	2.52326	0.00581368	0.0461392
canonical	REACTOME_AKT_PHOSPHORYLATES_TARGETS_IN_THE_CYTOSOL	12	12	2.52286	0.0058203	0.0461392
canonical	REACTOME_NUCLEAR_SIGNALING_BY_ERBB4	38	38	2.51161	0.00600909	0.0467958
canonical	PID_REG_GR_PATHWAY	82	82	2.49158	0.00635881	0.0492117
canonical	BIOCARTA_TCR_PATHWAY	49	43	2.48445	0.00648758	0.0496244
canonical	REACTOME_SHC_MEDIATED_SIGNALLING	15	15	2.48641	0.00645197	0.0496244
KEGG	KEGG_NEUROTROPHIN_SIGNALING_PATHWAY	126	119	5.69426	6.19548e-09	1.12138e-06
KEGG	KEGG_ENDOMETRIAL_CANCER	52	50	5.54329	1.48422e-08	1.34322e-06
KEGG	KEGG_NON_SMALL_CELL_LUNG_CANCER	54	53	4.35912	6.52937e-06	0.000393939
KEGG	KEGG_COLORECTAL_CANCER	62	61	4.09321	2.12718e-05	0.000962547
KEGG	KEGG_ACUTE_MYELOID_LEUKEMIA	60	53	3.94972	3.91213e-05	0.00141619
KEGG	KEGG_BLADDER_CANCER	42	40	3.89351	4.94024e-05	0.00149031
KEGG	KEGG_PROGESTERONE_MEDIATED_OOCYTE_MATURATION	86	79	3.70496	0.00010571	0.00273337
KEGG	KEGG_THYROID_CANCER	29	29	3.5894	0.000165723	0.00374947
KEGG	KEGG_MATURITY_ONSET_DIABETES_OF_THE_YOUNG	25	25	3.49272	0.000239063	0.00480782
KEGG	KEGG_BASAL_CELL_CARCINOMA	55	53	3.40955	0.000325353	0.00588889
KEGG	KEGG_GAP_JUNCTION	90	84	3.28934	0.000502105	0.00791091
KEGG	KEGG_MELANOGENESIS	102	98	3.30154	0.000480774	0.00791091
KEGG	KEGG_PANCREATIC_CANCER	70	66	3.14649	0.000826209	0.0115034
KEGG	KEGG_MTOR_SIGNALING_PATHWAY	52	48	3.121	0.000901176	0.0116509
KEGG	KEGG_VEGF_SIGNALING_PATHWAY	76	75	3.10135	0.00096319	0.0116509
KEGG	KEGG_CHRONIC_MYELOID_LEUKEMIA	73	71	3.01303	0.00129327	0.0146301
KEGG	KEGG_AXON_GUIDANCE	129	123	2.98342	0.00142522	0.0151744
KEGG	KEGG_ADHERENS_JUNCTION	75	71	2.97361	0.00147162	0.0151744
KEGG	KEGG_HEDGEHOG_SIGNALING_PATHWAY	56	54	2.92815	0.00170492	0.0162416
KEGG	KEGG_PROSTATE_CANCER	89	85	2.79411	0.00260215	0.0235495
KEGG	KEGG_OOCYTE_MEIOSIS	114	104	2.76975	0.00280493	0.0237776
KEGG	KEGG_GNRH_SIGNALING_PATHWAY	101	97	2.77516	0.00275873	0.0237776
KEGG	KEGG_DILATED_CARDIOMYOPATHY	92	87	2.74705	0.0030067	0.0237776
KEGG	KEGG_TYPE_II_DIABETES_MELLITUS	47	45	2.72967	0.00316985	0.0239059
KEGG	KEGG_SULFUR_METABOLISM	13	13	2.68661	0.00360901	0.0251325
KEGG	KEGG_MELANOMA	71	67	2.69958	0.00347133	0.0251325
KEGG	KEGG_RENAL_CELL_CARCINOMA	70	67	2.55073	0.00537491	0.0360318
KEGG	KEGG_GLIOMA	65	63	2.44443	0.00725415	0.0468929
Reactome	REACTOME_ADENYLATE_CYCLASE_INHIBITORY_PATHWAY	13	13	4.63812	1.75799e-06	0.00108819
Reactome	REACTOME_NGF_SIGNALLING_VIA_TRKA_FROM_THE_PLASMA_MEMBRANE	137	130	4.05615	2.49437e-05	0.00560635
Reactome	REACTOME_ABACAVIR_TRANSPORT_AND_METABOLISM	10	10	4.0246	2.8536e-05	0.00560635
Reactome	REACTOME_PLC_BETA_MEDIATED_EVENTS	43	41	4.1303	1.81142e-05	0.00560635
Reactome	REACTOME_SIGNALING_BY_ERBB4	90	86	3.73471	9.39667e-05	0.0105142
Reactome	REACTOME_ADENYLATE_CYCLASE_ACTIVATING_PATHWAY	10	10	3.76008	8.4929e-05	0.0105142
Reactome	REACTOME_PEPTIDE_HORMONE_BIOSYNTHESIS	14	14	3.59799	0.000160343	0.0141789
Reactome	REACTOME_SIGNALING_BY_THE_B_CELL_RECEPTOR_BCR	126	116	3.54248	0.000198191	0.015335
Reactome	REACTOME_CIRCADIAN_REPRESSION_OF_EXPRESSION_BY_REV_ERBA	23	21	3.47264	0.000257684	0.0177229
Reactome	REACTOME_REGULATION_OF_GENE_EXPRESSION_IN_BETA_CELLS	20	20	3.45286	0.000277336	0.0177229
Reactome	REACTOME_GABA_B_RECEPTOR_ACTIVATION	38	38	3.45233	0.000277881	0.0177229
Reactome	REACTOME_INTEGRATION_OF_ENERGY_METABOLISM	120	110	3.38328	0.000358128	0.0184734
Reactome	REACTOME_REGULATION_OF_INSULIN_SECRETION	93	85	3.35174	0.000401522	0.0191186
Reactome	REACTOME_P53_DEPENDENT_G1_DNA_DAMAGE_RESPONSE	57	52	3.316	0.000456582	0.0201874
Reactome	REACTOME_SIGNALING_BY_SCF_KIT	78	74	3.26722	0.000543044	0.0224096
Reactome	REACTOME_DOWNSTREAM_SIGNAL_TRANSDUCTION	95	88	3.20744	0.000669617	0.0259058
Reactome	REACTOME_ENERGY_DEPENDENT_REGULATION_OF_MTOR_BY_LKB1_AMPK	18	17	3.19585	0.000697103	0.0259058
Reactome	REACTOME_SIGNALLING_BY_NGF	217	199	3.16899	0.000764861	0.0261591
Reactome	REACTOME_SIGNALING_BY_ERBB2	101	95	3.02973	0.00122387	0.0261591
Reactome	REACTOME_DOWNSTREAM_SIGNALING_EVENTS_OF_B_CELL_RECEPTOR_BCR	97	90	3.04013	0.00118238	0.0261591
Reactome	REACTOME_RORA_ACTIVATES_CIRCADIAN_EXPRESSION	24	22	3.17058	0.000760683	0.0261591
Reactome	REACTOME_PROLONGED_ERK_ACTIVATION_EVENTS	19	19	3.07583	0.0010496	0.0261591
Reactome	REACTOME_METABOLISM_OF_AMINO_ACIDS_AND_DERIVATIVES	200	189	3.0996	0.000968903	0.0261591
Reactome	REACTOME_REGULATION_OF_BETA_CELL_DEVELOPMENT	30	30	3.16367	0.00077897	0.0261591
Reactome	REACTOME_G_PROTEIN_ACTIVATION	27	27	3.14216	0.000838544	0.0261591
Reactome	REACTOME_ADHERENS_JUNCTIONS_INTERACTIONS	27	27	3.04539	0.00116189	0.0261591
Reactome	REACTOME_AUTODEGRADATION_OF_THE_E3_UBIQUITIN_LIGASE_COP1	51	46	3.05274	0.00113383	0.0261591
Reactome	REACTOME_GLUCOSE_TRANSPORT	38	38	2.9839	0.00142299	0.0261591
Reactome	REACTOME_DOWNSTREAM_SIGNALING_OF_ACTIVATED_FGFR	100	95	3.10859	0.000939926	0.0261591
Reactome	REACTOME_SIGNAL_TRANSDUCTION_BY_L1	34	31	3.02428	0.00124613	0.0261591
Reactome	REACTOME_ORGANIC_CATION_ANION_ZWITTERION_TRANSPORT	13	13	3.05571	0.00112262	0.0261591
Reactome	REACTOME_SYNTHESIS_SECRETION_AND_INACTIVATION_OF_GIP	14	12	3.09652	0.000979023	0.0261591
Reactome	REACTOME_INCRETIN_SYNTHESIS_SECRETION_AND_INACTIVATION	22	19	3.12285	0.000895537	0.0261591
Reactome	REACTOME_RAF_MAP_KINASE_CASCADE	10	10	3.09943	0.00096948	0.0261591
Reactome	REACTOME_HOST_INTERACTIONS_OF_HIV_FACTORS	132	115	2.94345	0.00162286	0.0287014
Reactome	REACTOME_SIGNALLING_TO_P38_VIA_RIT_AND_RIN	15	15	2.92502	0.00172215	0.0296114
Reactome	REACTOME_SYNTHESIS_OF_BILE_ACIDS_AND_BILE_SALTS_VIA_24_HYDROXYCHOLESTEROL	10	10	2.91024	0.00180574	0.0302095
Reactome	REACTOME_INSULIN_RECEPTOR_SIGNALLING_CASCADE	87	83	2.90732	0.0018227	0.0302095
Reactome	REACTOME_SIGNALING_BY_EGFR_IN_CANCER	109	102	2.8794	0.00199214	0.0316188
Reactome	REACTOME_MITOTIC_M_M_G1_PHASES	172	159	2.8745	0.00202334	0.0316188
Reactome	REACTOME_PKB_MEDIATED_EVENTS	29	27	2.85868	0.00212705	0.0321133
Reactome	REACTOME_ARMS_MEDIATED_ACTIVATION	17	17	2.84402	0.00222741	0.0328278
Reactome	REACTOME_SIGNALING_BY_FGFR	112	106	2.83046	0.00232404	0.0334554
Reactome	REACTOME_SIGNALING_BY_PDGF	122	114	2.81996	0.00240147	0.0337843
Reactome	REACTOME_SIGNALING_BY_WNT	65	61	2.8111	0.00246859	0.0339569
Reactome	REACTOME_SHC1_EVENTS_IN_ERBB4_SIGNALING	20	20	2.80327	0.00252937	0.0340366
Reactome	REACTOME_PRE_NOTCH_EXPRESSION_AND_PROCESSING	44	37	2.78175	0.00270336	0.0349144
Reactome	REACTOME_SHC_RELATED_EVENTS	17	17	2.78809	0.00265101	0.0349144
Reactome	REACTOME_REGULATION_OF_AMPK_ACTIVITY_VIA_LKB1	15	14	2.77431	0.00276599	0.0349418
Reactome	REACTOME_DCC_MEDIATED_ATTRACTIVE_SIGNALING	13	13	2.7538	0.00294538	0.0364638
Reactome	REACTOME_OPIOID_SIGNALLING	78	76	2.73813	0.00308953	0.0374984
Reactome	REACTOME_PI3K_EVENTS_IN_ERBB4_SIGNALING	38	35	2.72151	0.00324926	0.0386787
Reactome	REACTOME_SIGNALING_BY_NOTCH	103	91	2.71469	0.00331691	0.0386787
Reactome	REACTOME_AUTODEGRADATION_OF_CDH1_BY_CDH1_APC_C	64	54	2.70447	0.00342066	0.0386787
Reactome	REACTOME_ANTIGEN_PROCESSING_UBIQUITINATION_PROTEASOME_DEGRADATION	212	189	2.71898	0.00327416	0.0386787
Reactome	REACTOME_PROLACTIN_RECEPTOR_SIGNALING	14	14	2.68641	0.0036112	0.0389599
Reactome	REACTOME_SYNTHESIS_SECRETION_AND_DEACYLATION_OF_GHRELIN	16	15	2.6879	0.00359514	0.0389599
Reactome	REACTOME_SYNTHESIS_SECRETION_AND_INACTIVATION_OF_GLP1	19	16	2.69451	0.00352465	0.0389599
Reactome	REACTOME_CIRCADIAN_CLOCK	53	50	2.68974	0.00357536	0.0389599
Reactome	REACTOME_DESTABILIZATION_OF_MRNA_BY_AUF1_HNRNP_D0	53	49	2.66588	0.00383934	0.0396092
Reactome	REACTOME_FACTORS_INVOLVED_IN_MEGAKARYOCYTE_DEVELOPMENT_AND_PLATELET_PRODUCTION	132	114	2.6517	0.00400437	0.0406345
Reactome	REACTOME_NETRIN1_SIGNALING	41	37	2.62989	0.00427063	0.0426374
Reactome	REACTOME_SIGNALING_BY_FGFR_IN_DISEASE	127	120	2.60964	0.00453191	0.044021
Reactome	REACTOME_PKA_MEDIATED_PHOSPHORYLATION_OF_CREB	18	17	2.61355	0.00448032	0.044021
Reactome	REACTOME_REGULATION_OF_APOPTOSIS	58	54	2.57615	0.00499535	0.0475711
Gene-set enrichment analysis for CAD
Database	Gene set	Size	Count	z-score	p-value	q-value	Model
BioCarta	REACTOME_LIPID_DIGESTION_MOBILIZATION_AND_TRANSPORT	46	45	7.98374	1.05e-15	2.18e-13	Additive
BioCarta	REACTOME_DEGRADATION_OF_THE_EXTRACELLULAR_MATRIX	29	28	6.23801	2.22e-10	3.43e-08	Additive
BioCarta	REACTOME_ORGANIC_CATION_ANION_ZWITTERION_TRANSPORT	13	13	5.77212	3.91e-09	4.85e-07	Additive
BioCarta	REACTOME_EXTRACELLULAR_MATRIX_ORGANIZATION	87	82	5.68152	6.68e-09	6.89e-07	Additive
BioCarta	REACTOME_ABACAVIR_TRANSPORT_AND_METABOLISM	10	10	5.68087	6.7e-09	6.89e-07	Additive
BioCarta	REACTOME_PHASE1_FUNCTIONALIZATION_OF_COMPOUNDS	70	67	5.14823	1.31e-07	1.02e-05	Additive
BioCarta	REACTOME_HDL_MEDIATED_LIPID_TRANSPORT	15	15	4.601	2.1e-06	0.000144593	Additive
BioCarta	REACTOME_INTEGRIN_CELL_SURFACE_INTERACTIONS	79	78	4.3216	7.75e-06	0.000446523	Additive
BioCarta	REACTOME_CYTOCHROME_P450_ARRANGED_BY_SUBSTRATE_TYPE	51	50	4.33726	7.21e-06	0.000446523	Additive
BioCarta	REACTOME_BIOLOGICAL_OXIDATIONS	139	135	4.22185	1.21e-05	0.000624955	Additive
BioCarta	REACTOME_NITRIC_OXIDE_STIMULATES_GUANYLATE_CYCLASE	25	25	4.12238	1.87e-05	0.000892725	Additive
BioCarta	REACTOME_HS_GAG_BIOSYNTHESIS	31	27	4.00877	3.05e-05	0.00134935	Additive
BioCarta	REACTOME_CELL_SURFACE_INTERACTIONS_AT_THE_VASCULAR_WALL	91	83	3.75419	8.7e-05	0.00339937	Additive
BioCarta	REACTOME_ETHANOL_OXIDATION	10	10	3.76771	8.24e-05	0.00339937	Additive
BioCarta	REACTOME_SMOOTH_MUSCLE_CONTRACTION	25	23	3.72293	9.85e-05	0.00358521	Additive
BioCarta	REACTOME_SEMA3A_PAK_DEPENDENT_AXON_REPULSION	15	13	3.42982	0.000301988	0.010385	Additive
BioCarta	REACTOME_SEMAPHORIN_INTERACTIONS	68	63	3.41696	0.00031662	0.010385	Additive
BioCarta	REACTOME_SIGNALLING_BY_NGF	217	200	3.28302	0.000513503	0.0158929	Additive
BioCarta	REACTOME_SEMA3A_PLEXIN_REPULSION_SIGNALING_BY_INHIBITING_INTEGRIN_ADHESION	13	12	3.26125	0.00055462	0.0163481	Additive
BioCarta	REACTOME_PLATELET_HOMEOSTASIS	78	74	3.23972	0.000598226	0.0168319	Additive
BioCarta	REACTOME_PLATELET_ACTIVATION_SIGNALING_AND_AGGREGATION	208	189	3.21681	0.000648117	0.0174428	Additive
BioCarta	REACTOME_PTM_GAMMA_CARBOXYLATION_HYPUSINE_FORMATION_AND_ARYLSULFATASE_ACTIVATION	27	21	3.1156	0.000917844	0.0236727	Additive
BioCarta	REACTOME_HEPARAN_SULFATE_HEPARIN_HS_GAG_METABOLISM	52	46	3.10114	0.000963888	0.0238659	Additive
BioCarta	REACTOME_SIGNALING_BY_PDGF	122	114	3.09758	0.000975543	0.0238659	Additive
BioCarta	REACTOME_INTEGRIN_ALPHAIIB_BETA3_SIGNALING	27	27	3.06329	0.00109459	0.0242131	Additive
BioCarta	REACTOME_CRMPS_IN_SEMA3A_SIGNALING	14	13	3.07397	0.00105614	0.0242131	Additive
BioCarta	REACTOME_RORA_ACTIVATES_CIRCADIAN_EXPRESSION	24	22	3.03934	0.00118548	0.0253038	Additive
BioCarta	REACTOME_SIGNALING_BY_FGFR1_MUTANTS	30	29	3.01121	0.00130103	0.0268447	Additive
BioCarta	REACTOME_PPARA_ACTIVATES_GENE_EXPRESSION	104	100	2.97667	0.00145697	0.0290924	Additive
BioCarta	REACTOME_SIGNALING_BY_BMP	23	21	2.85272	0.00216732	0.0419241	Additive
BioCarta	REACTOME_G1_PHASE	38	34	2.79613	0.0025859	0.0485053	Additive
canonical	REACTOME_LIPID_DIGESTION_MOBILIZATION_AND_TRANSPORT	46	45	7.98374	1.05471e-15	4.38057e-13	Additive
canonical	REACTOME_DEGRADATION_OF_THE_EXTRACELLULAR_MATRIX	29	28	6.23801	2.2158e-10	6.90221e-08	Additive
canonical	PID_VEGFR1_2_PATHWAY	69	69	5.84272	2.56777e-09	6.39889e-07	Additive
canonical	REACTOME_ORGANIC_CATION_ANION_ZWITTERION_TRANSPORT	13	13	5.77212	3.91395e-09	8.12797e-07	Additive
canonical	PID_ANGIOPOIETIN_RECEPTOR_PATHWAY	50	48	5.73246	4.94934e-09	8.80982e-07	Additive
canonical	PID_UPA_UPAR_PATHWAY	42	42	5.68829	6.41579e-09	9.9926e-07	Additive
canonical	REACTOME_EXTRACELLULAR_MATRIX_ORGANIZATION	87	82	5.68152	6.67529e-09	9.9926e-07	Additive
canonical	REACTOME_ABACAVIR_TRANSPORT_AND_METABOLISM	10	10	5.68087	6.70045e-09	9.9926e-07	Additive
canonical	PID_SHP2_PATHWAY	58	57	5.52977	1.60327e-08	1.81607e-06	Additive
canonical	PID_VEGFR1_PATHWAY	26	26	5.39672	3.39352e-08	3.5236e-06	Additive
canonical	PID_NCADHERIN_PATHWAY	33	33	5.3034	5.68335e-08	5.44728e-06	Additive
canonical	KEGG_FOCAL_ADHESION	201	192	5.22535	8.69114e-08	7.73511e-06	Additive
canonical	PID_EPHA2_FWD_PATHWAY	19	19	5.14337	1.34926e-07	1.09212e-05	Additive
canonical	REACTOME_PHASE1_FUNCTIONALIZATION_OF_COMPOUNDS	70	67	5.14823	1.31475e-07	1.09212e-05	Additive
canonical	PID_ER_NONGENOMIC_PATHWAY	41	40	5.05111	2.19626e-07	1.60973e-05	Additive
canonical	KEGG_ECM_RECEPTOR_INTERACTION	84	83	4.8672	5.65946e-07	3.91761e-05	Additive
canonical	BIOCARTA_VEGF_PATHWAY	29	27	4.7955	8.11345e-07	5.32071e-05	Additive
canonical	BIOCARTA_PLATELETAPP_PATHWAY	14	11	4.78184	8.68482e-07	5.41064e-05	Additive
canonical	PID_ERBB1_RECEPTOR_PROXIMAL_PATHWAY	35	35	4.70446	1.27272e-06	7.55145e-05	Additive
canonical	ST_INTEGRIN_SIGNALING_PATHWAY	82	79	4.61736	1.94325e-06	0.000110058	Additive
canonical	REACTOME_HDL_MEDIATED_LIPID_TRANSPORT	15	15	4.601	2.10232e-06	0.000113891	Additive
canonical	PID_SYNDECAN_4_PATHWAY	32	32	4.53124	2.93187e-06	0.000152213	Additive
canonical	BIOCARTA_CARDIACEGF_PATHWAY	18	18	4.50492	3.31991e-06	0.000165465	Additive
canonical	PID_AVB3_INTEGRIN_PATHWAY	75	73	4.35379	6.69015e-06	0.000320613	Additive
canonical	REACTOME_CYTOCHROME_P450_ARRANGED_BY_SUBSTRATE_TYPE	51	50	4.33726	7.21362e-06	0.000332895	Additive
canonical	REACTOME_INTEGRIN_CELL_SURFACE_INTERACTIONS	79	78	4.3216	7.74506e-06	0.000344655	Additive
canonical	REACTOME_BIOLOGICAL_OXIDATIONS	139	135	4.22185	1.21154e-05	0.000520546	Additive
canonical	KEGG_PANCREATIC_CANCER	70	66	4.17675	1.47849e-05	0.000614067	Additive
canonical	PID_FAK_PATHWAY	59	56	4.15262	1.64342e-05	0.000660549	Additive
canonical	REACTOME_NITRIC_OXIDE_STIMULATES_GUANYLATE_CYCLASE	25	25	4.12238	1.87487e-05	0.000730026	Additive
canonical	KEGG_CHRONIC_MYELOID_LEUKEMIA	73	71	4.0571	2.48431e-05	0.000938016	Additive
canonical	BIOCARTA_AMI_PATHWAY	20	18	4.0333	2.74997e-05	0.000992708	Additive
canonical	BIOCARTA_G1_PATHWAY	28	28	4.03684	2.70883e-05	0.000992708	Additive
canonical	PID_AMB2_NEUTROPHILS_PATHWAY	41	41	4.03574	2.72154e-05	0.000992708	Additive
canonical	REACTOME_HS_GAG_BIOSYNTHESIS	31	27	4.00877	3.05185e-05	0.00102773	Additive
canonical	PID_INTEGRIN5_PATHWAY	17	17	3.89151	4.98111e-05	0.00163328	Additive
canonical	PID_TRKR_PATHWAY	62	61	3.86363	5.58564e-05	0.00178454	Additive
canonical	PID_S1P_S1P1_PATHWAY	21	21	3.77565	7.97939e-05	0.00248558	Additive
canonical	PID_P75_NTR_PATHWAY	69	62	3.76421	8.3539e-05	0.00250342	Additive
canonical	REACTOME_ETHANOL_OXIDATION	10	10	3.76771	8.23758e-05	0.00250342	Additive
canonical	PID_THROMBIN_PAR1_PATHWAY	43	43	3.74974	8.85075e-05	0.00251955	Additive
canonical	REACTOME_CELL_SURFACE_INTERACTIONS_AT_THE_VASCULAR_WALL	91	83	3.75419	8.69506e-05	0.00251955	Additive
canonical	PID_LYSOPHOSPHOLIPID_PATHWAY	66	65	3.72069	9.93396e-05	0.00272633	Additive
canonical	REACTOME_SMOOTH_MUSCLE_CONTRACTION	25	23	3.72293	9.8463e-05	0.00272633	Additive
canonical	BIOCARTA_BIOPEPTIDES_PATHWAY	45	41	3.6488	0.000131735	0.00349239	Additive
canonical	PID_S1P_S1P4_PATHWAY	14	14	3.64197	0.000135277	0.00351157	Additive
canonical	BIOCARTA_CELLCYCLE_PATHWAY	23	23	3.63033	0.000141531	0.00359892	Additive
canonical	NABA_BASEMENT_MEMBRANES	40	38	3.59592	0.000161625	0.00402769	Additive
canonical	BIOCARTA_HER2_PATHWAY	22	22	3.51072	0.000223448	0.00545914	Additive
canonical	PID_INTEGRIN3_PATHWAY	43	40	3.49647	0.000235728	0.00564839	Additive
canonical	PID_CXCR4_PATHWAY	102	101	3.49349	0.000238379	0.00564839	Additive
canonical	PID_ECADHERIN_STABILIZATION_PATHWAY	42	42	3.47131	0.000258962	0.00597531	Additive
canonical	KEGG_REGULATION_OF_ACTIN_CYTOSKELETON	216	200	3.46389	0.00026621	0.00603087	Additive
canonical	KEGG_GLYCEROLIPID_METABOLISM	49	46	3.45337	0.000276812	0.00615906	Additive
canonical	REACTOME_SEMA3A_PAK_DEPENDENT_AXON_REPULSION	15	13	3.42982	0.000301988	0.00660135	Additive
canonical	REACTOME_SEMAPHORIN_INTERACTIONS	68	63	3.41696	0.00031662	0.00680188	Additive
canonical	PID_INTEGRIN1_PATHWAY	66	64	3.40699	0.000328419	0.00693576	Additive
canonical	KEGG_VASCULAR_SMOOTH_MUSCLE_CONTRACTION	115	111	3.39986	0.000337098	0.00700041	Additive
canonical	BIOCARTA_ALK_PATHWAY	37	37	3.3766	0.000366936	0.00749512	Additive
canonical	PID_EPO_PATHWAY	34	33	3.35489	0.000396979	0.007978	Additive
canonical	PID_RAC1_REG_PATHWAY	38	36	3.35455	0.000397473	0.007978	Additive
canonical	PID_S1P_S1P3_PATHWAY	29	29	3.30126	0.000481251	0.00936936	Additive
canonical	PID_PTP1B_PATHWAY	52	52	3.28059	0.000517946	0.00984346	Additive
canonical	REACTOME_SIGNALLING_BY_NGF	217	200	3.28302	0.000513503	0.00984346	Additive
canonical	REACTOME_SEMA3A_PLEXIN_REPULSION_SIGNALING_BY_INHIBITING_INTEGRIN_ADHESION	13	12	3.26125	0.00055462	0.0103143	Additive
canonical	REACTOME_PLATELET_HOMEOSTASIS	78	74	3.23972	0.000598226	0.0109616	Additive
canonical	BIOCARTA_MAPK_PATHWAY	87	84	3.22635	0.000626901	0.0113206	Additive
canonical	REACTOME_PLATELET_ACTIVATION_SIGNALING_AND_AGGREGATION	208	189	3.21681	0.000648117	0.0115365	Additive
canonical	PID_PDGFRB_PATHWAY	129	127	3.20847	0.000667222	0.0117093	Additive
canonical	PID_CDC42_REG_PATHWAY	30	25	3.18462	0.000724714	0.0125416	Additive
canonical	PID_HIF1_TFPATHWAY	66	64	3.16871	0.000765578	0.0130673	Additive
canonical	KEGG_AXON_GUIDANCE	129	123	3.12958	0.00087528	0.0147378	Additive
canonical	KEGG_LEUKOCYTE_TRANSENDOTHELIAL_MIGRATION	118	111	3.1229	0.0008954	0.0148756	Additive
canonical	KEGG_SMALL_CELL_LUNG_CANCER	84	81	3.11959	0.000905508	0.0148756	Additive
canonical	REACTOME_PTM_GAMMA_CARBOXYLATION_HYPUSINE_FORMATION_AND_ARYLSULFATASE_ACTIVATION	27	21	3.1156	0.000917844	0.0148756	Additive
canonical	REACTOME_HEPARAN_SULFATE_HEPARIN_HS_GAG_METABOLISM	52	46	3.10114	0.000963888	0.0153975	Additive
canonical	REACTOME_SIGNALING_BY_PDGF	122	114	3.09758	0.000975543	0.0153975	Additive
canonical	REACTOME_CRMPS_IN_SEMA3A_SIGNALING	14	13	3.07397	0.00105614	0.0164494	Additive
canonical	REACTOME_INTEGRIN_ALPHAIIB_BETA3_SIGNALING	27	27	3.06329	0.00109459	0.0168377	Additive
canonical	REACTOME_RORA_ACTIVATES_CIRCADIAN_EXPRESSION	24	22	3.03934	0.00118548	0.0180135	Additive
canonical	PID_NETRIN_PATHWAY	32	32	3.02367	0.00124865	0.0187448	Additive
canonical	PID_ECADHERIN_KERATINOCYTE_PATHWAY	21	20	3.01814	0.00127164	0.0188627	Additive
canonical	REACTOME_SIGNALING_BY_FGFR1_MUTANTS	30	29	3.01121	0.00130103	0.0190716	Additive
canonical	PID_TCPTP_PATHWAY	43	43	2.98525	0.00141675	0.0205264	Additive
canonical	BIOCARTA_INTEGRIN_PATHWAY	38	38	2.98014	0.00144056	0.0206315	Additive
canonical	REACTOME_PPARA_ACTIVATES_GENE_EXPRESSION	104	100	2.97667	0.00145697	0.0206315	Additive
canonical	PID_EPHA_FWDPATHWAY	34	34	2.92165	0.00174093	0.0243731	Additive
canonical	REACTOME_SIGNALING_BY_BMP	23	21	2.85272	0.00216732	0.0300054	Additive
canonical	KEGG_GLIOMA	65	63	2.84028	0.00225369	0.0308582	Additive
canonical	PID_IL2_PI3K_PATHWAY	34	33	2.82069	0.00239601	0.0324503	Additive
canonical	ST_P38_MAPK_PATHWAY	37	36	2.79496	0.00259533	0.0346455	Additive
canonical	REACTOME_G1_PHASE	38	34	2.79613	0.0025859	0.0346455	Additive
canonical	PID_AVB3_OPN_PATHWAY	31	31	2.77657	0.00274676	0.0360259	Additive
canonical	PID_ERBB2_ERBB3_PATHWAY	44	44	2.7631	0.00286275	0.037156	Additive
canonical	BIOCARTA_CXCR4_PATHWAY	24	24	2.75142	0.00296685	0.0381102	Additive
canonical	REACTOME_SIGNALING_BY_FGFR_MUTANTS	44	43	2.74682	0.00300881	0.0382549	Additive
canonical	REACTOME_RESPONSE_TO_ELEVATED_PLATELET_CYTOSOLIC_CA2_	89	74	2.73884	0.00308285	0.0388003	Additive
canonical	BIOCARTA_TRKA_PATHWAY	12	12	2.7311	0.00315617	0.0391039	Additive
canonical	PID_TGFBR_PATHWAY	55	54	2.73296	0.00313836	0.0391039	Additive
canonical	REACTOME_PECAM1_INTERACTIONS	10	10	2.72146	0.00324967	0.039697	Additive
canonical	BIOCARTA_INTRINSIC_PATHWAY	23	19	2.71572	0.00330663	0.0400006	Additive
canonical	BIOCARTA_RAS_PATHWAY	23	21	2.71447	0.00331914	0.0400006	Additive
canonical	BIOCARTA_IL6_PATHWAY	22	21	2.69298	0.00354082	0.0420178	Additive
canonical	PID_IGF1_PATHWAY	30	30	2.6923	0.003548	0.0420178	Additive
canonical	KEGG_ENDOCYTOSIS	183	176	2.67873	0.00369514	0.0424426	Additive
canonical	PID_MET_PATHWAY	80	79	2.68252	0.00365346	0.0424426	Additive
canonical	PID_INTEGRIN_A9B1_PATHWAY	25	22	2.68332	0.00364475	0.0424426	Additive
canonical	REACTOME_NRAGE_SIGNALS_DEATH_THROUGH_JNK	43	37	2.67679	0.00371662	0.0424426	Additive
canonical	REACTOME_SIGNALING_BY_CONSTITUTIVELY_ACTIVE_EGFR	18	17	2.6709	0.00378235	0.0424578	Additive
canonical	PID_ERBB4_PATHWAY	38	38	2.6665	0.00383229	0.0426342	Additive
canonical	KEGG_FC_GAMMA_R_MEDIATED_PHAGOCYTOSIS	97	95	2.6473	0.00405686	0.0447332	Additive
canonical	REACTOME_HS_GAG_DEGRADATION	20	17	2.64465	0.00408877	0.0447332	Additive
canonical	REACTOME_G_ALPHA1213_SIGNALLING_EVENTS	74	69	2.64288	0.00411019	0.0447332	Additive
canonical	KEGG_ARACHIDONIC_ACID_METABOLISM	58	56	2.63485	0.00420872	0.0452074	Additive
canonical	PID_RET_PATHWAY	39	39	2.62472	0.00433606	0.0459414	Additive
canonical	REACTOME_ENOS_ACTIVATION_AND_REGULATION	20	19	2.62646	0.00431392	0.0459414	Additive
canonical	REACTOME_A_TETRASACCHARIDE_LINKER_SEQUENCE_IS_REQUIRED_FOR_GAG_SYNTHESIS	25	22	2.61778	0.00442514	0.0463338	Additive
canonical	PID_ARF6_TRAFFICKING_PATHWAY	49	48	2.60185	0.00463608	0.048138	Additive
canonical	KEGG_CELL_CYCLE	128	121	2.59802	0.00468814	0.0482763	Additive
canonical	KEGG_LONG_TERM_DEPRESSION	70	67	2.59799	0.00468853	0.0482763	Additive
canonical	REACTOME_ANTIGEN_ACTIVATES_B_CELL_RECEPTOR_LEADING_TO_GENERATION_OF_SECOND_MESSENGERS	29	26	2.58474	0.00487258	0.0493596	Additive
canonical	REACTOME_DEGRADATION_OF_THE_EXTRACELLULAR_MATRIX	29	28	4.24442	1.09579e-05	0.00380854	Recessive
canonical	REACTOME_EXTRACELLULAR_MATRIX_ORGANIZATION	87	82	4.2369	1.13312e-05	0.00380854	Recessive
canonical	REACTOME_SIGNALING_BY_ACTIVATED_POINT_MUTANTS_OF_FGFR1	11	11	4.31067	8.13816e-06	0.00380854	Recessive
canonical	REACTOME_SIGNALING_BY_FGFR3_MUTANTS	11	11	4.52172	3.067e-06	0.00380854	Recessive
canonical	REACTOME_FGFR2C_LIGAND_BINDING_AND_ACTIVATION	12	12	4.52244	3.05661e-06	0.00380854	Recessive
canonical	REACTOME_ACTIVATED_POINT_MUTANTS_OF_FGFR2	16	16	4.10546	2.01757e-05	0.00418982	Recessive
canonical	REACTOME_FGFR1_LIGAND_BINDING_AND_ACTIVATION	14	14	4.02201	2.88519e-05	0.00513564	Recessive
canonical	PID_UPA_UPAR_PATHWAY	42	42	3.84907	5.92835e-05	0.00923341	Recessive
canonical	REACTOME_PHOSPHOLIPASE_C_MEDIATED_CASCADE	54	52	3.7894	7.55064e-05	0.0104534	Recessive
canonical	REACTOME_NEGATIVE_REGULATION_OF_FGFR_SIGNALING	37	36	3.72899	9.61231e-05	0.0119769	Recessive
canonical	KEGG_GLYCINE_SERINE_AND_THREONINE_METABOLISM	31	28	3.69232	0.000111109	0.012347	Recessive
canonical	PID_VEGFR1_PATHWAY	26	26	3.66169	0.000125277	0.012347	Recessive
canonical	REACTOME_FGFR_LIGAND_BINDING_AND_ACTIVATION	22	22	3.69718	0.000109002	0.012347	Recessive
canonical	REACTOME_FGFR4_LIGAND_BINDING_AND_ACTIVATION	12	12	3.61265	0.000151543	0.0134873	Recessive
canonical	REACTOME_LIPID_DIGESTION_MOBILIZATION_AND_TRANSPORT	46	45	3.57194	0.000177171	0.014717	Recessive
canonical	REACTOME_SHC_MEDIATED_CASCADE	28	28	3.54531	0.000196076	0.0152694	Recessive
canonical	REACTOME_PTM_GAMMA_CARBOXYLATION_HYPUSINE_FORMATION_AND_ARYLSULFATASE_ACTIVATION	27	21	3.42358	0.00030901	0.0226486	Recessive
canonical	PID_EPHA2_FWD_PATHWAY	19	19	3.37304	0.00037171	0.0257306	Recessive
canonical	REACTOME_SIGNALING_BY_NODAL	18	18	3.34621	0.000409624	0.0268627	Recessive
canonical	PID_AVB3_INTEGRIN_PATHWAY	75	73	3.32558	0.00044118	0.0274855	Recessive
canonical	REACTOME_LIPOPROTEIN_METABOLISM	28	28	3.31489	0.000458392	0.0274855	Recessive
canonical	ST_T_CELL_SIGNAL_TRANSDUCTION	45	44	3.19034	0.000710525	0.0402415	Recessive
canonical	BIOCARTA_CELLCYCLE_PATHWAY	23	23	3.12256	0.000896428	0.0466087	Recessive
canonical	PID_BMP_PATHWAY	42	40	3.13463	0.000860354	0.0466087	Recessive
canonical	PID_FGF_PATHWAY	55	55	3.12571	0.000886874	0.0466087	Recessive
canonical	REACTOME_NITRIC_OXIDE_STIMULATES_GUANYLATE_CYCLASE	25	25	3.09478	0.000984805	0.0471949	Recessive
KEGG	KEGG_FOCAL_ADHESION	201	192	5.22535	8.69114e-08	1.5731e-05	Additive
KEGG	KEGG_ECM_RECEPTOR_INTERACTION	84	83	4.8672	5.65946e-07	5.12181e-05	Additive
KEGG	KEGG_PANCREATIC_CANCER	70	66	4.17675	1.47849e-05	0.000892023	Additive
KEGG	KEGG_CHRONIC_MYELOID_LEUKEMIA	73	71	4.0571	2.48431e-05	0.00112415	Additive
KEGG	KEGG_GLYCEROLIPID_METABOLISM	49	46	3.45337	0.000276812	0.00963681	Additive
KEGG	KEGG_VASCULAR_SMOOTH_MUSCLE_CONTRACTION	115	111	3.39986	0.000337098	0.00963681	Additive
KEGG	KEGG_REGULATION_OF_ACTIN_CYTOSKELETON	216	200	3.46389	0.00026621	0.00963681	Additive
KEGG	KEGG_AXON_GUIDANCE	129	123	3.12958	0.00087528	0.0198032	Additive
KEGG	KEGG_LEUKOCYTE_TRANSENDOTHELIAL_MIGRATION	118	111	3.1229	0.0008954	0.0198032	Additive
KEGG	KEGG_SMALL_CELL_LUNG_CANCER	84	81	3.11959	0.000905508	0.0198032	Additive
KEGG	KEGG_GLIOMA	65	63	2.84028	0.00225369	0.0370834	Additive
KEGG	KEGG_GLYCINE_SERINE_AND_THREONINE_METABOLISM	31	28	3.69232	0.000111109	0.0201106	Recessive
Reactome	REACTOME_LIPID_DIGESTION_MOBILIZATION_AND_TRANSPORT	46	45	7.98374	1.05471e-15	2.17622e-13	Additive
Reactome	REACTOME_DEGRADATION_OF_THE_EXTRACELLULAR_MATRIX	29	28	6.23801	2.2158e-10	3.42895e-08	Additive
Reactome	REACTOME_ORGANIC_CATION_ANION_ZWITTERION_TRANSPORT	13	13	5.77212	3.91395e-09	4.84547e-07	Additive
Reactome	REACTOME_EXTRACELLULAR_MATRIX_ORGANIZATION	87	82	5.68152	6.67529e-09	6.88668e-07	Additive
Reactome	REACTOME_ABACAVIR_TRANSPORT_AND_METABOLISM	10	10	5.68087	6.70045e-09	6.88668e-07	Additive
Reactome	REACTOME_PHASE1_FUNCTIONALIZATION_OF_COMPOUNDS	70	67	5.14823	1.31475e-07	1.01728e-05	Additive
Reactome	REACTOME_HDL_MEDIATED_LIPID_TRANSPORT	15	15	4.601	2.10232e-06	0.000144593	Additive
Reactome	REACTOME_INTEGRIN_CELL_SURFACE_INTERACTIONS	79	78	4.3216	7.74506e-06	0.000446523	Additive
Reactome	REACTOME_CYTOCHROME_P450_ARRANGED_BY_SUBSTRATE_TYPE	51	50	4.33726	7.21362e-06	0.000446523	Additive
Reactome	REACTOME_BIOLOGICAL_OXIDATIONS	139	135	4.22185	1.21154e-05	0.000624955	Additive
Reactome	REACTOME_NITRIC_OXIDE_STIMULATES_GUANYLATE_CYCLASE	25	25	4.12238	1.87487e-05	0.000892725	Additive
Reactome	REACTOME_HS_GAG_BIOSYNTHESIS	31	27	4.00877	3.05185e-05	0.00134935	Additive
Reactome	REACTOME_CELL_SURFACE_INTERACTIONS_AT_THE_VASCULAR_WALL	91	83	3.75419	8.69506e-05	0.00339937	Additive
Reactome	REACTOME_ETHANOL_OXIDATION	10	10	3.76771	8.23758e-05	0.00339937	Additive
Reactome	REACTOME_SMOOTH_MUSCLE_CONTRACTION	25	23	3.72293	9.8463e-05	0.00358521	Additive
Reactome	REACTOME_SEMA3A_PAK_DEPENDENT_AXON_REPULSION	15	13	3.42982	0.000301988	0.010385	Additive
Reactome	REACTOME_SEMAPHORIN_INTERACTIONS	68	63	3.41696	0.00031662	0.010385	Additive
Reactome	REACTOME_SIGNALLING_BY_NGF	217	200	3.28302	0.000513503	0.0158929	Additive
Reactome	REACTOME_SEMA3A_PLEXIN_REPULSION_SIGNALING_BY_INHIBITING_INTEGRIN_ADHESION	13	12	3.26125	0.00055462	0.0163481	Additive
Reactome	REACTOME_PLATELET_HOMEOSTASIS	78	74	3.23972	0.000598226	0.0168319	Additive
Reactome	REACTOME_PLATELET_ACTIVATION_SIGNALING_AND_AGGREGATION	208	189	3.21681	0.000648117	0.0174428	Additive
Reactome	REACTOME_PTM_GAMMA_CARBOXYLATION_HYPUSINE_FORMATION_AND_ARYLSULFATASE_ACTIVATION	27	21	3.1156	0.000917844	0.0236727	Additive
Reactome	REACTOME_HEPARAN_SULFATE_HEPARIN_HS_GAG_METABOLISM	52	46	3.10114	0.000963888	0.0238659	Additive
Reactome	REACTOME_SIGNALING_BY_PDGF	122	114	3.09758	0.000975543	0.0238659	Additive
Reactome	REACTOME_INTEGRIN_ALPHAIIB_BETA3_SIGNALING	27	27	3.06329	0.00109459	0.0242131	Additive
Reactome	REACTOME_CRMPS_IN_SEMA3A_SIGNALING	14	13	3.07397	0.00105614	0.0242131	Additive
Reactome	REACTOME_RORA_ACTIVATES_CIRCADIAN_EXPRESSION	24	22	3.03934	0.00118548	0.0253038	Additive
Reactome	REACTOME_SIGNALING_BY_FGFR1_MUTANTS	30	29	3.01121	0.00130103	0.0268447	Additive
Reactome	REACTOME_PPARA_ACTIVATES_GENE_EXPRESSION	104	100	2.97667	0.00145697	0.0290924	Additive
Reactome	REACTOME_SIGNALING_BY_BMP	23	21	2.85272	0.00216732	0.0419241	Additive
Reactome	REACTOME_G1_PHASE	38	34	2.79613	0.0025859	0.0485053	Additive
Reactome	REACTOME_DEGRADATION_OF_THE_EXTRACELLULAR_MATRIX	29	28	4.24442	1.09579e-05	0.00189204	Recessive
Reactome	REACTOME_EXTRACELLULAR_MATRIX_ORGANIZATION	87	82	4.2369	1.13312e-05	0.00189204	Recessive
Reactome	REACTOME_SIGNALING_BY_ACTIVATED_POINT_MUTANTS_OF_FGFR1	11	11	4.31067	8.13816e-06	0.00189204	Recessive
Reactome	REACTOME_SIGNALING_BY_FGFR3_MUTANTS	11	11	4.52172	3.067e-06	0.00189204	Recessive
Reactome	REACTOME_FGFR2C_LIGAND_BINDING_AND_ACTIVATION	12	12	4.52244	3.05661e-06	0.00189204	Recessive
Reactome	REACTOME_ACTIVATED_POINT_MUTANTS_OF_FGFR2	16	16	4.10546	2.01757e-05	0.00208146	Recessive
Reactome	REACTOME_FGFR1_LIGAND_BINDING_AND_ACTIVATION	14	14	4.02201	2.88519e-05	0.00255134	Recessive
Reactome	REACTOME_PHOSPHOLIPASE_C_MEDIATED_CASCADE	54	52	3.7894	7.55064e-05	0.00584231	Recessive
Reactome	REACTOME_NEGATIVE_REGULATION_OF_FGFR_SIGNALING	37	36	3.72899	9.61231e-05	0.00661113	Recessive
Reactome	REACTOME_FGFR_LIGAND_BINDING_AND_ACTIVATION	22	22	3.69718	0.000109002	0.00674725	Recessive
Reactome	REACTOME_FGFR4_LIGAND_BINDING_AND_ACTIVATION	12	12	3.61265	0.000151543	0.00852773	Recessive
Reactome	REACTOME_LIPID_DIGESTION_MOBILIZATION_AND_TRANSPORT	46	45	3.57194	0.000177171	0.00913905	Recessive
Reactome	REACTOME_SHC_MEDIATED_CASCADE	28	28	3.54531	0.000196076	0.00933624	Recessive
Reactome	REACTOME_PTM_GAMMA_CARBOXYLATION_HYPUSINE_FORMATION_AND_ARYLSULFATASE_ACTIVATION	27	21	3.42358	0.00030901	0.0136627	Recessive
Reactome	REACTOME_SIGNALING_BY_NODAL	18	18	3.34621	0.000409624	0.0169038	Recessive
Reactome	REACTOME_LIPOPROTEIN_METABOLISM	28	28	3.31489	0.000458392	0.017734	Recessive
Reactome	REACTOME_NITRIC_OXIDE_STIMULATES_GUANYLATE_CYCLASE	25	25	3.09478	0.000984805	0.0358585	Recessive
Gene-set enrichment analysis for T2D
Database	Gene set	Size	Count	z-score	p-value	q-value
BioCarta	BIOCARTA_CELLCYCLE_PATHWAY	23	23	7.07938	7.24421e-13	1.50679e-10
BioCarta	BIOCARTA_G1_PATHWAY	28	28	4.65131	1.64918e-06	0.000171515
BioCarta	BIOCARTA_CTCF_PATHWAY	23	23	4.34184	7.06458e-06	0.000489811
BioCarta	BIOCARTA_P53_PATHWAY	16	16	3.68223	0.0001156	0.00601121
BioCarta	BIOCARTA_MAL_PATHWAY	19	19	3.666	0.000123185	0.00601121
BioCarta	BIOCARTA_CERAMIDE_PATHWAY	22	21	3.48599	0.000245156	0.00795822
BioCarta	BIOCARTA_GH_PATHWAY	28	28	3.50353	0.000229564	0.00795822
BioCarta	BIOCARTA_KERATINOCYTE_PATHWAY	46	46	3.42638	0.000305843	0.00795822
BioCarta	BIOCARTA_PARKIN_PATHWAY	13	12	3.28222	0.000514964	0.0119014
BioCarta	BIOCARTA_NO1_PATHWAY	33	30	3.04262	0.00117265	0.0243912
BioCarta	BIOCARTA_PTEN_PATHWAY	18	18	2.98515	0.00141722	0.0267983
canonical	REACTOME_REGULATION_OF_GENE_EXPRESSION_IN_BETA_CELLS	20	20	7.5318	2.48135e-14	7.75421e-12
canonical	BIOCARTA_CELLCYCLE_PATHWAY	23	23	7.07938	7.24421e-13	1.81105e-10
canonical	REACTOME_G1_PHASE	38	34	6.71978	9.10078e-12	1.89599e-09
canonical	SA_REG_CASCADE_OF_CYCLIN_EXPR	13	13	6.0545	7.04263e-10	1.25761e-07
canonical	KEGG_PROSTATE_CANCER	89	87	5.92191	1.5911e-09	2.4861e-07
canonical	KEGG_BLADDER_CANCER	42	40	5.79408	3.43474e-09	4.77047e-07
canonical	KEGG_TYPE_II_DIABETES_MELLITUS	47	45	5.43232	2.78138e-08	3.47672e-06
canonical	PID_AP1_PATHWAY	70	69	5.2222	8.84026e-08	1.00458e-05
canonical	SA_G1_AND_S_PHASES	15	15	5.1652	1.20093e-07	1.25097e-05
canonical	PID_BETA_CATENIN_NUC_PATHWAY	80	76	5.12547	1.48399e-07	1.42691e-05
canonical	PID_RB_1PATHWAY	65	62	5.01385	2.66754e-07	2.38173e-05
canonical	REACTOME_ACTIVATION_OF_BH3_ONLY_PROTEINS	17	16	4.85036	6.16181e-07	5.13484e-05
canonical	REACTOME_REGULATION_OF_INSULIN_SECRETION	93	85	4.69435	1.33725e-06	0.000104472
canonical	BIOCARTA_G1_PATHWAY	28	28	4.65131	1.64918e-06	0.00011647
canonical	ST_WNT_CA2_CYCLIC_GMP_PATHWAY	20	19	4.65962	1.58399e-06	0.00011647
canonical	REACTOME_PLATELET_CALCIUM_HOMEOSTASIS	18	14	4.54765	2.71244e-06	0.00017845
canonical	KEGG_SMALL_CELL_LUNG_CANCER	84	83	4.48806	3.5938e-06	0.000224613
canonical	BIOCARTA_CTCF_PATHWAY	23	23	4.34184	7.06458e-06	0.000420511
canonical	REACTOME_PRE_NOTCH_TRANSCRIPTION_AND_TRANSLATION	29	22	4.32464	7.63922e-06	0.000434047
canonical	KEGG_CELL_CYCLE	128	122	4.24145	1.11038e-05	0.000603468
canonical	KEGG_GNRH_SIGNALING_PATHWAY	101	98	4.19739	1.35006e-05	0.000703155
canonical	REACTOME_INTEGRATION_OF_ENERGY_METABOLISM	120	112	4.06089	2.44431e-05	0.00122215
canonical	ST_INTEGRIN_SIGNALING_PATHWAY	82	80	4.04153	2.65519e-05	0.00127653
canonical	KEGG_GLYCEROLIPID_METABOLISM	49	46	3.97919	3.45748e-05	0.00160069
canonical	REACTOME_PRE_NOTCH_EXPRESSION_AND_PROCESSING	44	37	3.91059	4.60362e-05	0.00205519
canonical	KEGG_GLIOMA	65	64	3.86425	5.57145e-05	0.00240149
canonical	PID_CMYB_PATHWAY	84	83	3.80993	6.95035e-05	0.00289598
canonical	ST_FAS_SIGNALING_PATHWAY	65	64	3.79895	7.2656e-05	0.00292968
canonical	REACTOME_EFFECTS_OF_PIP2_HYDROLYSIS	25	21	3.79263	7.45301e-05	0.00292968
canonical	REACTOME_SIGNALING_BY_NOTCH	103	94	3.69679	0.00010917	0.00413522
canonical	BIOCARTA_P53_PATHWAY	16	16	3.68223	0.0001156	0.00425001
canonical	BIOCARTA_MAL_PATHWAY	19	19	3.666	0.000123185	0.00439946
canonical	PID_HIF1_TFPATHWAY	66	64	3.66052	0.000125854	0.00439946
canonical	ST_T_CELL_SIGNAL_TRANSDUCTION	45	43	3.56604	0.000181205	0.0061218
canonical	KEGG_THYROID_CANCER	29	29	3.52829	0.000209128	0.0068792
canonical	BIOCARTA_GH_PATHWAY	28	28	3.50353	0.000229564	0.00735782
canonical	ST_JNK_MAPK_PATHWAY	40	40	3.49344	0.000238417	0.00745052
canonical	BIOCARTA_CERAMIDE_PATHWAY	22	21	3.48599	0.000245156	0.00747427
canonical	PID_MYC_PATHWAY	25	25	3.48027	0.000250454	0.00747427
canonical	REACTOME_INTRINSIC_PATHWAY_FOR_APOPTOSIS	30	28	3.4636	0.000266501	0.00774712
canonical	PID_IFNG_PATHWAY	40	40	3.44058	0.000290233	0.00824525
canonical	KEGG_PANCREATIC_CANCER	70	67	3.42985	0.000301958	0.00838772
canonical	BIOCARTA_KERATINOCYTE_PATHWAY	46	46	3.42638	0.000305843	0.00838772
canonical	BIOCARTA_PARKIN_PATHWAY	13	12	3.28222	0.000514964	0.0136959
canonical	REACTOME_MITOTIC_G1_G1_S_PHASES	137	126	3.21834	0.000644677	0.0167885
canonical	REACTOME_SHC_RELATED_EVENTS	17	17	3.18681	0.000719257	0.0183484
canonical	REACTOME_RAP1_SIGNALLING	17	16	3.1146	0.000920972	0.0230243
canonical	REACTOME_PLATELET_HOMEOSTASIS	78	74	3.08306	0.00102443	0.0251086
canonical	BIOCARTA_NO1_PATHWAY	33	30	3.04262	0.00117265	0.0281888
canonical	BIOCARTA_PTEN_PATHWAY	18	18	2.98515	0.00141722	0.0333754
canonical	SA_PROGRAMMED_CELL_DEATH	12	11	2.9856	0.00141512	0.0333754
canonical	REACTOME_GLUCOSE_TRANSPORT	38	38	2.98065	0.00143817	0.0333754
canonical	PID_RXR_VDR_PATHWAY	26	26	2.96084	0.00153402	0.0342414
canonical	REACTOME_DIABETES_PATHWAYS	133	127	2.94071	0.0016373	0.0359056
canonical	REACTOME_TRANSCRIPTIONAL_REGULATION_OF_WHITE_ADIPOCYTE_DIFFERENTIATION	72	69	2.93289	0.0016791	0.0361875
canonical	PID_HIF2PATHWAY	34	32	2.90953	0.00180986	0.0383444
canonical	KEGG_MELANOMA	71	69	2.89813	0.00187696	0.0391034
canonical	REACTOME_GLUCAGON_TYPE_LIGAND_RECEPTORS	33	33	2.89726	0.00188217	0.0391034
canonical	KEGG_P53_SIGNALING_PATHWAY	69	67	2.82069	0.00239601	0.0483067
canonical	REACTOME_DEGRADATION_OF_THE_EXTRACELLULAR_MATRIX	29	28	2.81222	0.00246005	0.0488104
canonical	REACTOME_NUCLEAR_RECEPTOR_TRANSCRIPTION_PATHWAY	49	47	2.81173	0.00246377	0.0488104
canonical	PID_P38_MK2_PATHWAY	21	21	2.79951	0.00255899	0.0492114
KEGG	KEGG_PROSTATE_CANCER	89	87	5.92191	1.5911e-09	1.43199e-07
KEGG	KEGG_BLADDER_CANCER	42	40	5.79408	3.43474e-09	2.06084e-07
KEGG	KEGG_TYPE_II_DIABETES_MELLITUS	47	45	5.43232	2.78138e-08	1.25162e-06
KEGG	KEGG_SMALL_CELL_LUNG_CANCER	84	83	4.48806	3.5938e-06	0.000129377
KEGG	KEGG_CELL_CYCLE	128	122	4.24145	1.11038e-05	0.000333114
KEGG	KEGG_GNRH_SIGNALING_PATHWAY	101	98	4.19739	1.35006e-05	0.000347157
KEGG	KEGG_GLYCEROLIPID_METABOLISM	49	46	3.97919	3.45748e-05	0.000777933
KEGG	KEGG_GLIOMA	65	64	3.86425	5.57145e-05	0.00111429
KEGG	KEGG_THYROID_CANCER	29	29	3.52829	0.000209128	0.0037643
KEGG	KEGG_PANCREATIC_CANCER	70	67	3.42985	0.000301958	0.00494113
KEGG	KEGG_MELANOMA	71	69	2.89813	0.00187696	0.0281545
KEGG	KEGG_P53_SIGNALING_PATHWAY	69	67	2.82069	0.00239601	0.0331756
KEGG	KEGG_CHRONIC_MYELOID_LEUKEMIA	73	71	2.74392	0.0030355	0.0390278
Reactome	REACTOME_REGULATION_OF_GENE_EXPRESSION_IN_BETA_CELLS	20	20	7.5318	2.48135e-14	7.71699e-12
Reactome	REACTOME_G1_PHASE	38	34	6.71978	9.10078e-12	1.88689e-09
Reactome	REACTOME_ACTIVATION_OF_BH3_ONLY_PROTEINS	17	16	4.85036	6.16181e-07	9.58161e-05
Reactome	REACTOME_REGULATION_OF_INSULIN_SECRETION	93	85	4.69435	1.33725e-06	0.000166353
Reactome	REACTOME_PLATELET_CALCIUM_HOMEOSTASIS	18	14	4.54765	2.71244e-06	0.00028119
Reactome	REACTOME_PRE_NOTCH_TRANSCRIPTION_AND_TRANSLATION	29	22	4.32464	7.63922e-06	0.000678799
Reactome	REACTOME_INTEGRATION_OF_ENERGY_METABOLISM	120	112	4.06089	2.44431e-05	0.00190045
Reactome	REACTOME_PRE_NOTCH_EXPRESSION_AND_PROCESSING	44	37	3.91059	4.60362e-05	0.00318161
Reactome	REACTOME_EFFECTS_OF_PIP2_HYDROLYSIS	25	21	3.79263	7.45301e-05	0.00463577
Reactome	REACTOME_SIGNALING_BY_NOTCH	103	94	3.69679	0.00010917	0.00617305
Reactome	REACTOME_INTRINSIC_PATHWAY_FOR_APOPTOSIS	30	28	3.4636	0.000266501	0.0138136
Reactome	REACTOME_MITOTIC_G1_G1_S_PHASES	137	126	3.21834	0.000644677	0.0308453
Reactome	REACTOME_SHC_RELATED_EVENTS	17	17	3.18681	0.000719257	0.0319555
Reactome	REACTOME_RAP1_SIGNALLING	17	16	3.1146	0.000920972	0.0381896
Reactome	REACTOME_PLATELET_HOMEOSTASIS	78	74	3.08306	0.00102443	0.0398247
Gene-set enrichment analysis for HDL
Database	Gene set	Size	Count	z-score	p-value	q-value
BioCarta	BIOCARTA_PPARA_PATHWAY	58	56	5.30378	5.67144e-08	1.16832e-05
BioCarta	BIOCARTA_VDR_PATHWAY	12	12	3.27935	0.00052024	0.0268211
BioCarta	BIOCARTA_NUCLEARRS_PATHWAY	15	14	3.46982	0.000260399	0.0268211
BioCarta	BIOCARTA_ACH_PATHWAY	16	16	3.41064	0.000324048	0.0268211
BioCarta	BIOCARTA_PLATELETAPP_PATHWAY	14	11	3.13716	0.000852961	0.035142
canonical	REACTOME_ALPHA_LINOLENIC_ACID_ALA_METABOLISM	12	10	5.97356	1.16067e-09	2.41032e-07
canonical	PID_RXR_VDR_PATHWAY	26	26	5.41874	3.00105e-08	5.34188e-06
canonical	BIOCARTA_PPARA_PATHWAY	58	56	5.30378	5.67144e-08	8.83327e-06
canonical	REACTOME_NUCLEAR_RECEPTOR_TRANSCRIPTION_PATHWAY	49	45	5.13737	1.39305e-07	1.92859e-05
canonical	REACTOME_PPARA_ACTIVATES_GENE_EXPRESSION	104	100	4.98358	3.12097e-07	3.88872e-05
canonical	PID_AMB2_NEUTROPHILS_PATHWAY	41	41	4.82495	7.00195e-07	7.9313e-05
canonical	PID_HNF3B_PATHWAY	45	45	4.13562	1.77003e-05	0.00183788
canonical	PID_ANGIOPOIETIN_RECEPTOR_PATHWAY	50	48	4.09936	2.07146e-05	0.00198541
canonical	KEGG_BIOSYNTHESIS_OF_UNSATURATED_FATTY_ACIDS	22	22	3.97558	3.51037e-05	0.00312423
canonical	REACTOME_STRIATED_MUSCLE_CONTRACTION	27	27	3.94271	4.02824e-05	0.00334612
canonical	REACTOME_FATTY_ACID_TRIACYLGLYCEROL_AND_KETONE_BODY_METABOLISM	168	162	3.79399	7.41231e-05	0.00577234
canonical	KEGG_GLYCEROLIPID_METABOLISM	49	46	3.64116	0.000135707	0.00994653
canonical	KEGG_ALPHA_LINOLENIC_ACID_METABOLISM	19	19	3.638	0.00013738	0.00994653
canonical	PID_SMAD2_3NUCLEAR_PATHWAY	82	76	3.60003	0.000159089	0.0104329
canonical	REACTOME_DOWNREGULATION_OF_ERBB2_ERBB3_SIGNALING	12	11	3.55672	0.000187758	0.0116973
canonical	BIOCARTA_NUCLEARRS_PATHWAY	15	14	3.46982	0.000260399	0.0154503
canonical	KEGG_ADHERENS_JUNCTION	75	71	3.45394	0.000276232	0.0156448
canonical	BIOCARTA_ACH_PATHWAY	16	16	3.41064	0.000324048	0.0168333
canonical	PID_CERAMIDE_PATHWAY	48	46	3.42207	0.000310726	0.0168333
canonical	PID_THROMBIN_PAR1_PATHWAY	43	42	3.3161	0.000456414	0.0219383
canonical	PID_A6B1_A6B4_INTEGRIN_PATHWAY	46	46	3.32621	0.000440174	0.0219383
canonical	BIOCARTA_VDR_PATHWAY	12	12	3.27935	0.00052024	0.0240081
canonical	PID_LYSOPHOSPHOLIPID_PATHWAY	66	65	3.27257	0.000532877	0.0240081
canonical	PID_RAC1_REG_PATHWAY	38	35	3.1968	0.000694812	0.0298529
canonical	PID_SYNDECAN_4_PATHWAY	32	32	3.18685	0.000719158	0.029869
canonical	KEGG_GLYCEROPHOSPHOLIPID_METABOLISM	77	73	3.1371	0.000853154	0.0342835
canonical	BIOCARTA_PLATELETAPP_PATHWAY	14	11	3.13716	0.000852961	0.0342835
canonical	REACTOME_RORA_ACTIVATES_CIRCADIAN_EXPRESSION	24	22	3.11671	0.000914398	0.0345254
canonical	REACTOME_HOST_INTERACTIONS_OF_HIV_FACTORS	132	115	3.10275	0.000958668	0.0351324
canonical	REACTOME_NEGATIVE_REGULATORS_OF_RIG_I_MDA5_SIGNALING	31	29	3.01917	0.00126735	0.0451178
canonical	PID_MET_PATHWAY	80	79	2.99039	0.00139312	0.0475429
canonical	PID_NEPHRIN_NEPH1_PATHWAY	31	31	2.99469	0.00137363	0.0475429
canonical	PID_UPA_UPAR_PATHWAY	42	42	2.96731	0.00150208	0.0481977
canonical	REACTOME_EARLY_PHASE_OF_HIV_LIFE_CYCLE	21	12	2.97396	0.00146991	0.0481977
KEGG	KEGG_BIOSYNTHESIS_OF_UNSATURATED_FATTY_ACIDS	22	22	3.97558	3.51037e-05	0.00317688
KEGG	KEGG_GLYCEROLIPID_METABOLISM	49	46	3.64116	0.000135707	0.00818766
KEGG	KEGG_ALPHA_LINOLENIC_ACID_METABOLISM	19	19	3.638	0.00013738	0.00818766
KEGG	KEGG_ADHERENS_JUNCTION	75	71	3.45394	0.000276232	0.00999959
KEGG	KEGG_GLYCEROPHOSPHOLIPID_METABOLISM	77	73	3.1371	0.000853154	0.0257368
Reactome	REACTOME_ALPHA_LINOLENIC_ACID_ALA_METABOLISM	12	10	5.97356	1.16067e-09	1.43691e-07
Reactome	REACTOME_NUCLEAR_RECEPTOR_TRANSCRIPTION_PATHWAY	49	45	5.13737	1.39305e-07	1.43716e-05
Reactome	REACTOME_PPARA_ACTIVATES_GENE_EXPRESSION	104	100	4.98358	3.12097e-07	2.75982e-05
Reactome	REACTOME_STRIATED_MUSCLE_CONTRACTION	27	27	3.94271	4.02824e-05	0.00311685
Reactome	REACTOME_FATTY_ACID_TRIACYLGLYCEROL_AND_KETONE_BODY_METABOLISM	168	162	3.79399	7.41231e-05	0.00509802
Reactome	REACTOME_DOWNREGULATION_OF_ERBB2_ERBB3_SIGNALING	12	11	3.55672	0.000187758	0.0116222
Gene-set enrichment analysis for LDL
Database	Gene set	Size	Count	z-score	p-value	q-value
BioCarta	BIOCARTA_GH_PATHWAY	28	28	4.03368	2.74554e-05	0.00565582
BioCarta	BIOCARTA_NUCLEARRS_PATHWAY	15	14	4.02512	2.84736e-05	0.00565582
BioCarta	BIOCARTA_CALCINEURIN_PATHWAY	21	18	3.71431	0.000101878	0.00699561
BioCarta	BIOCARTA_CXCR4_PATHWAY	24	24	3.17438	0.000750794	0.0386659
canonical	REACTOME_ABCA_TRANSPORTERS_IN_LIPID_HOMEOSTASIS	18	16	7.56952	1.90403e-14	4.74485e-12
canonical	REACTOME_GOLGI_ASSOCIATED_VESICLE_BIOGENESIS	53	45	6.49191	4.2377e-11	8.8003e-09
canonical	KEGG_ASCORBATE_AND_ALDARATE_METABOLISM	25	25	6.18973	3.01338e-10	5.36382e-08
canonical	REACTOME_TRANS_GOLGI_NETWORK_VESICLE_BUDDING	60	52	6.11465	4.8386e-10	7.53612e-08
canonical	REACTOME_ABC_FAMILY_PROTEINS_MEDIATED_TRANSPORT	34	32	5.85103	2.44272e-09	3.3818e-07
canonical	REACTOME_GLUCURONIDATION	18	18	5.8275	2.81317e-09	3.50521e-07
canonical	REACTOME_PHASE_II_CONJUGATION	70	67	5.79572	3.40146e-09	3.85293e-07
canonical	REACTOME_BIOLOGICAL_OXIDATIONS	139	133	5.54511	1.46883e-08	1.52514e-06
canonical	KEGG_METABOLISM_OF_XENOBIOTICS_BY_CYTOCHROME_P450	70	70	5.3503	4.39053e-08	4.20816e-06
canonical	KEGG_ABC_TRANSPORTERS	44	42	5.28544	6.26999e-08	5.58029e-06
canonical	KEGG_PENTOSE_AND_GLUCURONATE_INTERCONVERSIONS	28	28	5.14297	1.35215e-07	1.12318e-05
canonical	KEGG_GLYCOSPHINGOLIPID_BIOSYNTHESIS_LACTO_AND_NEOLACTO_SERIES	26	26	5.03907	2.33898e-07	1.82148e-05
canonical	REACTOME_ALPHA_LINOLENIC_ACID_ALA_METABOLISM	12	10	4.93697	3.96722e-07	2.90774e-05
canonical	KEGG_DRUG_METABOLISM_CYTOCHROME_P450	72	70	4.76815	9.29612e-07	6.43498e-05
canonical	KEGG_RETINOL_METABOLISM	64	62	4.58233	2.29907e-06	0.000150771
canonical	PID_SYNDECAN_4_PATHWAY	32	32	4.4184	4.97171e-06	0.000309737
canonical	PID_S1P_S1P4_PATHWAY	14	14	4.27366	9.6144e-06	0.000570454
canonical	KEGG_PPAR_SIGNALING_PATHWAY	69	67	4.26091	1.01796e-05	0.000576535
canonical	REACTOME_FATTY_ACID_TRIACYLGLYCEROL_AND_KETONE_BODY_METABOLISM	168	162	4.18968	1.39677e-05	0.000756683
canonical	REACTOME_PPARA_ACTIVATES_GENE_EXPRESSION	104	100	4.11905	1.90217e-05	0.000987543
canonical	REACTOME_LYSOSOME_VESICLE_BIOGENESIS	23	21	4.10787	1.99662e-05	0.000995114
canonical	KEGG_STEROID_HORMONE_BIOSYNTHESIS	55	54	4.08712	2.18379e-05	0.00104654
canonical	PID_S1P_S1P1_PATHWAY	21	21	4.04875	2.57463e-05	0.00118814
canonical	BIOCARTA_GH_PATHWAY	28	28	4.03368	2.74554e-05	0.00122177
canonical	BIOCARTA_NUCLEARRS_PATHWAY	15	14	4.02512	2.84736e-05	0.00122338
canonical	REACTOME_ABACAVIR_TRANSPORT_AND_METABOLISM	10	10	3.94866	3.92951e-05	0.00163206
canonical	PID_NECTIN_PATHWAY	30	29	3.91683	4.48613e-05	0.00180314
canonical	REACTOME_MEMBRANE_TRAFFICKING	129	118	3.90885	4.63688e-05	0.00180549
canonical	PID_ERB_GENOMIC_PATHWAY	15	14	3.88054	5.21128e-05	0.00196765
canonical	REACTOME_PECAM1_INTERACTIONS	10	10	3.865	5.55447e-05	0.00203555
canonical	REACTOME_SYNTHESIS_OF_PC	18	17	3.80977	6.95476e-05	0.0024759
canonical	KEGG_FC_GAMMA_R_MEDIATED_PHAGOCYTOSIS	97	94	3.78929	7.554e-05	0.00261452
canonical	BIOCARTA_CALCINEURIN_PATHWAY	21	18	3.71431	0.000101878	0.0034308
canonical	PID_AR_NONGENOMIC_PATHWAY	31	30	3.60332	0.00015709	0.00512136
canonical	REACTOME_ORGANIC_CATION_ANION_ZWITTERION_TRANSPORT	13	13	3.59784	0.000160434	0.00512136
canonical	REACTOME_GLUTATHIONE_CONJUGATION	23	23	3.60481	0.000156189	0.00512136
canonical	REACTOME_CELL_JUNCTION_ORGANIZATION	78	74	3.52934	0.0002083	0.00633029
canonical	REACTOME_SIGNALING_BY_FGFR1_FUSION_MUTANTS	19	18	3.49444	0.000237527	0.00704663
canonical	PID_VEGFR1_2_PATHWAY	69	69	3.47073	0.000259518	0.00752
canonical	PID_EPO_PATHWAY	34	33	3.4214	0.0003115	0.00882111
canonical	KEGG_PORPHYRIN_AND_CHLOROPHYLL_METABOLISM	41	39	3.33417	0.000427765	0.0118443
canonical	PID_CDC42_REG_PATHWAY	30	23	3.28925	0.00050227	0.013605
canonical	REACTOME_NUCLEAR_RECEPTOR_TRANSCRIPTION_PATHWAY	49	45	3.28686	0.000506559	0.013605
canonical	PID_AVB3_INTEGRIN_PATHWAY	75	73	3.2094	0.000665067	0.017264
canonical	KEGG_STARCH_AND_SUCROSE_METABOLISM	52	52	3.19313	0.000703709	0.0178943
canonical	KEGG_DRUG_METABOLISM_OTHER_ENZYMES	51	50	3.186	0.000721266	0.0179739
canonical	BIOCARTA_CXCR4_PATHWAY	24	24	3.17438	0.000750794	0.0183429
canonical	REACTOME_L1CAM_INTERACTIONS	86	76	3.13591	0.000856616	0.0205258
canonical	PID_AMB2_NEUTROPHILS_PATHWAY	41	41	3.09456	0.000985539	0.0231695
canonical	REACTOME_REGULATION_OF_GENE_EXPRESSION_IN_BETA_CELLS	20	20	3.08275	0.00102547	0.0236618
canonical	KEGG_BIOSYNTHESIS_OF_UNSATURATED_FATTY_ACIDS	22	22	3.07245	0.00106154	0.0240487
canonical	REACTOME_RETROGRADE_NEUROTROPHIN_SIGNALLING	13	13	2.97978	0.00144227	0.0320905
canonical	KEGG_MATURITY_ONSET_DIABETES_OF_THE_YOUNG	25	25	2.90395	0.00184244	0.040275
canonical	KEGG_TRYPTOPHAN_METABOLISM	40	36	2.89354	0.00190461	0.0409163
canonical	PID_UPA_UPAR_PATHWAY	42	42	2.8866	0.00194713	0.0411207
canonical	REACTOME_ETHANOL_OXIDATION	10	10	2.87393	0.00202698	0.0420937
canonical	REACTOME_SYNTHESIS_OF_PE	11	10	2.86372	0.00209349	0.0427621
canonical	BIOCARTA_PLATELETAPP_PATHWAY	14	11	2.85041	0.00218312	0.0431222
canonical	BIOCARTA_ERK5_PATHWAY	18	18	2.85495	0.00215216	0.0431222
canonical	REACTOME_ADHERENS_JUNCTIONS_INTERACTIONS	27	27	2.8559	0.00214573	0.0431222
canonical	REACTOME_REMOVAL_OF_THE_FLAP_INTERMEDIATE_FROM_THE_C_STRAND	10	10	2.82356	0.00237467	0.0455205
canonical	REACTOME_GAP_JUNCTION_DEGRADATION	10	10	2.79066	0.00263002	0.0496516
KEGG	KEGG_ASCORBATE_AND_ALDARATE_METABOLISM	25	25	6.18973	3.01338e-10	5.45422e-08
KEGG	KEGG_METABOLISM_OF_XENOBIOTICS_BY_CYTOCHROME_P450	70	70	5.3503	4.39053e-08	3.97343e-06
KEGG	KEGG_ABC_TRANSPORTERS	44	42	5.28544	6.26999e-08	3.97343e-06
KEGG	KEGG_PENTOSE_AND_GLUCURONATE_INTERCONVERSIONS	28	28	5.14297	1.35215e-07	6.11847e-06
KEGG	KEGG_GLYCOSPHINGOLIPID_BIOSYNTHESIS_LACTO_AND_NEOLACTO_SERIES	26	26	5.03907	2.33898e-07	8.46711e-06
KEGG	KEGG_DRUG_METABOLISM_CYTOCHROME_P450	72	70	4.76815	9.29612e-07	2.80433e-05
KEGG	KEGG_RETINOL_METABOLISM	64	62	4.58233	2.29907e-06	5.94475e-05
KEGG	KEGG_PPAR_SIGNALING_PATHWAY	69	67	4.26091	1.01796e-05	0.000230313
KEGG	KEGG_STEROID_HORMONE_BIOSYNTHESIS	55	54	4.08712	2.18379e-05	0.000439185
KEGG	KEGG_FC_GAMMA_R_MEDIATED_PHAGOCYTOSIS	97	94	3.78929	7.554e-05	0.00136727
KEGG	KEGG_PORPHYRIN_AND_CHLOROPHYLL_METABOLISM	41	39	3.33417	0.000427765	0.00703868
KEGG	KEGG_STARCH_AND_SUCROSE_METABOLISM	52	52	3.19313	0.000703709	0.0106143
KEGG	KEGG_DRUG_METABOLISM_OTHER_ENZYMES	51	50	3.186	0.000721266	0.0106143
KEGG	KEGG_BIOSYNTHESIS_OF_UNSATURATED_FATTY_ACIDS	22	22	3.07245	0.00106154	0.0137242
KEGG	KEGG_TRYPTOPHAN_METABOLISM	40	36	2.89354	0.00190461	0.0222321
KEGG	KEGG_MATURITY_ONSET_DIABETES_OF_THE_YOUNG	25	25	2.90395	0.00184244	0.0222321
Reactome	REACTOME_ABCA_TRANSPORTERS_IN_LIPID_HOMEOSTASIS	18	16	7.56952	1.90403e-14	2.35719e-12
Reactome	REACTOME_GOLGI_ASSOCIATED_VESICLE_BIOGENESIS	53	45	6.49191	4.2377e-11	4.3719e-09
Reactome	REACTOME_TRANS_GOLGI_NETWORK_VESICLE_BUDDING	60	52	6.11465	4.8386e-10	4.27871e-08
Reactome	REACTOME_ABC_FAMILY_PROTEINS_MEDIATED_TRANSPORT	34	32	5.85103	2.44272e-09	1.89005e-07
Reactome	REACTOME_GLUCURONIDATION	18	18	5.8275	2.81317e-09	1.93484e-07
Reactome	REACTOME_PHASE_II_CONJUGATION	70	67	5.79572	3.40146e-09	2.10551e-07
Reactome	REACTOME_BIOLOGICAL_OXIDATIONS	139	133	5.54511	1.46883e-08	8.26552e-07
Reactome	REACTOME_ALPHA_LINOLENIC_ACID_ALA_METABOLISM	12	10	4.93697	3.96722e-07	2.04642e-05
Reactome	REACTOME_FATTY_ACID_TRIACYLGLYCEROL_AND_KETONE_BODY_METABOLISM	168	162	4.18968	1.39677e-05	0.000665076
Reactome	REACTOME_PPARA_ACTIVATES_GENE_EXPRESSION	104	100	4.11905	1.90217e-05	0.00084103
Reactome	REACTOME_LYSOSOME_VESICLE_BIOGENESIS	23	21	4.10787	1.99662e-05	0.00084103
Reactome	REACTOME_ABACAVIR_TRANSPORT_AND_METABOLISM	10	10	3.94866	3.92951e-05	0.00152023
Reactome	REACTOME_MEMBRANE_TRAFFICKING	129	118	3.90885	4.63688e-05	0.00168837
Reactome	REACTOME_PECAM1_INTERACTIONS	10	10	3.865	5.55447e-05	0.00191012
Reactome	REACTOME_SYNTHESIS_OF_PC	18	17	3.80977	6.95476e-05	0.00226579
Reactome	REACTOME_ORGANIC_CATION_ANION_ZWITTERION_TRANSPORT	13	13	3.59784	0.000160434	0.00483405
Reactome	REACTOME_GLUTATHIONE_CONJUGATION	23	23	3.60481	0.000156189	0.00483405
Reactome	REACTOME_CELL_JUNCTION_ORGANIZATION	78	74	3.52934	0.0002083	0.00586081
Reactome	REACTOME_SIGNALING_BY_FGFR1_FUSION_MUTANTS	19	18	3.49444	0.000237527	0.00639257
Reactome	REACTOME_NUCLEAR_RECEPTOR_TRANSCRIPTION_PATHWAY	49	45	3.28686	0.000506559	0.013065
Reactome	REACTOME_L1CAM_INTERACTIONS	86	76	3.13591	0.000856616	0.0212098
Reactome	REACTOME_REGULATION_OF_GENE_EXPRESSION_IN_BETA_CELLS	20	20	3.08275	0.00102547	0.0244142
Reactome	REACTOME_RETROGRADE_NEUROTROPHIN_SIGNALLING	13	13	2.97978	0.00144227	0.0330654
Reactome	REACTOME_SYNTHESIS_OF_PE	11	10	2.86372	0.00209349	0.0448108
Reactome	REACTOME_ADHERENS_JUNCTIONS_INTERACTIONS	27	27	2.8559	0.00214573	0.0448108
Reactome	REACTOME_ETHANOL_OXIDATION	10	10	2.87393	0.00202698	0.0448108
Reactome	REACTOME_REMOVAL_OF_THE_FLAP_INTERMEDIATE_FROM_THE_C_STRAND	10	10	2.82356	0.00237467	0.0474167
Gene-set enrichment analysis for TC
Database	Gene set	Size	Count	z-score	p-value	q-value
BioCarta	BIOCARTA_NUCLEARRS_PATHWAY	15	14	4.74494	1.04285e-06	0.000214826
BioCarta	BIOCARTA_GH_PATHWAY	28	28	3.4004	0.000336433	0.0346526
canonical	REACTOME_ABCA_TRANSPORTERS_IN_LIPID_HOMEOSTASIS	18	16	6.69274	1.09511e-11	2.72901e-09
canonical	KEGG_ASCORBATE_AND_ALDARATE_METABOLISM	25	25	6.66368	1.33534e-11	2.77305e-09
canonical	REACTOME_GLUCURONIDATION	18	18	6.65208	1.44494e-11	2.77305e-09
canonical	REACTOME_PHASE_II_CONJUGATION	70	67	6.21557	2.55698e-10	3.98249e-08
canonical	REACTOME_PPARA_ACTIVATES_GENE_EXPRESSION	104	100	6.01887	8.78212e-10	1.21584e-07
canonical	KEGG_PENTOSE_AND_GLUCURONATE_INTERCONVERSIONS	28	28	5.854	2.39946e-09	2.98973e-07
canonical	REACTOME_FATTY_ACID_TRIACYLGLYCEROL_AND_KETONE_BODY_METABOLISM	168	162	5.72617	5.13602e-09	5.8177e-07
canonical	REACTOME_BIOLOGICAL_OXIDATIONS	139	133	5.65488	7.79754e-09	8.09644e-07
canonical	PID_SYNDECAN_4_PATHWAY	32	32	5.39504	3.4254e-08	3.28311e-06
canonical	KEGG_METABOLISM_OF_XENOBIOTICS_BY_CYTOCHROME_P450	70	70	5.34367	4.55409e-08	4.05314e-06
canonical	KEGG_STEROID_HORMONE_BIOSYNTHESIS	55	54	5.28721	6.20991e-08	5.15837e-06
canonical	REACTOME_GOLGI_ASSOCIATED_VESICLE_BIOGENESIS	53	45	5.03942	2.33478e-07	1.81821e-05
canonical	REACTOME_ABC_FAMILY_PROTEINS_MEDIATED_TRANSPORT	34	32	5.00343	2.81589e-07	2.06388e-05
canonical	KEGG_GLYCOSPHINGOLIPID_BIOSYNTHESIS_LACTO_AND_NEOLACTO_SERIES	26	26	4.90837	4.59189e-07	3.17861e-05
canonical	KEGG_PPAR_SIGNALING_PATHWAY	69	67	4.90367	4.70312e-07	3.17861e-05
canonical	REACTOME_TRANS_GOLGI_NETWORK_VESICLE_BUDDING	60	52	4.76173	9.59698e-07	5.97892e-05
canonical	BIOCARTA_NUCLEARRS_PATHWAY	15	14	4.74494	1.04285e-06	6.18756e-05
canonical	REACTOME_ABACAVIR_TRANSPORT_AND_METABOLISM	10	10	4.69724	1.31847e-06	7.46736e-05
canonical	REACTOME_NUCLEAR_RECEPTOR_TRANSCRIPTION_PATHWAY	49	45	4.69384	1.34064e-06	7.46736e-05
canonical	KEGG_RETINOL_METABOLISM	64	62	4.63496	1.78501e-06	9.2672e-05
canonical	KEGG_ABC_TRANSPORTERS	44	42	4.63385	1.79461e-06	9.2672e-05
canonical	KEGG_DRUG_METABOLISM_CYTOCHROME_P450	72	70	4.60941	2.01904e-06	9.67584e-05
canonical	KEGG_PORPHYRIN_AND_CHLOROPHYLL_METABOLISM	41	39	4.49817	3.427e-06	0.00015815
canonical	PID_ERB_GENOMIC_PATHWAY	15	14	4.35797	6.56364e-06	0.000292082
canonical	PID_RXR_VDR_PATHWAY	26	26	4.2791	9.38239e-06	0.000403119
canonical	PID_HNF3B_PATHWAY	45	45	4.13719	1.75796e-05	0.0007238
canonical	REACTOME_ORGANIC_CATION_ANION_ZWITTERION_TRANSPORT	13	13	4.13919	1.7427e-05	0.0007238
canonical	KEGG_DRUG_METABOLISM_OTHER_ENZYMES	51	50	4.09768	2.08654e-05	0.000812447
canonical	REACTOME_ALPHA_LINOLENIC_ACID_ALA_METABOLISM	12	10	3.88648	5.08533e-05	0.0019201
canonical	PID_S1P_S1P1_PATHWAY	21	21	3.86704	5.50822e-05	0.0020186
canonical	PID_EPO_PATHWAY	34	33	3.7508	8.8136e-05	0.00313764
canonical	KEGG_MATURITY_ONSET_DIABETES_OF_THE_YOUNG	25	25	3.73411	9.41889e-05	0.00325998
canonical	KEGG_STARCH_AND_SUCROSE_METABOLISM	52	52	3.70652	0.000105062	0.00353802
canonical	REACTOME_REGULATION_OF_GENE_EXPRESSION_IN_BETA_CELLS	20	20	3.67766	0.000117694	0.00381251
canonical	REACTOME_LYSOSOME_VESICLE_BIOGENESIS	23	21	3.68075	0.000116272	0.00381251
canonical	PID_IL5_PATHWAY	14	14	3.64113	0.00013572	0.00422768
canonical	PID_CDC42_REG_PATHWAY	30	23	3.54946	0.000193008	0.00586555
canonical	PID_NECTIN_PATHWAY	30	29	3.5216	0.000214472	0.00636267
canonical	PID_S1P_S1P4_PATHWAY	14	14	3.46823	0.000261948	0.0075904
canonical	PID_UPA_UPAR_PATHWAY	42	42	3.44338	0.000287248	0.00813435
canonical	KEGG_FC_GAMMA_R_MEDIATED_PHAGOCYTOSIS	97	94	3.4348	0.000296496	0.00819006
canonical	REACTOME_SIGNALING_BY_FGFR1_FUSION_MUTANTS	19	18	3.43545	0.000295789	0.00819006
canonical	BIOCARTA_GH_PATHWAY	28	28	3.4004	0.000336433	0.00891905
canonical	PID_AR_NONGENOMIC_PATHWAY	31	30	3.39084	0.000348392	0.00904367
canonical	PID_AVB3_INTEGRIN_PATHWAY	75	73	3.32616	0.000440262	0.0111952
canonical	KEGG_CHRONIC_MYELOID_LEUKEMIA	73	71	3.28552	0.000508973	0.0126836
canonical	KEGG_GLYCEROLIPID_METABOLISM	49	46	3.20928	0.000665329	0.0162549
canonical	BIOCARTA_AMI_PATHWAY	20	18	3.16925	0.000764166	0.0183106
canonical	KEGG_GLYCOSPHINGOLIPID_BIOSYNTHESIS_GLOBO_SERIES	14	13	3.14889	0.000819462	0.0192651
canonical	BIOCARTA_CALCINEURIN_PATHWAY	21	18	3.10577	0.000948936	0.0218958
canonical	BIOCARTA_FIBRINOLYSIS_PATHWAY	12	12	3.08028	0.00103404	0.0234256
canonical	PID_INTEGRIN3_PATHWAY	43	40	3.07239	0.00106177	0.0234256
canonical	REACTOME_CELL_JUNCTION_ORGANIZATION	78	74	3.07607	0.00104875	0.0234256
canonical	PID_LYSOPHOSPHOLIPID_PATHWAY	66	65	2.99149	0.00138811	0.0298205
canonical	REACTOME_MYOGENESIS	28	28	2.94986	0.00158959	0.0335699
canonical	BIOCARTA_PLATELETAPP_PATHWAY	14	11	2.94424	0.00161875	0.033616
canonical	REACTOME_MEMBRANE_TRAFFICKING	129	118	2.84747	0.00220342	0.0450076
canonical	REACTOME_RETROGRADE_NEUROTROPHIN_SIGNALLING	13	13	2.83062	0.00232291	0.046683
canonical	REACTOME_REGULATION_OF_BETA_CELL_DEVELOPMENT	30	30	2.8276	0.00234495	0.046683
KEGG	KEGG_ASCORBATE_AND_ALDARATE_METABOLISM	25	25	6.66368	1.33534e-11	2.41696e-09
KEGG	KEGG_PENTOSE_AND_GLUCURONATE_INTERCONVERSIONS	28	28	5.854	2.39946e-09	2.17151e-07
KEGG	KEGG_METABOLISM_OF_XENOBIOTICS_BY_CYTOCHROME_P450	70	70	5.34367	4.55409e-08	2.74763e-06
KEGG	KEGG_STEROID_HORMONE_BIOSYNTHESIS	55	54	5.28721	6.20991e-08	2.80998e-06
KEGG	KEGG_GLYCOSPHINGOLIPID_BIOSYNTHESIS_LACTO_AND_NEOLACTO_SERIES	26	26	4.90837	4.59189e-07	1.66226e-05
KEGG	KEGG_PPAR_SIGNALING_PATHWAY	69	67	4.90367	4.70312e-07	1.66226e-05
KEGG	KEGG_RETINOL_METABOLISM	64	62	4.63496	1.78501e-06	4.61553e-05
KEGG	KEGG_DRUG_METABOLISM_CYTOCHROME_P450	72	70	4.60941	2.01904e-06	4.61553e-05
KEGG	KEGG_ABC_TRANSPORTERS	44	42	4.63385	1.79461e-06	4.61553e-05
KEGG	KEGG_PORPHYRIN_AND_CHLOROPHYLL_METABOLISM	41	39	4.49817	3.427e-06	6.20287e-05
KEGG	KEGG_DRUG_METABOLISM_OTHER_ENZYMES	51	50	4.09768	2.08654e-05	0.000343331
KEGG	KEGG_MATURITY_ONSET_DIABETES_OF_THE_YOUNG	25	25	3.73411	9.41889e-05	0.00142068
KEGG	KEGG_STARCH_AND_SUCROSE_METABOLISM	52	52	3.70652	0.000105062	0.00146278
KEGG	KEGG_FC_GAMMA_R_MEDIATED_PHAGOCYTOSIS	97	94	3.4348	0.000296496	0.00383328
KEGG	KEGG_CHRONIC_MYELOID_LEUKEMIA	73	71	3.28552	0.000508973	0.0061416
KEGG	KEGG_GLYCEROLIPID_METABOLISM	49	46	3.20928	0.000665329	0.00752653
KEGG	KEGG_GLYCOSPHINGOLIPID_BIOSYNTHESIS_GLOBO_SERIES	14	13	3.14889	0.000819462	0.00872486
Reactome	REACTOME_ABCA_TRANSPORTERS_IN_LIPID_HOMEOSTASIS	18	16	6.69274	1.09511e-11	1.35574e-09
Reactome	REACTOME_GLUCURONIDATION	18	18	6.65208	1.44494e-11	1.4907e-09
Reactome	REACTOME_PHASE_II_CONJUGATION	70	67	6.21557	2.55698e-10	2.2611e-08
Reactome	REACTOME_PPARA_ACTIVATES_GENE_EXPRESSION	104	100	6.01887	8.78212e-10	6.79517e-08
Reactome	REACTOME_FATTY_ACID_TRIACYLGLYCEROL_AND_KETONE_BODY_METABOLISM	168	162	5.72617	5.13602e-09	3.53244e-07
Reactome	REACTOME_BIOLOGICAL_OXIDATIONS	139	133	5.65488	7.79754e-09	4.82668e-07
Reactome	REACTOME_GOLGI_ASSOCIATED_VESICLE_BIOGENESIS	53	45	5.03942	2.33478e-07	1.31384e-05
Reactome	REACTOME_ABC_FAMILY_PROTEINS_MEDIATED_TRANSPORT	34	32	5.00343	2.81589e-07	1.45253e-05
Reactome	REACTOME_TRANS_GOLGI_NETWORK_VESICLE_BUDDING	60	52	4.76173	9.59698e-07	4.56964e-05
Reactome	REACTOME_ABACAVIR_TRANSPORT_AND_METABOLISM	10	10	4.69724	1.31847e-06	5.82954e-05
Reactome	REACTOME_NUCLEAR_RECEPTOR_TRANSCRIPTION_PATHWAY	49	45	4.69384	1.34064e-06	5.82954e-05
Reactome	REACTOME_ORGANIC_CATION_ANION_ZWITTERION_TRANSPORT	13	13	4.13919	1.7427e-05	0.000674206
Reactome	REACTOME_ALPHA_LINOLENIC_ACID_ALA_METABOLISM	12	10	3.88648	5.08533e-05	0.00185166
Reactome	REACTOME_REGULATION_OF_GENE_EXPRESSION_IN_BETA_CELLS	20	20	3.67766	0.000117694	0.00399848
Reactome	REACTOME_LYSOSOME_VESICLE_BIOGENESIS	23	21	3.68075	0.000116272	0.00399848
Reactome	REACTOME_SIGNALING_BY_FGFR1_FUSION_MUTANTS	19	18	3.43545	0.000295789	0.00915466
Reactome	REACTOME_CELL_JUNCTION_ORGANIZATION	78	74	3.07607	0.00104875	0.0309132
Reactome	REACTOME_MYOGENESIS	28	28	2.94986	0.00158959	0.0447252
Gene-set enrichment analysis for TC
Database	Gene set	Size	Count	z-score	p-value	q-value
BioCarta	BIOCARTA_PPARA_PATHWAY	58	56	4.08646	2.19002e-05	0.00451144
BioCarta	BIOCARTA_VEGF_PATHWAY	29	27	3.30634	0.000472611	0.048679
canonical	REACTOME_ALPHA_LINOLENIC_ACID_ALA_METABOLISM	12	10	6.7056	1.0029e-11	2.0827e-09
canonical	REACTOME_NUCLEAR_RECEPTOR_TRANSCRIPTION_PATHWAY	49	45	5.26438	7.03306e-08	1.25188e-05
canonical	REACTOME_CS_DS_DEGRADATION	12	10	4.53456	2.88615e-06	0.000449518
canonical	REACTOME_PPARA_ACTIVATES_GENE_EXPRESSION	104	100	4.25121	1.06309e-05	0.00147179
canonical	REACTOME_CHONDROITIN_SULFATE_BIOSYNTHESIS	21	17	4.24408	1.09747e-05	0.00147179
canonical	KEGG_BIOSYNTHESIS_OF_UNSATURATED_FATTY_ACIDS	22	22	4.1159	1.92838e-05	0.00218433
canonical	BIOCARTA_PPARA_PATHWAY	58	56	4.08646	2.19002e-05	0.00227397
canonical	KEGG_ALPHA_LINOLENIC_ACID_METABOLISM	19	19	3.92529	4.33133e-05	0.00415142
canonical	REACTOME_FATTY_ACID_TRIACYLGLYCEROL_AND_KETONE_BODY_METABOLISM	168	162	3.57783	0.000173231	0.0154176
canonical	REACTOME_GLUCOSE_TRANSPORT	38	38	3.51596	0.000219084	0.0181986
canonical	NABA_PROTEOGLYCANS	35	33	3.47491	0.000255509	0.0198978
canonical	PID_AMB2_NEUTROPHILS_PATHWAY	41	41	3.43093	0.000300754	0.0220435
canonical	ST_FAS_SIGNALING_PATHWAY	65	62	3.37938	0.000363242	0.0251444
canonical	REACTOME_GLYCOPROTEIN_HORMONES	12	12	3.32795	0.000437435	0.0286865
canonical	BIOCARTA_VEGF_PATHWAY	29	27	3.30634	0.000472611	0.0292022
canonical	PID_HNF3B_PATHWAY	45	45	3.29345	0.000494834	0.0292022
canonical	REACTOME_ETHANOL_OXIDATION	10	10	3.30865	0.000468736	0.0292022
canonical	REACTOME_PEPTIDE_HORMONE_BIOSYNTHESIS	14	14	3.2357	0.000606734	0.0328691
canonical	REACTOME_REGULATION_OF_GLUCOKINASE_BY_GLUCOKINASE_REGULATORY_PROTEIN	27	27	3.22631	0.000626997	0.0328691
canonical	REACTOME_PHASE_II_CONJUGATION	70	67	3.18519	0.000723285	0.0360485
canonical	REACTOME_BIOLOGICAL_OXIDATIONS	139	133	3.14673	0.00082555	0.0395629
KEGG	KEGG_BIOSYNTHESIS_OF_UNSATURATED_FATTY_ACIDS	22	22	4.1159	1.92838e-05	0.00174518
KEGG	KEGG_ALPHA_LINOLENIC_ACID_METABOLISM	19	19	3.92529	4.33133e-05	0.00261324
Reactome	REACTOME_ALPHA_LINOLENIC_ACID_ALA_METABOLISM	12	10	6.7056	1.0029e-11	1.24159e-09
Reactome	REACTOME_NUCLEAR_RECEPTOR_TRANSCRIPTION_PATHWAY	49	45	5.26438	7.03306e-08	7.25577e-06
Reactome	REACTOME_CS_DS_DEGRADATION	12	10	4.53456	2.88615e-06	0.000255218
Reactome	REACTOME_PPARA_ACTIVATES_GENE_EXPRESSION	104	100	4.25121	1.06309e-05	0.000822565
Reactome	REACTOME_CHONDROITIN_SULFATE_BIOSYNTHESIS	21	17	4.24408	1.09747e-05	0.000822565
Reactome	REACTOME_FATTY_ACID_TRIACYLGLYCEROL_AND_KETONE_BODY_METABOLISM	168	162	3.57783	0.000173231	0.010723
Reactome	REACTOME_GLUCOSE_TRANSPORT	38	38	3.51596	0.000219084	0.0123285
Reactome	REACTOME_GLYCOPROTEIN_HORMONES	12	12	3.32795	0.000437435	0.0225643
Reactome	REACTOME_ETHANOL_OXIDATION	10	10	3.30865	0.000468736	0.0225643
Reactome	REACTOME_PEPTIDE_HORMONE_BIOSYNTHESIS	14	14	3.2357	0.000606734	0.0268263
Reactome	REACTOME_REGULATION_OF_GLUCOKINASE_BY_GLUCOKINASE_REGULATORY_PROTEIN	27	27	3.22631	0.000626997	0.0268263
Reactome	REACTOME_PHASE_II_CONJUGATION	70	67	3.18519	0.000723285	0.0279821
Reactome	REACTOME_BIOLOGICAL_OXIDATIONS	139	133	3.14673	0.00082555	0.0300597
Reactome	REACTOME_REMOVAL_OF_THE_FLAP_INTERMEDIATE_FROM_THE_C_STRAND	10	10	3.03804	0.0011906	0.0409433
