# Supplementary material for: Integrated Analysis of Summary Statistics to Identify Pleiotropic Genes and Pathways for the Comorbidity of Schizophrenia and Cardiometabolic Disease
Source: Front Psychiatry. 2020 Apr 17;11:256. doi: 10.3389/fpsyt.2020.00256 (PMC7212438; doi:10.3389/fpsyt.2020.00256)
Supplement: Supplementary file 12 [file Table_12.xlsx]

## Sheet: Sheet1
Supplemental Table S12. Gene-set enrichment analysis using MAGMA for SCZ and CMD
Gene-set enrichment analysis for SCZ
Gene set	P-value
ST_JNK_MAPK_PATHWAY	0.00045878
KEGG_MAPK_SIGNALING_PATHWAY	0.0013606
KEGG_TYPE_II_DIABETES_MELLITUS	0.0014607
REACTOME_CRMPS_IN_SEMA3A_SIGNALING	0.0015587
REACTOME_PRESYNAPTIC_NICOTINIC_ACETYLCHOLINE_RECEPTORS	0.0015813
REACTOME_NEURONAL_SYSTEM	0.0017419
REACTOME_TRANSMISSION_ACROSS_CHEMICAL_SYNAPSES	0.0028553
PID_P53_REGULATION_PATHWAY	0.0030597
BIOCARTA_ERK5_PATHWAY	0.0032389
KEGG_PROTEIN_EXPORT	0.0032784
REACTOME_HIGHLY_CALCIUM_PERMEABLE_POSTSYNAPTIC_NICOTINIC_ACETYLCHOLINE_RECEPTORS	0.0036493
BIOCARTA_BARRESTIN_SRC_PATHWAY	0.0039432
BIOCARTA_GABA_PATHWAY	0.0043508
ST_INTERLEUKIN_4_PATHWAY	0.004381
REACTOME_NEUROTRANSMITTER_RECEPTOR_BINDING_AND_DOWNSTREAM_TRANSMISSION_IN_THE_POSTSYNAPTIC_CELL	0.0056537
REACTOME_ACETYLCHOLINE_BINDING_AND_DOWNSTREAM_EVENTS	0.0074846
KEGG_TOLL_LIKE_RECEPTOR_SIGNALING_PATHWAY	0.0093507
REACTOME_APOBEC3G_MEDIATED_RESISTANCE_TO_HIV1_INFECTION	0.0094414
BIOCARTA_NOS1_PATHWAY	0.0098354
KEGG_NON_SMALL_CELL_LUNG_CANCER	0.0099117
BIOCARTA_FCER1_PATHWAY	0.010263
BIOCARTA_NDKDYNAMIN_PATHWAY	0.010694
SIG_PIP3_SIGNALING_IN_CARDIAC_MYOCTES	0.013065
SIG_IL4RECEPTOR_IN_B_LYPHOCYTES	0.013271
PID_RXR_VDR_PATHWAY	0.01379
KEGG_ALZHEIMERS_DISEASE	0.014109
PID_SHP2_PATHWAY	0.015825
ST_G_ALPHA_I_PATHWAY	0.017047
REACTOME_DEVELOPMENTAL_BIOLOGY	0.017433
PID_P38_ALPHA_BETA_PATHWAY	0.017505
BIOCARTA_GH_PATHWAY	0.017542
REACTOME_KINESINS	0.019447
KEGG_AXON_GUIDANCE	0.019828
BIOCARTA_BARR_MAPK_PATHWAY	0.020351
BIOCARTA_BIOPEPTIDES_PATHWAY	0.020375
REACTOME_INTEGRATION_OF_ENERGY_METABOLISM	0.020763
PID_LIS1_PATHWAY	0.02097
BIOCARTA_EGF_PATHWAY	0.021379
PID_MAPK_TRK_PATHWAY	0.021867
REACTOME_IL_RECEPTOR_SHC_SIGNALING	0.022209
KEGG_HYPERTROPHIC_CARDIOMYOPATHY_HCM	0.02474
REACTOME_MITOTIC_M_M_G1_PHASES	0.025089
PID_P38_MK2_PATHWAY	0.025583
PID_TRKR_PATHWAY	0.026302
KEGG_TASTE_TRANSDUCTION	0.027001
REACTOME_AXON_GUIDANCE	0.027306
REACTOME_POTASSIUM_CHANNELS	0.027922
PID_IL8_CXCR1_PATHWAY	0.028732
KEGG_LONG_TERM_DEPRESSION	0.029496
REACTOME_IL_3_5_AND_GM_CSF_SIGNALING	0.030516
PID_IGF1_PATHWAY	0.031111
ST_GA13_PATHWAY	0.032586
REACTOME_IL_2_SIGNALING	0.033009
KEGG_FC_EPSILON_RI_SIGNALING_PATHWAY	0.033064
REACTOME_SPHINGOLIPID_DE_NOVO_BIOSYNTHESIS	0.034721
REACTOME_CREB_PHOSPHORYLATION_THROUGH_THE_ACTIVATION_OF_CAMKII	0.034822
BIOCARTA_MAPK_PATHWAY	0.035086
REACTOME_MHC_CLASS_II_ANTIGEN_PRESENTATION	0.035354
REACTOME_INTEGRATION_OF_PROVIRUS	0.036369
BIOCARTA_IL4_PATHWAY	0.036979
PID_CXCR3_PATHWAY	0.037826
BIOCARTA_TRKA_PATHWAY	0.037855
REACTOME_CELL_CYCLE_MITOTIC	0.037991
REACTOME_MITOTIC_PROMETAPHASE	0.039957
PID_FOXO_PATHWAY	0.040082
REACTOME_REGULATION_OF_INSULIN_SECRETION	0.040594
BIOCARTA_PDGF_PATHWAY	0.041282
REACTOME_SIGNAL_REGULATORY_PROTEIN_SIRP_FAMILY_INTERACTIONS	0.041954
REACTOME_NEPHRIN_INTERACTIONS	0.042367
REACTOME_ACTIVATION_OF_THE_PRE_REPLICATIVE_COMPLEX	0.043661
REACTOME_MAPK_TARGETS_NUCLEAR_EVENTS_MEDIATED_BY_MAP_KINASES	0.043915
ST_P38_MAPK_PATHWAY	0.044002
KEGG_LONG_TERM_POTENTIATION	0.044158
ST_TYPE_I_INTERFERON_PATHWAY	0.044954
REACTOME_ABACAVIR_TRANSPORT_AND_METABOLISM	0.045228
REACTOME_DNA_REPLICATION	0.045346
REACTOME_SIGNAL_ATTENUATION	0.045576
BIOCARTA_GPCR_PATHWAY	0.046277
BIOCARTA_HDAC_PATHWAY	0.046883
REACTOME_SIGNALING_BY_ILS	0.047467
SA_PTEN_PATHWAY	0.047837
REACTOME_HEMOSTASIS	0.048196
Gene-set enrichment analysis for BMI
Gene set	P-value
SA_REG_CASCADE_OF_CYCLIN_EXPR	0.00029379
REACTOME_ADENYLATE_CYCLASE_ACTIVATING_PATHWAY	0.00034617
REACTOME_ADENYLATE_CYCLASE_INHIBITORY_PATHWAY	0.00061946
REACTOME_CELL_EXTRACELLULAR_MATRIX_INTERACTIONS	0.0016648
KEGG_GNRH_SIGNALING_PATHWAY	0.0021464
BIOCARTA_P53_PATHWAY	0.002514
PID_S1P_S1P1_PATHWAY	0.0030217
BIOCARTA_BARR_MAPK_PATHWAY	0.004132
PID_P38_MK2_PATHWAY	0.0043676
PID_VEGFR1_PATHWAY	0.0045488
PID_LPA4_PATHWAY	0.0050792
KEGG_BLADDER_CANCER	0.0051445
PID_VEGFR1_2_PATHWAY	0.0057837
PID_SYNDECAN_3_PATHWAY	0.0061656
BIOCARTA_CELLCYCLE_PATHWAY	0.0063963
PID_MAPK_TRK_PATHWAY	0.0065399
BIOCARTA_UCALPAIN_PATHWAY	0.0073765
KEGG_NON_SMALL_CELL_LUNG_CANCER	0.007501
BIOCARTA_WNT_PATHWAY	0.0078675
KEGG_THYROID_CANCER	0.0093167
PID_AR_PATHWAY	0.0094193
KEGG_NEUROTROPHIN_SIGNALING_PATHWAY	0.0097186
BIOCARTA_RB_PATHWAY	0.0101
PID_RXR_VDR_PATHWAY	0.010149
KEGG_ENDOMETRIAL_CANCER	0.011629
PID_AR_TF_PATHWAY	0.011896
BIOCARTA_IL12_PATHWAY	0.012932
REACTOME_PKA_MEDIATED_PHOSPHORYLATION_OF_CREB	0.01351
PID_AP1_PATHWAY	0.013656
REACTOME_YAP1_AND_WWTR1_TAZ_STIMULATED_GENE_EXPRESSION	0.014958
REACTOME_PLC_BETA_MEDIATED_EVENTS	0.015991
REACTOME_NGF_SIGNALLING_VIA_TRKA_FROM_THE_PLASMA_MEMBRANE	0.016241
REACTOME_RAF_MAP_KINASE_CASCADE	0.016627
BIOCARTA_CELL2CELL_PATHWAY	0.017031
PID_FOXM1_PATHWAY	0.018397
BIOCARTA_G1_PATHWAY	0.018691
REACTOME_INTEGRATION_OF_ENERGY_METABOLISM	0.01908
SA_G1_AND_S_PHASES	0.01974
PID_PS1_PATHWAY	0.020363
PID_RB_1PATHWAY	0.020912
BIOCARTA_GATA3_PATHWAY	0.021366
REACTOME_REGULATORY_RNA_PATHWAYS	0.021367
KEGG_OOCYTE_MEIOSIS	0.021368
REACTOME_KERATAN_SULFATE_DEGRADATION	0.021966
REACTOME_SIGNALING_BY_NOTCH	0.022798
BIOCARTA_INTEGRIN_PATHWAY	0.022871
REACTOME_G_ALPHA_Z_SIGNALLING_EVENTS	0.022952
PID_ERB_GENOMIC_PATHWAY	0.023577
PID_BETA_CATENIN_NUC_PATHWAY	0.024229
REACTOME_ARMS_MEDIATED_ACTIVATION	0.024281
PID_IFNG_PATHWAY	0.024931
REACTOME_DAG_AND_IP3_SIGNALING	0.025786
BIOCARTA_BARRESTIN_SRC_PATHWAY	0.027071
REACTOME_RORA_ACTIVATES_CIRCADIAN_EXPRESSION	0.027246
KEGG_PROGESTERONE_MEDIATED_OOCYTE_MATURATION	0.027265
BIOCARTA_EDG1_PATHWAY	0.027271
KEGG_SMALL_CELL_LUNG_CANCER	0.027337
REACTOME_PROLONGED_ERK_ACTIVATION_EVENTS	0.028464
KEGG_GAP_JUNCTION	0.028672
PID_PDGFRA_PATHWAY	0.030144
REACTOME_GLYCOSPHINGOLIPID_METABOLISM	0.030169
KEGG_MATURITY_ONSET_DIABETES_OF_THE_YOUNG	0.030292
REACTOME_ORGANIC_CATION_ANION_ZWITTERION_TRANSPORT	0.030314
KEGG_OTHER_GLYCAN_DEGRADATION	0.031025
REACTOME_AMINE_DERIVED_HORMONES	0.032174
REACTOME_SIGNALING_BY_NOTCH4	0.032421
REACTOME_SIGNALING_BY_NOTCH3	0.032915
ST_GA12_PATHWAY	0.033158
BIOCARTA_PTC1_PATHWAY	0.033348
REACTOME_GLYCOSAMINOGLYCAN_METABOLISM	0.034128
REACTOME_CELL_JUNCTION_ORGANIZATION	0.034248
PID_FRA_PATHWAY	0.034385
BIOCARTA_BARRESTIN_PATHWAY	0.034586
BIOCARTA_MTA3_PATHWAY	0.035108
PID_MET_PATHWAY	0.035299
PID_WNT_CANONICAL_PATHWAY	0.035527
REACTOME_CIRCADIAN_REPRESSION_OF_EXPRESSION_BY_REV_ERBA	0.037415
BIOCARTA_VITCB_PATHWAY	0.038766
REACTOME_NETRIN1_SIGNALING	0.040082
REACTOME_CA_DEPENDENT_EVENTS	0.040109
REACTOME_PHOSPHORYLATION_OF_CD3_AND_TCR_ZETA_CHAINS	0.040171
PID_CXCR3_PATHWAY	0.040772
REACTOME_REGULATION_OF_GENE_EXPRESSION_IN_BETA_CELLS	0.041618
BIOCARTA_IL17_PATHWAY	0.042354
ST_MYOCYTE_AD_PATHWAY	0.04257
KEGG_MAPK_SIGNALING_PATHWAY	0.043003
PID_AR_NONGENOMIC_PATHWAY	0.043995
REACTOME_TRANS_GOLGI_NETWORK_VESICLE_BUDDING	0.044651
KEGG_VEGF_SIGNALING_PATHWAY	0.04496
REACTOME_CYCLIN_A_B1_ASSOCIATED_EVENTS_DURING_G2_M_TRANSITION	0.045078
PID_LYSOPHOSPHOLIPID_PATHWAY	0.045484
REACTOME_DOWNSTREAM_SIGNAL_TRANSDUCTION	0.045498
REACTOME_GABA_B_RECEPTOR_ACTIVATION	0.045927
KEGG_SPHINGOLIPID_METABOLISM	0.046908
REACTOME_ACTIVATION_OF_BH3_ONLY_PROTEINS	0.047023
KEGG_NITROGEN_METABOLISM	0.047117
BIOCARTA_PS1_PATHWAY	0.047415
REACTOME_CELL_CELL_COMMUNICATION	0.047532
REACTOME_SIGNALLING_TO_P38_VIA_RIT_AND_RIN	0.049369
REACTOME_SPHINGOLIPID_METABOLISM	0.049804
Gene-set enrichment analysis for CAD
Gene set	P-value	model
REACTOME_LIPOPROTEIN_METABOLISM	2.8517e-11	Additive
REACTOME_LIPID_DIGESTION_MOBILIZATION_AND_TRANSPORT	6.6803e-10	Additive
REACTOME_CHYLOMICRON_MEDIATED_LIPID_TRANSPORT	5.4471e-08	Additive
BIOCARTA_ARF_PATHWAY	2.8863e-06	Additive
BIOCARTA_AMI_PATHWAY	1.2346e-05	Additive
BIOCARTA_ACE2_PATHWAY	1.7499e-05	Additive
REACTOME_ABACAVIR_TRANSPORT_AND_METABOLISM	3.0136e-05	Additive
BIOCARTA_VITCB_PATHWAY	3.1663e-05	Additive
BIOCARTA_PLATELETAPP_PATHWAY	7.2599e-05	Additive
PID_SHP2_PATHWAY	8.0501e-05	Additive
PID_VEGF_VEGFR_PATHWAY	0.00033399	Additive
REACTOME_EXTRACELLULAR_MATRIX_ORGANIZATION	0.00042709	Additive
REACTOME_ORGANIC_CATION_ANION_ZWITTERION_TRANSPORT	0.00061581	Additive
BIOCARTA_CARDIACEGF_PATHWAY	0.00098506	Additive
PID_VEGFR1_2_PATHWAY	0.0012455	Additive
KEGG_GAP_JUNCTION	0.0014991	Additive
REACTOME_HDL_MEDIATED_LIPID_TRANSPORT	0.0015245	Additive
REACTOME_DEGRADATION_OF_THE_EXTRACELLULAR_MATRIX	0.0015364	Additive
REACTOME_CELL_SURFACE_INTERACTIONS_AT_THE_VASCULAR_WALL	0.0016264	Additive
BIOCARTA_G1_PATHWAY	0.0017804	Additive
KEGG_ADHERENS_JUNCTION	0.001873	Additive
PID_LKB1_PATHWAY	0.0021621	Additive
REACTOME_SEMA3A_PLEXIN_REPULSION_SIGNALING_BY_INHIBITING_INTEGRIN_ADHESION	0.0021726	Additive
BIOCARTA_INTRINSIC_PATHWAY	0.0021826	Additive
PID_VEGFR1_PATHWAY	0.0024813	Additive
REACTOME_IRAK2_MEDIATED_ACTIVATION_OF_TAK1_COMPLEX_UPON_TLR7_8_OR_9_STIMULATION	0.0025611	Additive
PID_NCADHERIN_PATHWAY	0.0025959	Additive
REACTOME_CALNEXIN_CALRETICULIN_CYCLE	0.0026577	Additive
REACTOME_HEMOSTASIS	0.0030517	Additive
PID_BETA_CATENIN_NUC_PATHWAY	0.0032741	Additive
REACTOME_VEGF_LIGAND_RECEPTOR_INTERACTIONS	0.0039148	Additive
PID_ILK_PATHWAY	0.0039605	Additive
BIOCARTA_CELLCYCLE_PATHWAY	0.0042275	Additive
PID_HDAC_CLASSI_PATHWAY	0.0044853	Additive
BIOCARTA_TOB1_PATHWAY	0.0049077	Additive
REACTOME_PRE_NOTCH_EXPRESSION_AND_PROCESSING	0.0049982	Additive
PID_TRKR_PATHWAY	0.005174	Additive
REACTOME_NITRIC_OXIDE_STIMULATES_GUANYLATE_CYCLASE	0.0052615	Additive
REACTOME_SIGNALING_BY_CONSTITUTIVELY_ACTIVE_EGFR	0.0053146	Additive
PID_CIRCADIAN_PATHWAY	0.0054666	Additive
PID_HIF1_TFPATHWAY	0.005692	Additive
KEGG_PANCREATIC_CANCER	0.006003	Additive
BIOCARTA_CXCR4_PATHWAY	0.0060716	Additive
REACTOME_N_GLYCAN_TRIMMING_IN_THE_ER_AND_CALNEXIN_CALRETICULIN_CYCLE	0.006492	Additive
REACTOME_RORA_ACTIVATES_CIRCADIAN_EXPRESSION	0.0072232	Additive
PID_AP1_PATHWAY	0.0089276	Additive
BIOCARTA_DC_PATHWAY	0.0094595	Additive
PID_ARF6_DOWNSTREAM_PATHWAY	0.0098943	Additive
REACTOME_CIRCADIAN_REPRESSION_OF_EXPRESSION_BY_REV_ERBA	0.010102	Additive
PID_S1P_S1P1_PATHWAY	0.010502	Additive
REACTOME_REGULATION_OF_AMPK_ACTIVITY_VIA_LKB1	0.011079	Additive
PID_SYNDECAN_4_PATHWAY	0.011576	Additive
KEGG_PATHWAYS_IN_CANCER	0.011583	Additive
REACTOME_SIGNALING_BY_NOTCH	0.011601	Additive
BIOCARTA_VEGF_PATHWAY	0.011682	Additive
KEGG_SMALL_CELL_LUNG_CANCER	0.011794	Additive
REACTOME_TRANSPORT_OF_VITAMINS_NUCLEOSIDES_AND_RELATED_MOLECULES	0.013981	Additive
REACTOME_ACTIVATED_TAK1_MEDIATES_P38_MAPK_ACTIVATION	0.013988	Additive
REACTOME_JNK_C_JUN_KINASES_PHOSPHORYLATION_AND_ACTIVATION_MEDIATED_BY_ACTIVATED_HUMAN_TAK1	0.014166	Additive
REACTOME_PRE_NOTCH_TRANSCRIPTION_AND_TRANSLATION	0.014268	Additive
SA_MMP_CYTOKINE_CONNECTION	0.014343	Additive
PID_PDGFRA_PATHWAY	0.015497	Additive
BIOCARTA_RAC1_PATHWAY	0.015597	Additive
PID_CMYB_PATHWAY	0.016267	Additive
PID_ARF_3PATHWAY	0.016269	Additive
PID_P75_NTR_PATHWAY	0.0163	Additive
KEGG_CELL_CYCLE	0.016541	Additive
BIOCARTA_MAPK_PATHWAY	0.016762	Additive
REACTOME_BMAL1_CLOCK_NPAS2_ACTIVATES_CIRCADIAN_EXPRESSION	0.016934	Additive
KEGG_NOD_LIKE_RECEPTOR_SIGNALING_PATHWAY	0.017439	Additive
BIOCARTA_RACCYCD_PATHWAY	0.0188	Additive
REACTOME_SEMA3A_PAK_DEPENDENT_AXON_REPULSION	0.018901	Additive
NABA_BASEMENT_MEMBRANES	0.019487	Additive
PID_SMAD2_3PATHWAY	0.021048	Additive
BIOCARTA_CELL2CELL_PATHWAY	0.021132	Additive
KEGG_CIRCADIAN_RHYTHM_MAMMAL	0.021156	Additive
KEGG_ASTHMA	0.021284	Additive
REACTOME_ENERGY_DEPENDENT_REGULATION_OF_MTOR_BY_LKB1_AMPK	0.021419	Additive
REACTOME_COLLAGEN_FORMATION	0.02158	Additive
REACTOME_G1_PHASE	0.022423	Additive
KEGG_VASCULAR_SMOOTH_MUSCLE_CONTRACTION	0.023707	Additive
ST_JNK_MAPK_PATHWAY	0.023751	Additive
PID_INTEGRIN3_PATHWAY	0.024596	Additive
REACTOME_IL_RECEPTOR_SHC_SIGNALING	0.024689	Additive
PID_TCR_CALCIUM_PATHWAY	0.024816	Additive
REACTOME_CIRCADIAN_CLOCK	0.025237	Additive
REACTOME_PPARA_ACTIVATES_GENE_EXPRESSION	0.02614	Additive
BIOCARTA_INFLAM_PATHWAY	0.026342	Additive
BIOCARTA_HER2_PATHWAY	0.026484	Additive
PID_TNF_PATHWAY	0.026484	Additive
PID_FAK_PATHWAY	0.026595	Additive
REACTOME_RNA_POL_I_TRANSCRIPTION	0.027316	Additive
BIOCARTA_STEM_PATHWAY	0.027644	Additive
REACTOME_TRANSCRIPTIONAL_ACTIVITY_OF_SMAD2_SMAD3_SMAD4_HETEROTRIMER	0.02808	Additive
BIOCARTA_PML_PATHWAY	0.028139	Additive
PID_SMAD2_3NUCLEAR_PATHWAY	0.028284	Additive
KEGG_T_CELL_RECEPTOR_SIGNALING_PATHWAY	0.028721	Additive
KEGG_BLADDER_CANCER	0.029273	Additive
BIOCARTA_WNT_PATHWAY	0.029304	Additive
REACTOME_RNA_POL_I_RNA_POL_III_AND_MITOCHONDRIAL_TRANSCRIPTION	0.029602	Additive
REACTOME_GAMMA_CARBOXYLATION_TRANSPORT_AND_AMINO_TERMINAL_CLEAVAGE_OF_PROTEINS	0.029784	Additive
PID_IL2_PI3K_PATHWAY	0.030586	Additive
KEGG_CHRONIC_MYELOID_LEUKEMIA	0.030889	Additive
REACTOME_PKB_MEDIATED_EVENTS	0.031261	Additive
PID_P38_MKK3_6PATHWAY	0.031456	Additive
REACTOME_MRNA_SPLICING	0.031463	Additive
KEGG_GLYCEROLIPID_METABOLISM	0.031673	Additive
KEGG_INTESTINAL_IMMUNE_NETWORK_FOR_IGA_PRODUCTION	0.031808	Additive
BIOCARTA_HIF_PATHWAY	0.032645	Additive
KEGG_ETHER_LIPID_METABOLISM	0.033039	Additive
KEGG_SYSTEMIC_LUPUS_ERYTHEMATOSUS	0.03315	Additive
BIOCARTA_ERYTH_PATHWAY	0.033163	Additive
PID_UPA_UPAR_PATHWAY	0.033341	Additive
KEGG_GLIOMA	0.033751	Additive
PID_AVB3_INTEGRIN_PATHWAY	0.033836	Additive
KEGG_CYSTEINE_AND_METHIONINE_METABOLISM	0.034502	Additive
KEGG_NEUROTROPHIN_SIGNALING_PATHWAY	0.034539	Additive
BIOCARTA_CD40_PATHWAY	0.034643	Additive
KEGG_LEUKOCYTE_TRANSENDOTHELIAL_MIGRATION	0.034753	Additive
KEGG_PANTOTHENATE_AND_COA_BIOSYNTHESIS	0.034893	Additive
BIOCARTA_CDC42RAC_PATHWAY	0.034917	Additive
BIOCARTA_G2_PATHWAY	0.035407	Additive
PID_PS1_PATHWAY	0.035527	Additive
KEGG_ABC_TRANSPORTERS	0.037542	Additive
PID_AR_NONGENOMIC_PATHWAY	0.037914	Additive
BIOCARTA_CTCF_PATHWAY	0.038003	Additive
BIOCARTA_NTHI_PATHWAY	0.039293	Additive
KEGG_NOTCH_SIGNALING_PATHWAY	0.039294	Additive
REACTOME_CELL_JUNCTION_ORGANIZATION	0.040114	Additive
BIOCARTA_VDR_PATHWAY	0.040265	Additive
REACTOME_PECAM1_INTERACTIONS	0.04087	Additive
KEGG_RNA_POLYMERASE	0.041019	Additive
BIOCARTA_TID_PATHWAY	0.041461	Additive
REACTOME_SMAD2_SMAD3_SMAD4_HETEROTRIMER_REGULATES_TRANSCRIPTION	0.0423	Additive
KEGG_ENDOCYTOSIS	0.042396	Additive
ST_INTEGRIN_SIGNALING_PATHWAY	0.04264	Additive
PID_HIF1A_PATHWAY	0.042661	Additive
KEGG_FOCAL_ADHESION	0.04401	Additive
REACTOME_ADENYLATE_CYCLASE_INHIBITORY_PATHWAY	0.044047	Additive
PID_EPHA2_FWD_PATHWAY	0.044222	Additive
REACTOME_ABORTIVE_ELONGATION_OF_HIV1_TRANSCRIPT_IN_THE_ABSENCE_OF_TAT	0.044349	Additive
BIOCARTA_GRANULOCYTES_PATHWAY	0.044616	Additive
REACTOME_PLATELET_HOMEOSTASIS	0.04508	Additive
REACTOME_YAP1_AND_WWTR1_TAZ_STIMULATED_GENE_EXPRESSION	0.045267	Additive
PID_BMP_PATHWAY	0.046105	Additive
BIOCARTA_TNFR2_PATHWAY	0.046122	Additive
BIOCARTA_TGFB_PATHWAY	0.046459	Additive
KEGG_TIGHT_JUNCTION	0.047748	Additive
REACTOME_CELL_CELL_JUNCTION_ORGANIZATION	0.048612	Additive
KEGG_WNT_SIGNALING_PATHWAY	0.048679	Additive
REACTOME_PLATELET_SENSITIZATION_BY_LDL	0.049453	Additive
PID_AR_PATHWAY	0.049649	Additive
BIOCARTA_EGF_PATHWAY	0.049933	Additive
PID_VEGFR1_PATHWAY	4.9107e-05	Recessive
BIOCARTA_PML_PATHWAY	9.1054e-05	Recessive
REACTOME_LIPOPROTEIN_METABOLISM	0.00012768	Recessive
PID_HIF1_TFPATHWAY	0.00023343	Recessive
REACTOME_NFKB_ACTIVATION_THROUGH_FADD_RIP1_PATHWAY_MEDIATED_BY_CASPASE_8_AND10	0.00034197	Recessive
REACTOME_NITRIC_OXIDE_STIMULATES_GUANYLATE_CYCLASE	0.00044123	Recessive
PID_AVB3_INTEGRIN_PATHWAY	0.00080648	Recessive
REACTOME_NEGATIVE_REGULATORS_OF_RIG_I_MDA5_SIGNALING	0.00089994	Recessive
PID_GMCSF_PATHWAY	0.00090051	Recessive
REACTOME_TRAF3_DEPENDENT_IRF_ACTIVATION_PATHWAY	0.0010571	Recessive
PID_SHP2_PATHWAY	0.0010572	Recessive
REACTOME_RORA_ACTIVATES_CIRCADIAN_EXPRESSION	0.0010686	Recessive
PID_AP1_PATHWAY	0.0014569	Recessive
REACTOME_SIGNALING_BY_NODAL	0.0014818	Recessive
REACTOME_CIRCADIAN_REPRESSION_OF_EXPRESSION_BY_REV_ERBA	0.0016132	Recessive
PID_VEGF_VEGFR_PATHWAY	0.0017424	Recessive
REACTOME_CHYLOMICRON_MEDIATED_LIPID_TRANSPORT	0.0018883	Recessive
PID_VEGFR1_2_PATHWAY	0.0021046	Recessive
PID_IL3_PATHWAY	0.0021417	Recessive
PID_MAPK_TRK_PATHWAY	0.0021991	Recessive
REACTOME_TRAF6_MEDIATED_NFKB_ACTIVATION	0.0022451	Recessive
BIOCARTA_ETS_PATHWAY	0.0028289	Recessive
REACTOME_ABACAVIR_TRANSPORT_AND_METABOLISM	0.0040222	Recessive
PID_CIRCADIAN_PATHWAY	0.0043285	Recessive
REACTOME_BMAL1_CLOCK_NPAS2_ACTIVATES_CIRCADIAN_EXPRESSION	0.0048169	Recessive
REACTOME_TRAF6_MEDIATED_IRF7_ACTIVATION	0.0054584	Recessive
PID_MTOR_4PATHWAY	0.0055138	Recessive
BIOCARTA_SARS_PATHWAY	0.0056311	Recessive
ST_PAC1_RECEPTOR_PATHWAY	0.0057239	Recessive
PID_A6B1_A6B4_INTEGRIN_PATHWAY	0.0058736	Recessive
REACTOME_RIG_I_MDA5_MEDIATED_INDUCTION_OF_IFN_ALPHA_BETA_PATHWAYS	0.0061125	Recessive
PID_RHODOPSIN_PATHWAY	0.0063765	Recessive
REACTOME_CIRCADIAN_CLOCK	0.0074124	Recessive
PID_NCADHERIN_PATHWAY	0.0074513	Recessive
PID_EPO_PATHWAY	0.0078048	Recessive
BIOCARTA_IL3_PATHWAY	0.0085964	Recessive
REACTOME_LIPID_DIGESTION_MOBILIZATION_AND_TRANSPORT	0.0087157	Recessive
ST_WNT_CA2_CYCLIC_GMP_PATHWAY	0.0096148	Recessive
REACTOME_SYNTHESIS_OF_PE	0.0096273	Recessive
KEGG_NON_HOMOLOGOUS_END_JOINING	0.0097432	Recessive
REACTOME_NEGATIVE_REGULATION_OF_FGFR_SIGNALING	0.010637	Recessive
PID_IL6_7_PATHWAY	0.010694	Recessive
BIOCARTA_VDR_PATHWAY	0.011052	Recessive
PID_PI3K_PLC_TRK_PATHWAY	0.011572	Recessive
BIOCARTA_AMI_PATHWAY	0.011762	Recessive
REACTOME_N_GLYCAN_TRIMMING_IN_THE_ER_AND_CALNEXIN_CALRETICULIN_CYCLE	0.012064	Recessive
BIOCARTA_VITCB_PATHWAY	0.012138	Recessive
REACTOME_PHOSPHOLIPASE_C_MEDIATED_CASCADE	0.012444	Recessive
REACTOME_TRANSCRIPTIONAL_REGULATION_OF_WHITE_ADIPOCYTE_DIFFERENTIATION	0.012696	Recessive
KEGG_REGULATION_OF_ACTIN_CYTOSKELETON	0.01327	Recessive
PID_INTEGRIN3_PATHWAY	0.013588	Recessive
BIOCARTA_CDC42RAC_PATHWAY	0.013784	Recessive
REACTOME_HEMOSTASIS	0.014078	Recessive
PID_KIT_PATHWAY	0.014694	Recessive
PID_TELOMERASE_PATHWAY	0.016631	Recessive
PID_IL2_PI3K_PATHWAY	0.016931	Recessive
KEGG_CHRONIC_MYELOID_LEUKEMIA	0.017712	Recessive
REACTOME_ENOS_ACTIVATION_AND_REGULATION	0.018877	Recessive
REACTOME_SIGNALLING_TO_P38_VIA_RIT_AND_RIN	0.019278	Recessive
REACTOME_SHC_MEDIATED_CASCADE	0.01953	Recessive
ST_DIFFERENTIATION_PATHWAY_IN_PC12_CELLS	0.019581	Recessive
PID_MYC_REPRESS_PATHWAY	0.019848	Recessive
PID_WNT_SIGNALING_PATHWAY	0.020384	Recessive
NABA_BASEMENT_MEMBRANES	0.02071	Recessive
BIOCARTA_PLATELETAPP_PATHWAY	0.021064	Recessive
REACTOME_SIGNALING_BY_CONSTITUTIVELY_ACTIVE_EGFR	0.021379	Recessive
REACTOME_IRON_UPTAKE_AND_TRANSPORT	0.021565	Recessive
REACTOME_PPARA_ACTIVATES_GENE_EXPRESSION	0.022408	Recessive
REACTOME_CGMP_EFFECTS	0.023724	Recessive
REACTOME_SIGNALING_BY_FGFR	0.023835	Recessive
BIOCARTA_HIF_PATHWAY	0.024203	Recessive
REACTOME_DOWNREGULATION_OF_SMAD2_3_SMAD4_TRANSCRIPTIONAL_ACTIVITY	0.024259	Recessive
BIOCARTA_ATRBRCA_PATHWAY	0.024745	Recessive
BIOCARTA_ACTINY_PATHWAY	0.025431	Recessive
REACTOME_GASTRIN_CREB_SIGNALLING_PATHWAY_VIA_PKC_AND_MAPK	0.025558	Recessive
REACTOME_COLLAGEN_FORMATION	0.025769	Recessive
REACTOME_EXTRACELLULAR_MATRIX_ORGANIZATION	0.02668	Recessive
PID_ERBB1_RECEPTOR_PROXIMAL_PATHWAY	0.027465	Recessive
REACTOME_DEADENYLATION_OF_MRNA	0.030649	Recessive
PID_IL2_STAT5_PATHWAY	0.031246	Recessive
PID_HIF1A_PATHWAY	0.031341	Recessive
KEGG_SMALL_CELL_LUNG_CANCER	0.032257	Recessive
BIOCARTA_INTEGRIN_PATHWAY	0.033466	Recessive
BIOCARTA_CELL2CELL_PATHWAY	0.034215	Recessive
KEGG_INOSITOL_PHOSPHATE_METABOLISM	0.03447	Recessive
REACTOME_REGULATION_OF_IFNG_SIGNALING	0.034823	Recessive
PID_IL5_PATHWAY	0.035113	Recessive
KEGG_PORPHYRIN_AND_CHLOROPHYLL_METABOLISM	0.035986	Recessive
BIOCARTA_PARKIN_PATHWAY	0.036089	Recessive
REACTOME_INFLUENZA_VIRAL_RNA_TRANSCRIPTION_AND_REPLICATION	0.036402	Recessive
REACTOME_IL_RECEPTOR_SHC_SIGNALING	0.036575	Recessive
REACTOME_HOMOLOGOUS_RECOMBINATION_REPAIR_OF_REPLICATION_INDEPENDENT_DOUBLE_STRAND_BREAKS	0.037191	Recessive
REACTOME_DOUBLE_STRAND_BREAK_REPAIR	0.038487	Recessive
BIOCARTA_CTLA4_PATHWAY	0.038858	Recessive
REACTOME_VEGF_LIGAND_RECEPTOR_INTERACTIONS	0.038991	Recessive
REACTOME_SIGNALING_BY_FGFR3_MUTANTS	0.039149	Recessive
REACTOME_DOWNSTREAM_SIGNALING_OF_ACTIVATED_FGFR	0.039336	Recessive
KEGG_CELL_CYCLE	0.039807	Recessive
SA_MMP_CYTOKINE_CONNECTION	0.040581	Recessive
REACTOME_MUSCLE_CONTRACTION	0.040711	Recessive
REACTOME_G_ALPHA_Q_SIGNALLING_EVENTS	0.041374	Recessive
REACTOME_PLATELET_HOMEOSTASIS	0.043037	Recessive
BIOCARTA_NEUROTRANSMITTERS_PATHWAY	0.043361	Recessive
BIOCARTA_EPONFKB_PATHWAY	0.043409	Recessive
PID_AR_PATHWAY	0.04468	Recessive
KEGG_GAP_JUNCTION	0.045647	Recessive
REACTOME_P2Y_RECEPTORS	0.047007	Recessive
KEGG_BLADDER_CANCER	0.047361	Recessive
REACTOME_NONSENSE_MEDIATED_DECAY_ENHANCED_BY_THE_EXON_JUNCTION_COMPLEX	0.047755	Recessive
REACTOME_FRS2_MEDIATED_CASCADE	0.048023	Recessive
REACTOME_INTERFERON_GAMMA_SIGNALING	0.048283	Recessive
BIOCARTA_SALMONELLA_PATHWAY	0.048379	Recessive
REACTOME_POTASSIUM_CHANNELS	0.04956	Recessive
ST_ADRENERGIC	0.049857	Recessive
Gene-set enrichment analysis for T2D
Gene set	P-value
KEGG_MATURITY_ONSET_DIABETES_OF_THE_YOUNG	1.0851e-22
REACTOME_REGULATION_OF_BETA_CELL_DEVELOPMENT	4.0656e-16
REACTOME_REGULATION_OF_GENE_EXPRESSION_IN_BETA_CELLS	1.2e-11
PID_HNF3B_PATHWAY	1.9037e-11
REACTOME_G1_PHASE	5.5947e-07
KEGG_TYPE_II_DIABETES_MELLITUS	3.3678e-06
KEGG_PROSTATE_CANCER	6.5396e-06
REACTOME_PRE_NOTCH_TRANSCRIPTION_AND_TRANSLATION	6.9646e-06
BIOCARTA_CELLCYCLE_PATHWAY	2.0765e-05
REACTOME_ACTIVATION_OF_BH3_ONLY_PROTEINS	2.3559e-05
KEGG_BLADDER_CANCER	2.3774e-05
PID_HIF1_TFPATHWAY	3.7056e-05
PID_RB_1PATHWAY	5.3164e-05
PID_CMYB_PATHWAY	9.0503e-05
REACTOME_PRE_NOTCH_EXPRESSION_AND_PROCESSING	0.00013898
REACTOME_SIGNALING_BY_NOTCH	0.00015492
PID_RXR_VDR_PATHWAY	0.00016876
REACTOME_CIRCADIAN_CLOCK	0.00019527
BIOCARTA_HDAC_PATHWAY	0.00024472
REACTOME_BMAL1_CLOCK_NPAS2_ACTIVATES_CIRCADIAN_EXPRESSION	0.00035573
REACTOME_RORA_ACTIVATES_CIRCADIAN_EXPRESSION	0.00036814
REACTOME_TRANSCRIPTIONAL_REGULATION_OF_WHITE_ADIPOCYTE_DIFFERENTIATION	0.00043688
KEGG_MELANOMA	0.00048443
REACTOME_REGULATION_OF_INSULIN_SECRETION	0.00050055
KEGG_CELL_CYCLE	0.00053872
REACTOME_INTEGRATION_OF_ENERGY_METABOLISM	0.00071978
PID_HES_HEY_PATHWAY	0.00073461
PID_LYSOPHOSPHOLIPID_PATHWAY	0.00080437
KEGG_SMALL_CELL_LUNG_CANCER	0.00088416
REACTOME_DEVELOPMENTAL_BIOLOGY	0.00097387
REACTOME_NOTCH_HLH_TRANSCRIPTION_PATHWAY	0.0011374
PID_KIT_PATHWAY	0.0011771
KEGG_PANCREATIC_CANCER	0.0012307
BIOCARTA_ERK_PATHWAY	0.0012593
KEGG_PATHWAYS_IN_CANCER	0.0012638
PID_AP1_PATHWAY	0.001379
KEGG_ACUTE_MYELOID_LEUKEMIA	0.0016284
PID_PS1_PATHWAY	0.0019246
BIOCARTA_ETS_PATHWAY	0.0023817
BIOCARTA_MAPK_PATHWAY	0.002432
BIOCARTA_IGF1MTOR_PATHWAY	0.0025078
PID_PTP1B_PATHWAY	0.0026043
PID_LPA4_PATHWAY	0.0027888
REACTOME_PI3K_EVENTS_IN_ERBB2_SIGNALING	0.0030876
PID_SMAD2_3NUCLEAR_PATHWAY	0.0032039
PID_BETA_CATENIN_NUC_PATHWAY	0.0034028
REACTOME_GLUCOSE_TRANSPORT	0.003774
KEGG_GLIOMA	0.0038056
REACTOME_SIGNAL_ATTENUATION	0.0038699
REACTOME_NEGATIVE_REGULATION_OF_THE_PI3K_AKT_NETWORK	0.0039226
REACTOME_PI3K_AKT_ACTIVATION	0.0039998
BIOCARTA_KERATINOCYTE_PATHWAY	0.0042576
REACTOME_GENERIC_TRANSCRIPTION_PATHWAY	0.0044342
KEGG_NON_SMALL_CELL_LUNG_CANCER	0.0052851
PID_NFAT_3PATHWAY	0.0056589
PID_SMAD2_3PATHWAY	0.0058549
REACTOME_ADENYLATE_CYCLASE_ACTIVATING_PATHWAY	0.005863
PID_CIRCADIAN_PATHWAY	0.0061753
REACTOME_PYRUVATE_METABOLISM	0.0064762
REACTOME_NOTCH1_INTRACELLULAR_DOMAIN_REGULATES_TRANSCRIPTION	0.0065222
REACTOME_LIPOPROTEIN_METABOLISM	0.0066307
REACTOME_PI_3K_CASCADE	0.006715
REACTOME_ADENYLATE_CYCLASE_INHIBITORY_PATHWAY	0.0069966
KEGG_DILATED_CARDIOMYOPATHY	0.0074431
REACTOME_PPARA_ACTIVATES_GENE_EXPRESSION	0.0075039
REACTOME_REGULATION_OF_MRNA_STABILITY_BY_PROTEINS_THAT_BIND_AU_RICH_ELEMENTS	0.0075406
REACTOME_MITOTIC_G1_G1_S_PHASES	0.0075809
REACTOME_VEGF_LIGAND_RECEPTOR_INTERACTIONS	0.0076612
REACTOME_INTRINSIC_PATHWAY_FOR_APOPTOSIS	0.0076984
BIOCARTA_P53_PATHWAY	0.0079854
SIG_IL4RECEPTOR_IN_B_LYPHOCYTES	0.0087068
REACTOME_GAB1_SIGNALOSOME	0.0090507
BIOCARTA_G1_PATHWAY	0.0090916
BIOCARTA_INSULIN_PATHWAY	0.0092676
BIOCARTA_P53HYPOXIA_PATHWAY	0.0093331
REACTOME_CIRCADIAN_REPRESSION_OF_EXPRESSION_BY_REV_ERBA	0.0094909
KEGG_CIRCADIAN_RHYTHM_MAMMAL	0.0095517
PID_ATF2_PATHWAY	0.0099251
PID_FAK_PATHWAY	0.010128
BIOCARTA_G2_PATHWAY	0.010239
REACTOME_REGULATION_OF_GLUCOKINASE_BY_GLUCOKINASE_REGULATORY_PROTEIN	0.010416
REACTOME_AKT_PHOSPHORYLATES_TARGETS_IN_THE_CYTOSOL	0.010433
REACTOME_DOWNSTREAM_SIGNALING_EVENTS_OF_B_CELL_RECEPTOR_BCR	0.010768
KEGG_AMYOTROPHIC_LATERAL_SCLEROSIS_ALS	0.011234
REACTOME_SIGNALING_BY_NOTCH1	0.011736
BIOCARTA_GH_PATHWAY	0.012151
REACTOME_METABOLISM_OF_RNA	0.0124
PID_AURORA_A_PATHWAY	0.013075
KEGG_P53_SIGNALING_PATHWAY	0.013128
PID_INSULIN_GLUCOSE_PATHWAY	0.013286
PID_EPO_PATHWAY	0.013448
KEGG_GNRH_SIGNALING_PATHWAY	0.014597
PID_P38_ALPHA_BETA_DOWNSTREAM_PATHWAY	0.014663
BIOCARTA_RACCYCD_PATHWAY	0.014986
PID_IL4_2PATHWAY	0.015603
BIOCARTA_HCMV_PATHWAY	0.015973
REACTOME_RECEPTOR_LIGAND_BINDING_INITIATES_THE_SECOND_PROTEOLYTIC_CLEAVAGE_OF_NOTCH_RECEPTOR	0.016001
REACTOME_SIGNALING_BY_FGFR_IN_DISEASE	0.016068
KEGG_GALACTOSE_METABOLISM	0.0166
REACTOME_PI3K_EVENTS_IN_ERBB4_SIGNALING	0.016676
KEGG_MAPK_SIGNALING_PATHWAY	0.017059
KEGG_MELANOGENESIS	0.017357
BIOCARTA_ARENRF2_PATHWAY	0.017407
PID_HDAC_CLASSI_PATHWAY	0.017439
REACTOME_HDL_MEDIATED_LIPID_TRANSPORT	0.017565
BIOCARTA_ERK5_PATHWAY	0.017861
PID_TCPTP_PATHWAY	0.018042
PID_VEGFR1_PATHWAY	0.01822
REACTOME_INWARDLY_RECTIFYING_K_CHANNELS	0.018284
PID_IL2_STAT5_PATHWAY	0.018307
KEGG_ADIPOCYTOKINE_SIGNALING_PATHWAY	0.018367
KEGG_ADHERENS_JUNCTION	0.018512
REACTOME_CHYLOMICRON_MEDIATED_LIPID_TRANSPORT	0.018773
PID_AR_NONGENOMIC_PATHWAY	0.019088
BIOCARTA_ATM_PATHWAY	0.019827
BIOCARTA_CARM_ER_PATHWAY	0.019848
REACTOME_SIGNALING_BY_FGFR	0.019858
BIOCARTA_EIF2_PATHWAY	0.019968
BIOCARTA_TEL_PATHWAY	0.020454
REACTOME_DOWNSTREAM_SIGNALING_OF_ACTIVATED_FGFR	0.020744
BIOCARTA_WNT_PATHWAY	0.020785
REACTOME_PIP3_ACTIVATES_AKT_SIGNALING	0.021149
BIOCARTA_VEGF_PATHWAY	0.02256
REACTOME_SIGNALING_BY_EGFR_IN_CANCER	0.022944
SA_PROGRAMMED_CELL_DEATH	0.023089
REACTOME_DIABETES_PATHWAYS	0.023636
REACTOME_METABOLISM_OF_NON_CODING_RNA	0.023727
KEGG_THYROID_CANCER	0.024105
ST_JNK_MAPK_PATHWAY	0.024473
PID_IL2_PI3K_PATHWAY	0.024569
REACTOME_SIGNALING_BY_ERBB2	0.025276
KEGG_MTOR_SIGNALING_PATHWAY	0.025712
PID_VEGFR1_2_PATHWAY	0.026413
REACTOME_REGULATION_OF_PYRUVATE_DEHYDROGENASE_PDH_COMPLEX	0.026541
REACTOME_SIGNALING_BY_NOTCH2	0.026587
REACTOME_PRE_NOTCH_PROCESSING_IN_GOLGI	0.026701
REACTOME_GLUCAGON_SIGNALING_IN_METABOLIC_REGULATION	0.02682
BIOCARTA_TRKA_PATHWAY	0.026883
BIOCARTA_CREB_PATHWAY	0.027143
BIOCARTA_RNA_PATHWAY	0.027244
REACTOME_FATTY_ACID_TRIACYLGLYCEROL_AND_KETONE_BODY_METABOLISM	0.02756
KEGG_NEUROTROPHIN_SIGNALING_PATHWAY	0.027748
PID_VEGF_VEGFR_PATHWAY	0.028718
PID_ANGIOPOIETIN_RECEPTOR_PATHWAY	0.028858
PID_INSULIN_PATHWAY	0.029478
KEGG_FOCAL_ADHESION	0.029647
ST_GAQ_PATHWAY	0.030281
REACTOME_RAP1_SIGNALLING	0.03129
REACTOME_PI3K_CASCADE	0.032511
KEGG_GAP_JUNCTION	0.032865
REACTOME_P53_DEPENDENT_G1_DNA_DAMAGE_RESPONSE	0.03305
PID_NOTCH_PATHWAY	0.03315
ST_GRANULE_CELL_SURVIVAL_PATHWAY	0.033405
REACTOME_PTM_GAMMA_CARBOXYLATION_HYPUSINE_FORMATION_AND_ARYLSULFATASE_ACTIVATION	0.033701
PID_HEDGEHOG_GLI_PATHWAY	0.033872
KEGG_ALDOSTERONE_REGULATED_SODIUM_REABSORPTION	0.035853
BIOCARTA_CARDIACEGF_PATHWAY	0.036372
PID_LYMPH_ANGIOGENESIS_PATHWAY	0.036859
KEGG_DORSO_VENTRAL_AXIS_FORMATION	0.037008
REACTOME_PYRUVATE_METABOLISM_AND_CITRIC_ACID_TCA_CYCLE	0.037058
REACTOME_G_ALPHA_Z_SIGNALLING_EVENTS	0.037234
REACTOME_NGF_SIGNALLING_VIA_TRKA_FROM_THE_PLASMA_MEMBRANE	0.037347
PID_HNF3A_PATHWAY	0.037792
KEGG_RENIN_ANGIOTENSIN_SYSTEM	0.038009
REACTOME_SIGNALING_BY_FGFR1_FUSION_MUTANTS	0.038372
PID_PI3K_PLC_TRK_PATHWAY	0.038507
BIOCARTA_BAD_PATHWAY	0.039411
BIOCARTA_UCALPAIN_PATHWAY	0.04019
REACTOME_SIGNALING_BY_THE_B_CELL_RECEPTOR_BCR	0.040328
REACTOME_TRANSPORT_OF_RIBONUCLEOPROTEINS_INTO_THE_HOST_NUCLEUS	0.041048
REACTOME_LIPID_DIGESTION_MOBILIZATION_AND_TRANSPORT	0.042749
PID_E2F_PATHWAY	0.043042
PID_MTOR_4PATHWAY	0.043399
BIOCARTA_NFAT_PATHWAY	0.043548
PID_ERA_GENOMIC_PATHWAY	0.043961
REACTOME_GABA_B_RECEPTOR_ACTIVATION	0.044237
REACTOME_DESTABILIZATION_OF_MRNA_BY_TRISTETRAPROLIN_TTP	0.044618
REACTOME_PYRIMIDINE_METABOLISM	0.045753
BIOCARTA_NGF_PATHWAY	0.048439
KEGG_NOTCH_SIGNALING_PATHWAY	0.049312
REACTOME_PKA_MEDIATED_PHOSPHORYLATION_OF_CREB	0.049392
REACTOME_DESTABILIZATION_OF_MRNA_BY_KSRP	0.049467
Gene-set enrichment analysis for HDL
Gene set	P-value
REACTOME_LIPOPROTEIN_METABOLISM	1.5536e-24
REACTOME_CHYLOMICRON_MEDIATED_LIPID_TRANSPORT	7.7983e-19
REACTOME_LIPID_DIGESTION_MOBILIZATION_AND_TRANSPORT	5.959e-15
REACTOME_HDL_MEDIATED_LIPID_TRANSPORT	1.5067e-10
REACTOME_VEGF_LIGAND_RECEPTOR_INTERACTIONS	0.0004382
REACTOME_METABOLISM_OF_LIPIDS_AND_LIPOPROTEINS	0.00049125
PID_ER_NONGENOMIC_PATHWAY	0.00058867
PID_UPA_UPAR_PATHWAY	0.0011247
BIOCARTA_EDG1_PATHWAY	0.0011913
KEGG_PPAR_SIGNALING_PATHWAY	0.0014124
PID_AMB2_NEUTROPHILS_PATHWAY	0.00166
PID_SMAD2_3NUCLEAR_PATHWAY	0.0018057
PID_HNF3B_PATHWAY	0.0023034
REACTOME_ZINC_TRANSPORTERS	0.0028615
REACTOME_PLATELET_HOMEOSTASIS	0.0030713
PID_REELIN_PATHWAY	0.0040674
REACTOME_SIGNALING_BY_NOTCH	0.0050079
REACTOME_INHIBITION_OF_INSULIN_SECRETION_BY_ADRENALINE_NORADRENALINE	0.0061022
PID_A6B1_A6B4_INTEGRIN_PATHWAY	0.0062129
ST_JNK_MAPK_PATHWAY	0.0066123
REACTOME_REGULATION_OF_BETA_CELL_DEVELOPMENT	0.0066604
REACTOME_PPARA_ACTIVATES_GENE_EXPRESSION	0.0073109
REACTOME_DEADENYLATION_OF_MRNA	0.0088275
REACTOME_INTEGRATION_OF_ENERGY_METABOLISM	0.010788
BIOCARTA_ACH_PATHWAY	0.010884
BIOCARTA_AKT_PATHWAY	0.011047
PID_AR_NONGENOMIC_PATHWAY	0.011682
BIOCARTA_LONGEVITY_PATHWAY	0.01184
PID_HNF3A_PATHWAY	0.012273
PID_NECTIN_PATHWAY	0.012972
PID_LYSOPHOSPHOLIPID_PATHWAY	0.01355
REACTOME_METAL_ION_SLC_TRANSPORTERS	0.013639
PID_ECADHERIN_NASCENT_AJ_PATHWAY	0.013728
REACTOME_FATTY_ACID_TRIACYLGLYCEROL_AND_KETONE_BODY_METABOLISM	0.014218
PID_THROMBIN_PAR1_PATHWAY	0.014373
PID_S1P_S1P3_PATHWAY	0.015097
REACTOME_NUCLEAR_RECEPTOR_TRANSCRIPTION_PATHWAY	0.015181
PID_ERBB2_ERBB3_PATHWAY	0.015182
REACTOME_REGULATION_OF_GENE_EXPRESSION_IN_BETA_CELLS	0.015673
KEGG_HYPERTROPHIC_CARDIOMYOPATHY_HCM	0.0157
PID_ANGIOPOIETIN_RECEPTOR_PATHWAY	0.016715
BIOCARTA_PLATELETAPP_PATHWAY	0.017405
REACTOME_ACTIVATION_OF_BH3_ONLY_PROTEINS	0.018961
REACTOME_PLATELET_SENSITIZATION_BY_LDL	0.019395
BIOCARTA_GSK3_PATHWAY	0.019731
REACTOME_INTRINSIC_PATHWAY_FOR_APOPTOSIS	0.021091
PID_HEDGEHOG_GLI_PATHWAY	0.021152
PID_HDAC_CLASSII_PATHWAY	0.021718
REACTOME_PRE_NOTCH_EXPRESSION_AND_PROCESSING	0.021782
REACTOME_REGULATION_OF_RHEB_GTPASE_ACTIVITY_BY_AMPK	0.023844
REACTOME_REGULATION_OF_INSULIN_SECRETION	0.02387
REACTOME_PRE_NOTCH_PROCESSING_IN_GOLGI	0.02494
REACTOME_CYTOSOLIC_TRNA_AMINOACYLATION	0.025385
PID_AR_PATHWAY	0.025401
REACTOME_ACTIVATION_OF_GENES_BY_ATF4	0.02684
PID_S1P_S1P1_PATHWAY	0.027665
REACTOME_G_PROTEIN_BETA_GAMMA_SIGNALLING	0.028112
KEGG_MATURITY_ONSET_DIABETES_OF_THE_YOUNG	0.02877
PID_PI3K_PLC_TRK_PATHWAY	0.028784
REACTOME_SIGNALING_BY_BMP	0.029246
PID_AVB3_OPN_PATHWAY	0.029701
BIOCARTA_TALL1_PATHWAY	0.030049
BIOCARTA_MONOCYTE_PATHWAY	0.030904
KEGG_ADHERENS_JUNCTION	0.031343
REACTOME_DEADENYLATION_DEPENDENT_MRNA_DECAY	0.031472
BIOCARTA_LAIR_PATHWAY	0.03186
PID_LKB1_PATHWAY	0.031937
REACTOME_PLATELET_CALCIUM_HOMEOSTASIS	0.034157
KEGG_ALZHEIMERS_DISEASE	0.034977
REACTOME_G_PROTEIN_ACTIVATION	0.035404
REACTOME_ORGANIC_CATION_ANION_ZWITTERION_TRANSPORT	0.035637
KEGG_GLYCEROLIPID_METABOLISM	0.035861
BIOCARTA_LYM_PATHWAY	0.036083
REACTOME_SYNTHESIS_OF_PC	0.036172
BIOCARTA_UCALPAIN_PATHWAY	0.036311
ST_MYOCYTE_AD_PATHWAY	0.03656
REACTOME_HEMOSTASIS	0.037885
PID_VEGFR1_2_PATHWAY	0.038808
REACTOME_SULFUR_AMINO_ACID_METABOLISM	0.039135
REACTOME_HIV_INFECTION	0.039585
ST_P38_MAPK_PATHWAY	0.040066
PID_HDAC_CLASSI_PATHWAY	0.040452
BIOCARTA_MAPK_PATHWAY	0.040987
PID_LIS1_PATHWAY	0.041201
ST_ERK1_ERK2_MAPK_PATHWAY	0.042761
REACTOME_INTEGRATION_OF_PROVIRUS	0.043397
REACTOME_G_BETA_GAMMA_SIGNALLING_THROUGH_PI3KGAMMA	0.043763
REACTOME_TRAFFICKING_AND_PROCESSING_OF_ENDOSOMAL_TLR	0.044116
PID_TAP63_PATHWAY	0.045138
SIG_PIP3_SIGNALING_IN_B_LYMPHOCYTES	0.046283
REACTOME_ADP_SIGNALLING_THROUGH_P2RY12	0.0466
REACTOME_DOWNREGULATION_OF_ERBB2_ERBB3_SIGNALING	0.046916
REACTOME_HOST_INTERACTIONS_OF_HIV_FACTORS	0.047614
PID_MYC_PATHWAY	0.048445
KEGG_MELANOMA	0.048781
REACTOME_SIGNALING_BY_NOTCH2	0.049053
KEGG_PROGESTERONE_MEDIATED_OOCYTE_MATURATION	0.049818
Gene-set enrichment analysis for LDL
Gene set	P-value
REACTOME_LIPOPROTEIN_METABOLISM	1.1717e-13
REACTOME_LIPID_DIGESTION_MOBILIZATION_AND_TRANSPORT	1.2728e-12
REACTOME_CHYLOMICRON_MEDIATED_LIPID_TRANSPORT	1.4402e-12
BIOCARTA_NUCLEARRS_PATHWAY	1.9082e-06
REACTOME_HDL_MEDIATED_LIPID_TRANSPORT	8.2311e-05
KEGG_GLYCOSPHINGOLIPID_BIOSYNTHESIS_LACTO_AND_NEOLACTO_SERIES	0.0010078
BIOCARTA_ACE2_PATHWAY	0.0010126
PID_AR_NONGENOMIC_PATHWAY	0.0016428
REACTOME_METABOLISM_OF_LIPIDS_AND_LIPOPROTEINS	0.0022102
REACTOME_PHASE_II_CONJUGATION	0.0044937
KEGG_RETINOL_METABOLISM	0.0055404
REACTOME_REVERSIBLE_HYDRATION_OF_CARBON_DIOXIDE	0.0064836
PID_TCR_PATHWAY	0.0067661
REACTOME_GLUCURONIDATION	0.0098694
PID_FOXM1_PATHWAY	0.0099027
KEGG_FC_GAMMA_R_MEDIATED_PHAGOCYTOSIS	0.01162
REACTOME_BIOLOGICAL_OXIDATIONS	0.012057
REACTOME_DOWNREGULATION_OF_SMAD2_3_SMAD4_TRANSCRIPTIONAL_ACTIVITY	0.013635
BIOCARTA_CCR3_PATHWAY	0.014606
REACTOME_NUCLEAR_RECEPTOR_TRANSCRIPTION_PATHWAY	0.014725
KEGG_ABC_TRANSPORTERS	0.014883
PID_CMYB_PATHWAY	0.015156
REACTOME_PHOSPHORYLATION_OF_CD3_AND_TCR_ZETA_CHAINS	0.016572
REACTOME_RECYCLING_OF_BILE_ACIDS_AND_SALTS	0.01703
NABA_BASEMENT_MEMBRANES	0.018514
PID_FRA_PATHWAY	0.01998
PID_S1P_S1P4_PATHWAY	0.020488
PID_INTEGRIN4_PATHWAY	0.020737
BIOCARTA_MAL_PATHWAY	0.021539
REACTOME_PEPTIDE_HORMONE_BIOSYNTHESIS	0.021979
REACTOME_GENERIC_TRANSCRIPTION_PATHWAY	0.023388
REACTOME_GLYCOPROTEIN_HORMONES	0.025003
PID_RXR_VDR_PATHWAY	0.025577
KEGG_PENTOSE_AND_GLUCURONATE_INTERCONVERSIONS	0.026485
PID_TCR_RAS_PATHWAY	0.026857
REACTOME_NEF_MEDIATES_DOWN_MODULATION_OF_CELL_SURFACE_RECEPTORS_BY_RECRUITING_THEM_TO_CLATHRIN_ADAPTERS	0.026913
REACTOME_CYTOSOLIC_SULFONATION_OF_SMALL_MOLECULES	0.027167
KEGG_BLADDER_CANCER	0.027556
PID_AR_PATHWAY	0.029063
REACTOME_CELL_EXTRACELLULAR_MATRIX_INTERACTIONS	0.029385
PID_TRKR_PATHWAY	0.031062
REACTOME_AMINO_ACID_SYNTHESIS_AND_INTERCONVERSION_TRANSAMINATION	0.031225
BIOCARTA_TPO_PATHWAY	0.032021
PID_ERB_GENOMIC_PATHWAY	0.035692
BIOCARTA_HDAC_PATHWAY	0.037014
REACTOME_ETHANOL_OXIDATION	0.037187
KEGG_THYROID_CANCER	0.039639
REACTOME_SMOOTH_MUSCLE_CONTRACTION	0.040872
KEGG_PANCREATIC_CANCER	0.041485
KEGG_O_GLYCAN_BIOSYNTHESIS	0.041514
BIOCARTA_CALCINEURIN_PATHWAY	0.042476
BIOCARTA_VITCB_PATHWAY	0.042532
REACTOME_MRNA_DECAY_BY_3_TO_5_EXORIBONUCLEASE	0.043148
REACTOME_PEROXISOMAL_LIPID_METABOLISM	0.044039
BIOCARTA_RAS_PATHWAY	0.04454
PID_BETA_CATENIN_NUC_PATHWAY	0.045352
BIOCARTA_CDMAC_PATHWAY	0.046603
REACTOME_PROLACTIN_RECEPTOR_SIGNALING	0.048957
Gene-set enrichment analysis for TC
Gene set	P-value
REACTOME_LIPOPROTEIN_METABOLISM	5.7743e-21
REACTOME_CHYLOMICRON_MEDIATED_LIPID_TRANSPORT	1.5865e-19
REACTOME_LIPID_DIGESTION_MOBILIZATION_AND_TRANSPORT	8.8194e-15
REACTOME_HDL_MEDIATED_LIPID_TRANSPORT	1.2857e-08
BIOCARTA_NUCLEARRS_PATHWAY	1.8178e-05
REACTOME_METABOLISM_OF_LIPIDS_AND_LIPOPROTEINS	3.0539e-05
REACTOME_BIOLOGICAL_OXIDATIONS	0.00017827
REACTOME_PHASE_II_CONJUGATION	0.00041436
KEGG_GLYCOSPHINGOLIPID_BIOSYNTHESIS_LACTO_AND_NEOLACTO_SERIES	0.0015226
PID_RXR_VDR_PATHWAY	0.001616
REACTOME_DOWNREGULATION_OF_SMAD2_3_SMAD4_TRANSCRIPTIONAL_ACTIVITY	0.0016516
REACTOME_GLUCURONIDATION	0.0027571
REACTOME_ABCA_TRANSPORTERS_IN_LIPID_HOMEOSTASIS	0.0034169
KEGG_RETINOL_METABOLISM	0.0041715
REACTOME_RECYCLING_OF_BILE_ACIDS_AND_SALTS	0.004208
REACTOME_ETHANOL_OXIDATION	0.00469
PID_AR_PATHWAY	0.004972
REACTOME_PEPTIDE_HORMONE_BIOSYNTHESIS	0.0050058
BIOCARTA_MAL_PATHWAY	0.005512
PID_TCR_PATHWAY	0.0066971
REACTOME_AMINO_ACID_SYNTHESIS_AND_INTERCONVERSION_TRANSAMINATION	0.0074898
REACTOME_REGULATION_OF_HYPOXIA_INDUCIBLE_FACTOR_HIF_BY_OXYGEN	0.0077362
PID_ERB_GENOMIC_PATHWAY	0.009713
PID_AR_NONGENOMIC_PATHWAY	0.01103
KEGG_ABC_TRANSPORTERS	0.011542
REACTOME_BILE_ACID_AND_BILE_SALT_METABOLISM	0.011934
PID_ERA_GENOMIC_PATHWAY	0.012197
REACTOME_PPARA_ACTIVATES_GENE_EXPRESSION	0.012421
PID_CMYB_PATHWAY	0.014603
REACTOME_CELL_EXTRACELLULAR_MATRIX_INTERACTIONS	0.015606
KEGG_ASCORBATE_AND_ALDARATE_METABOLISM	0.015924
REACTOME_ORGANIC_CATION_ANION_ZWITTERION_TRANSPORT	0.016578
REACTOME_ANTIGEN_ACTIVATES_B_CELL_RECEPTOR_LEADING_TO_GENERATION_OF_SECOND_MESSENGERS	0.01685
KEGG_GLIOMA	0.017743
BIOCARTA_CCR5_PATHWAY	0.018118
PID_AMB2_NEUTROPHILS_PATHWAY	0.018661
BIOCARTA_EIF2_PATHWAY	0.019266
REACTOME_CYTOSOLIC_SULFONATION_OF_SMALL_MOLECULES	0.01958
KEGG_FC_GAMMA_R_MEDIATED_PHAGOCYTOSIS	0.01992
REACTOME_PHOSPHORYLATION_OF_CD3_AND_TCR_ZETA_CHAINS	0.020247
KEGG_THYROID_CANCER	0.020697
REACTOME_OXYGEN_DEPENDENT_PROLINE_HYDROXYLATION_OF_HYPOXIA_INDUCIBLE_FACTOR_ALPHA	0.02154
REACTOME_SYNTHESIS_OF_BILE_ACIDS_AND_BILE_SALTS	0.023964
BIOCARTA_ACE2_PATHWAY	0.025014
KEGG_GLYCEROLIPID_METABOLISM	0.025529
KEGG_MELANOGENESIS	0.026756
KEGG_CHRONIC_MYELOID_LEUKEMIA	0.027856
KEGG_LONG_TERM_DEPRESSION	0.027954
KEGG_PENTOSE_AND_GLUCURONATE_INTERCONVERSIONS	0.028754
KEGG_BASE_EXCISION_REPAIR	0.029901
BIOCARTA_NTHI_PATHWAY	0.030625
KEGG_MATURITY_ONSET_DIABETES_OF_THE_YOUNG	0.031888
REACTOME_GLYCOPROTEIN_HORMONES	0.032225
KEGG_PATHWAYS_IN_CANCER	0.032237
BIOCARTA_CXCR4_PATHWAY	0.03293
REACTOME_PHASE1_FUNCTIONALIZATION_OF_COMPOUNDS	0.033983
KEGG_ADHERENS_JUNCTION	0.035125
KEGG_DRUG_METABOLISM_OTHER_ENZYMES	0.035251
PID_ALPHA_SYNUCLEIN_PATHWAY	0.035288
REACTOME_GENERIC_TRANSCRIPTION_PATHWAY	0.035625
BIOCARTA_FREE_PATHWAY	0.037638
PID_NFKAPPAB_ATYPICAL_PATHWAY	0.0388
PID_FOXM1_PATHWAY	0.040347
REACTOME_REVERSIBLE_HYDRATION_OF_CARBON_DIOXIDE	0.040592
REACTOME_FATTY_ACID_TRIACYLGLYCEROL_AND_KETONE_BODY_METABOLISM	0.040737
PID_FRA_PATHWAY	0.040892
PID_S1P_S1P4_PATHWAY	0.041009
SIG_BCR_SIGNALING_PATHWAY	0.041288
BIOCARTA_CARM_ER_PATHWAY	0.04191
REACTOME_MITOTIC_PROMETAPHASE	0.043356
KEGG_PROSTATE_CANCER	0.044259
BIOCARTA_CDMAC_PATHWAY	0.044496
REACTOME_MRNA_SPLICING_MINOR_PATHWAY	0.044727
REACTOME_MRNA_SPLICING	0.045065
REACTOME_SYNTHESIS_OF_BILE_ACIDS_AND_BILE_SALTS_VIA_7ALPHA_HYDROXYCHOLESTEROL	0.045789
REACTOME_SIGNALING_BY_BMP	0.046525
BIOCARTA_CALCINEURIN_PATHWAY	0.047573
BIOCARTA_PTDINS_PATHWAY	0.048883
PID_TCR_RAS_PATHWAY	0.048944
BIOCARTA_IGF1MTOR_PATHWAY	0.049592
REACTOME_PEROXISOMAL_LIPID_METABOLISM	0.049857
Gene-set enrichment analysis for TG
Gene set	P-value
REACTOME_CHYLOMICRON_MEDIATED_LIPID_TRANSPORT	9.6851e-17
REACTOME_LIPOPROTEIN_METABOLISM	1.272e-14
REACTOME_LIPID_DIGESTION_MOBILIZATION_AND_TRANSPORT	2.0343e-10
REACTOME_HDL_MEDIATED_LIPID_TRANSPORT	4.0689e-05
BIOCARTA_PPARA_PATHWAY	0.00033636
BIOCARTA_INSULIN_PATHWAY	0.00052732
BIOCARTA_IL2RB_PATHWAY	0.00094628
KEGG_MATURITY_ONSET_DIABETES_OF_THE_YOUNG	0.0012798
KEGG_ERBB_SIGNALING_PATHWAY	0.0013088
BIOCARTA_RANKL_PATHWAY	0.0013809
REACTOME_NUCLEAR_RECEPTOR_TRANSCRIPTION_PATHWAY	0.0014373
KEGG_STEROID_HORMONE_BIOSYNTHESIS	0.0016533
KEGG_PROGESTERONE_MEDIATED_OOCYTE_MATURATION	0.0017347
KEGG_CHRONIC_MYELOID_LEUKEMIA	0.0017359
REACTOME_BRANCHED_CHAIN_AMINO_ACID_CATABOLISM	0.0017576
PID_REELIN_PATHWAY	0.0017647
BIOCARTA_GH_PATHWAY	0.0018414
KEGG_NATURAL_KILLER_CELL_MEDIATED_CYTOTOXICITY	0.0019058
KEGG_ADHERENS_JUNCTION	0.0029942
KEGG_FC_GAMMA_R_MEDIATED_PHAGOCYTOSIS	0.0030502
ST_ADRENERGIC	0.0033311
REACTOME_DEVELOPMENTAL_BIOLOGY	0.0034192
REACTOME_METABOLISM_OF_LIPIDS_AND_LIPOPROTEINS	0.0035054
REACTOME_SHC_RELATED_EVENTS	0.0035523
ST_T_CELL_SIGNAL_TRANSDUCTION	0.0035933
BIOCARTA_ACH_PATHWAY	0.0037163
REACTOME_ORGANIC_CATION_ANION_ZWITTERION_TRANSPORT	0.0037166
PID_AVB3_OPN_PATHWAY	0.0046401
PID_LYSOPHOSPHOLIPID_PATHWAY	0.0046655
BIOCARTA_HDAC_PATHWAY	0.0048181
BIOCARTA_HCMV_PATHWAY	0.0061705
BIOCARTA_HER2_PATHWAY	0.0067353
REACTOME_SIGNAL_ATTENUATION	0.0076097
KEGG_MELANOMA	0.0077729
KEGG_GLYCEROLIPID_METABOLISM	0.0078333
REACTOME_CREATION_OF_C4_AND_C2_ACTIVATORS	0.0083138
REACTOME_ZINC_TRANSPORTERS	0.008469
BIOCARTA_BAD_PATHWAY	0.0089109
PID_FCER1_PATHWAY	0.0094726
BIOCARTA_NGF_PATHWAY	0.0095766
BIOCARTA_GLEEVEC_PATHWAY	0.0097166
REACTOME_SIGNAL_TRANSDUCTION_BY_L1	0.0097285
BIOCARTA_BARR_MAPK_PATHWAY	0.0098577
PID_HIF1_TFPATHWAY	0.0099466
REACTOME_INSULIN_RECEPTOR_SIGNALLING_CASCADE	0.010211
BIOCARTA_IGF1R_PATHWAY	0.010687
PID_ERBB2_ERBB3_PATHWAY	0.011277
REACTOME_CELL_CYCLE_CHECKPOINTS	0.012236
KEGG_LYSINE_DEGRADATION	0.012954
PID_ARF6_PATHWAY	0.013225
BIOCARTA_RACCYCD_PATHWAY	0.013326
PID_AR_NONGENOMIC_PATHWAY	0.013358
BIOCARTA_BARRESTIN_PATHWAY	0.013872
BIOCARTA_CXCR4_PATHWAY	0.014424
PID_TCPTP_PATHWAY	0.015424
REACTOME_DESTABILIZATION_OF_MRNA_BY_AUF1_HNRNP_D0	0.015461
REACTOME_BETA_DEFENSINS	0.015481
PID_ANGIOPOIETIN_RECEPTOR_PATHWAY	0.015603
REACTOME_APC_C_CDC20_MEDIATED_DEGRADATION_OF_MITOTIC_PROTEINS	0.01605
REACTOME_NGF_SIGNALLING_VIA_TRKA_FROM_THE_PLASMA_MEMBRANE	0.016407
PID_IL2_1PATHWAY	0.016559
PID_S1P_S1P2_PATHWAY	0.016734
ST_GA12_PATHWAY	0.016757
BIOCARTA_TFF_PATHWAY	0.017683
BIOCARTA_IGF1_PATHWAY	0.017712
REACTOME_VEGF_LIGAND_RECEPTOR_INTERACTIONS	0.01805
REACTOME_REGULATION_OF_MRNA_STABILITY_BY_PROTEINS_THAT_BIND_AU_RICH_ELEMENTS	0.018259
PID_NOTCH_PATHWAY	0.019014
REACTOME_S_PHASE	0.019015
KEGG_TYPE_II_DIABETES_MELLITUS	0.0196
REACTOME_METABOLISM_OF_CARBOHYDRATES	0.019747
REACTOME_GLUCOSE_TRANSPORT	0.019781
REACTOME_ANTIGEN_ACTIVATES_B_CELL_RECEPTOR_LEADING_TO_GENERATION_OF_SECOND_MESSENGERS	0.019809
REACTOME_INHIBITION_OF_THE_PROTEOLYTIC_ACTIVITY_OF_APC_C_REQUIRED_FOR_THE_ONSET_OF_ANAPHASE_BY_MITOTIC_SPINDLE_CHECKPOINT_COMPONENTS	0.019952
BIOCARTA_VITCB_PATHWAY	0.020092
BIOCARTA_IL7_PATHWAY	0.02051
REACTOME_ORC1_REMOVAL_FROM_CHROMATIN	0.021626
REACTOME_SYNTHESIS_OF_DNA	0.02202
PID_THROMBIN_PAR4_PATHWAY	0.022691
REACTOME_MTORC1_MEDIATED_SIGNALLING	0.022941
KEGG_T_CELL_RECEPTOR_SIGNALING_PATHWAY	0.022971
PID_IL2_STAT5_PATHWAY	0.022973
BIOCARTA_MET_PATHWAY	0.023301
SIG_BCR_SIGNALING_PATHWAY	0.02474
ST_B_CELL_ANTIGEN_RECEPTOR	0.025
REACTOME_REGULATION_OF_ORNITHINE_DECARBOXYLASE_ODC	0.025281
PID_HNF3B_PATHWAY	0.02568
ST_ERK1_ERK2_MAPK_PATHWAY	0.025749
PID_MET_PATHWAY	0.02583
KEGG_VALINE_LEUCINE_AND_ISOLEUCINE_DEGRADATION	0.026093
SA_G2_AND_M_PHASES	0.026404
REACTOME_M_G1_TRANSITION	0.026893
BIOCARTA_FMLP_PATHWAY	0.027108
BIOCARTA_PAR1_PATHWAY	0.027369
KEGG_GAP_JUNCTION	0.027443
REACTOME_DAG_AND_IP3_SIGNALING	0.027904
BIOCARTA_TALL1_PATHWAY	0.028225
KEGG_PATHWAYS_IN_CANCER	0.028366
REACTOME_ETHANOL_OXIDATION	0.028562
REACTOME_RECEPTOR_LIGAND_BINDING_INITIATES_THE_SECOND_PROTEOLYTIC_CLEAVAGE_OF_NOTCH_RECEPTOR	0.029292
REACTOME_FATTY_ACID_TRIACYLGLYCEROL_AND_KETONE_BODY_METABOLISM	0.029362
REACTOME_SIGNALING_BY_EGFR_IN_CANCER	0.029365
BIOCARTA_MAPK_PATHWAY	0.029367
SIG_IL4RECEPTOR_IN_B_LYPHOCYTES	0.029534
REACTOME_REGULATION_OF_BETA_CELL_DEVELOPMENT	0.029884
REACTOME_SIGNALING_BY_SCF_KIT	0.030833
KEGG_GLYCOSAMINOGLYCAN_DEGRADATION	0.031219
BIOCARTA_COMP_PATHWAY	0.0317
PID_P73PATHWAY	0.032018
KEGG_RENAL_CELL_CARCINOMA	0.032086
REACTOME_DOWNSTREAM_SIGNALING_OF_ACTIVATED_FGFR	0.032099
REACTOME_REGULATION_OF_APOPTOSIS	0.032202
REACTOME_DEFENSINS	0.032332
REACTOME_REGULATION_OF_GLUCOKINASE_BY_GLUCOKINASE_REGULATORY_PROTEIN	0.032857
REACTOME_POTASSIUM_CHANNELS	0.033069
PID_ER_NONGENOMIC_PATHWAY	0.033433
REACTOME_GENERIC_TRANSCRIPTION_PATHWAY	0.033453
BIOCARTA_NKCELLS_PATHWAY	0.033549
KEGG_ENDOMETRIAL_CANCER	0.03357
REACTOME_REGULATION_OF_INSULIN_SECRETION	0.033769
REACTOME_INTEGRATION_OF_ENERGY_METABOLISM	0.033935
REACTOME_CS_DS_DEGRADATION	0.034384
REACTOME_INITIAL_TRIGGERING_OF_COMPLEMENT	0.034484
REACTOME_APC_CDC20_MEDIATED_DEGRADATION_OF_NEK2A	0.034764
REACTOME_SCFSKP2_MEDIATED_DEGRADATION_OF_P27_P21	0.035879
BIOCARTA_NFAT_PATHWAY	0.036103
REACTOME_REGULATION_OF_MITOTIC_CELL_CYCLE	0.036353
PID_LIS1_PATHWAY	0.036642
BIOCARTA_CCR3_PATHWAY	0.036645
KEGG_PROPANOATE_METABOLISM	0.036917
REACTOME_ACTIVATION_OF_BH3_ONLY_PROTEINS	0.036938
REACTOME_IMMUNOREGULATORY_INTERACTIONS_BETWEEN_A_LYMPHOID_AND_A_NON_LYMPHOID_CELL	0.036966
REACTOME_APC_C_CDH1_MEDIATED_DEGRADATION_OF_CDC20_AND_OTHER_APC_C_CDH1_TARGETED_PROTEINS_IN_LATE_MITOSIS_EARLY_G1	0.037286
PID_RET_PATHWAY	0.037325
PID_NETRIN_PATHWAY	0.037956
BIOCARTA_EIF_PATHWAY	0.038524
REACTOME_DOWNSTREAM_SIGNAL_TRANSDUCTION	0.038974
BIOCARTA_RAS_PATHWAY	0.039212
PID_RXR_VDR_PATHWAY	0.039396
REACTOME_CDT1_ASSOCIATION_WITH_THE_CDC6_ORC_ORIGIN_COMPLEX	0.039941
REACTOME_PPARA_ACTIVATES_GENE_EXPRESSION	0.040399
BIOCARTA_ACTINY_PATHWAY	0.040673
BIOCARTA_CSK_PATHWAY	0.040788
BIOCARTA_TPO_PATHWAY	0.041066
REACTOME_CYCLIN_E_ASSOCIATED_EVENTS_DURING_G1_S_TRANSITION_	0.041195
BIOCARTA_EDG1_PATHWAY	0.041843
KEGG_REGULATION_OF_ACTIN_CYTOSKELETON	0.042158
REACTOME_PHASE_II_CONJUGATION	0.042335
REACTOME_AUTODEGRADATION_OF_CDH1_BY_CDH1_APC_C	0.042595
PID_TELOMERASE_PATHWAY	0.043133
REACTOME_ACTIVATION_OF_RAC	0.043372
KEGG_TOLL_LIKE_RECEPTOR_SIGNALING_PATHWAY	0.044004
REACTOME_SEMA3A_PAK_DEPENDENT_AXON_REPULSION	0.044331
REACTOME_BIOLOGICAL_OXIDATIONS	0.044338
BIOCARTA_TCR_PATHWAY	0.044581
PID_HDAC_CLASSII_PATHWAY	0.044796
REACTOME_SIGNALLING_TO_ERKS	0.045481
REACTOME_TRANSPORT_OF_GLUCOSE_AND_OTHER_SUGARS_BILE_SALTS_AND_ORGANIC_ACIDS_METAL_IONS_AND_AMINE_COMPOUNDS	0.045946
REACTOME_SIGNALING_BY_FGFR	0.046163
BIOCARTA_FCER1_PATHWAY	0.046174
BIOCARTA_GCR_PATHWAY	0.046375
REACTOME_SIGNALLING_BY_NGF	0.046632
BIOCARTA_ACE2_PATHWAY	0.046965
REACTOME_TRANSCRIPTIONAL_REGULATION_OF_WHITE_ADIPOCYTE_DIFFERENTIATION	0.047254
PID_RAC1_PATHWAY	0.04783
REACTOME_SIGNALING_BY_HIPPO	0.048236
KEGG_COLORECTAL_CANCER	0.048387
REACTOME_CROSS_PRESENTATION_OF_SOLUBLE_EXOGENOUS_ANTIGENS_ENDOSOMES	0.048408
SA_FAS_SIGNALING	0.049113
REACTOME_GLUCAGON_SIGNALING_IN_METABOLIC_REGULATION	0.049564
REACTOME_SIGNALING_BY_ROBO_RECEPTOR	0.049792
